# Supplementary material for: Structural maintenance of chromosome protein 1A exacerbates liver fibrosis by enhancing hepatic stellate cell activation and extracellular matrix synthesis via laminin subunit gamma 2 activation
Source: J Cell Commun Signal. 2026 Feb 23;20(1):e70067. doi: 10.1002/ccs3.70067 (PMC12928013; doi:10.1002/ccs3.70067)
Supplement: Supplementary file 1 — Supporting Information S1 [file CCS3-20-e70067-s001.zip › revised supplementary file/Supplemental material 1/Supplemental material 1.xlsx]

## Sheet: GSE77627_DEGs analysis
ID	adj.P.Val	logFC	Symbol
ILMN_3310623	4.85e-21	7.07916	MIR128-1
ILMN_3242908	1.73e-20	-5.05205	SNORD117
ILMN_3235397	3.4e-20	-4.41212	SNORD110
ILMN_1694367	3.91e-20	-4.692	SNORD35B
ILMN_3237439	1.01e-19	-3.85736	SNORD61
ILMN_1713832	3.69e-18	-3.04928	SNORD15B
ILMN_3247148	4.43e-18	-3.71792	SNORD76
ILMN_1656303	4.66e-18	-3.24896	SNORD28
ILMN_1739086	7.47e-18	-4.5716	SNORD43
ILMN_1729191	7.88e-18	-4.42245	CYP2C19
ILMN_3242525	1.72e-17	-4.0176	SNORD45A
ILMN_2282352	1.94e-17	-5.2356	PHYH
ILMN_3243244	1.94e-17	-3.45215	SNORD80
ILMN_3245549	2.59e-17	-4.28261	SNORD41
ILMN_2348503	2.89e-17	-4.33095	PPIE
ILMN_3246944	4.01e-17	-3.56886	SNORD1C
ILMN_2160160	4.01e-17	-4.6944	SNORD36C
ILMN_3246465	4.18e-17	-3.32913	SNORA16A
ILMN_1673181	4.21e-17	-4.61613	SNORD100
ILMN_3237850	5.04e-17	-2.95352	C5orf51
ILMN_1669210	5.42e-17	-4.37224	SNORD16
ILMN_3241021	5.93e-17	-5.38057	RNY4
ILMN_1767869	6.19e-17	-3.35512	SNORD15A
ILMN_1728810	7.69e-17	-3.22677	NDUFS1
ILMN_3242443	7.84e-17	-4.92224	SNORD91B
ILMN_1682989	9.35e-17	-4.08449	ADAMTS17
ILMN_3235775	1.08e-16	-3.08119	LOC553137
ILMN_3245274	1.09e-16	-5.48163	SNORD94
ILMN_3242405	1.22e-16	-3.25853	RMRP
ILMN_1815733	1.41e-16	-4.40571	EIF5
ILMN_3247303	1.5e-16	-5.48782	SNORD85
ILMN_2369919	1.77e-16	-5.35417	IL17RC
ILMN_3248218	1.77e-16	-4.1436	SNORD104
ILMN_1681542	2.19e-16	-3.80574	HIST1H4E
ILMN_1716797	2.31e-16	-3.57882	CD302
ILMN_3237309	2.31e-16	-4.1736	SNORD2
ILMN_3245672	2.61e-16	-4.92303	SNORD84
ILMN_1769319	2.91e-16	-3.19005	CNBP
ILMN_3240108	3.32e-16	-4.18261	SNORD90
ILMN_3246433	3.58e-16	-4.9829	RNY5
ILMN_1795906	4.43e-16	-3.07363	PCBD1
ILMN_2392356	5.21e-16	-3.53008	CTPS2
ILMN_1668839	5.21e-16	-3.40583	ACOX1
ILMN_1656807	6.05e-16	-2.75397	RPL27
ILMN_2357272	6.56e-16	-3.90456	BCLAF1
ILMN_3239162	6.56e-16	-3.62682	SNORA31
ILMN_2330994	6.56e-16	-5.09555	NKTR
ILMN_3222974	7.47e-16	-4.34434	PRKCB
ILMN_2378664	7.7e-16	-3.51506	ERLIN2
ILMN_3236149	7.7e-16	-3.49566	SNORD58A
ILMN_2165762	8.07e-16	-4.80602	SNORD34
ILMN_2135175	8.77e-16	-4.43009	SNORD36A
ILMN_3237050	9.09e-16	-3.40765	SNORD18A
ILMN_1653927	9.61e-16	-3.84763	SNORD83A
ILMN_1779855	9.87e-16	-2.73445	HSD17B6
ILMN_2339691	9.87e-16	-3.68666	SYVN1
ILMN_1699476	1.07e-15	-3.08081	RPE
ILMN_3308148	1.1e-15	-4.28903	MIR612
ILMN_1756501	1.1e-15	-2.64978	ST6GAL1
ILMN_3239225	1.12e-15	-3.8536	RNY3
ILMN_2340919	1.51e-15	-3.26196	GRB10
ILMN_3243667	1.77e-15	-3.28228	SNORA71B
ILMN_3243248	1.79e-15	-2.87606	SNORD87
ILMN_3246353	2.48e-15	-4.60867	SNORD65
ILMN_1691550	2.51e-15	-2.98242	SNORD26
ILMN_1697989	2.51e-15	-3.43031	SNORD101
ILMN_1716264	2.51e-15	5.77089	ANKRD1
ILMN_1668446	3.15e-15	-3.04156	ABCA9
ILMN_3248562	3.16e-15	-4.45831	SNORD49A
ILMN_1785265	3.21e-15	-2.73097	PLS3
ILMN_3248394	3.71e-15	-4.42516	SNORD63
ILMN_1719343	3.71e-15	-2.75856	WDR26
ILMN_1704531	3.94e-15	-3.95917	PTGR1
ILMN_3245365	4.29e-15	-3.38229	SNORA6
ILMN_2322131	4.31e-15	-2.39761	CLEC4M
ILMN_1737964	4.79e-15	-3.50263	HIATL1
ILMN_1756942	5.14e-15	-3.00288	SP3
ILMN_2326793	5.22e-15	-2.67494	NUP98
ILMN_3238481	5.5e-15	-5.5954	SNORD60
ILMN_3238955	6.39e-15	-4.48829	SNORD10
ILMN_3244157	6.71e-15	-4.03002	SNORD83B
ILMN_2294976	6.76e-15	-2.84203	RNASE4
ILMN_1684278	7.05e-15	-4.3133	SNORD38A
ILMN_2085525	7.43e-15	-3.65922	SNORA32
ILMN_1782609	8.45e-15	-2.86599	STAG2
ILMN_1776487	9e-15	-2.79474	TADA1L
ILMN_3243428	9.56e-15	-3.41877	SNORA77
ILMN_1664978	1.03e-14	-3.64673	TJP2
ILMN_1764061	1.03e-14	-3.26167	F11
ILMN_2372398	1.06e-14	-3.22949	ALDH5A1
ILMN_2234016	1.1e-14	-2.4957	FTHL7
ILMN_3240595	1.13e-14	-2.9931	SNORD37
ILMN_2379520	1.13e-14	-3.67742	HAGH
ILMN_1761996	1.13e-14	-1.8387	SFRS5
ILMN_3239108	1.14e-14	-3.47064	SNORA3
ILMN_3240418	1.17e-14	-3.86029	SNORA72
ILMN_1733305	1.27e-14	-2.14847	EIF2A
ILMN_3243664	1.43e-14	-3.2184	LOC440353
ILMN_3228700	1.53e-14	-3.64478	POLD2
ILMN_3236010	1.62e-14	-4.34861	SCARNA11
ILMN_1763837	1.7e-14	-2.75744	ANPEP
ILMN_1696494	1.7e-14	-2.76468	CMTM6
ILMN_1781628	1.82e-14	-2.9836	SURF2
ILMN_3235231	1.82e-14	-3.96891	SNORA49
ILMN_1718907	1.85e-14	-2.73355	TSHZ1
ILMN_1740429	1.98e-14	-3.40363	FTL
ILMN_2294978	2.13e-14	-3.27242	RNASE4
ILMN_1669729	2.14e-14	-3.2827	ERLIN2
ILMN_1707807	2.14e-14	-3.17462	RNF128
ILMN_1792495	2.29e-14	-2.79113	AHNAK
ILMN_1758066	2.38e-14	5.35186	DSCR8
ILMN_3244449	2.39e-14	-3.83658	SNORD9
ILMN_1709604	2.68e-14	-4.05612	SNORA64
ILMN_1715635	2.91e-14	-2.97225	ATP6V0E1
ILMN_1755004	3.02e-14	-3.23139	SNORD27
ILMN_1682402	3.1e-14	-2.75209	SNORD46
ILMN_3244348	3.14e-14	-2.82385	SNORA18
ILMN_3246529	3.29e-14	-4.51413	SNORD93
ILMN_2413956	3.3e-14	-2.78623	IGF2
ILMN_1765912	3.39e-14	-4.09261	ACSM2B
ILMN_3234751	4.47e-14	-3.30733	SNORD103A
ILMN_2146418	4.68e-14	-2.41981	CRIM1
ILMN_1774973	4.76e-14	-4.55095	SNORD21
ILMN_3247671	4.76e-14	-2.57534	SNORD66
ILMN_2116366	4.76e-14	-4.9187	RPL12
ILMN_2196642	4.8e-14	4.80331	AGBL4
ILMN_3221432	4.97e-14	-3.32187	PRG4
ILMN_3242825	5.36e-14	-4.09222	SNORA50
ILMN_2382829	5.36e-14	-3.09929	PRDX2
ILMN_3235270	5.47e-14	-2.58277	SNORA38B
ILMN_2357770	5.97e-14	-2.46614	TCEA1
ILMN_3237623	6.01e-14	-5.44274	RNY1
ILMN_2208802	6.13e-14	-2.55309	NPIP
ILMN_3236049	6.13e-14	-4.527	SNORD12
ILMN_2343757	6.7e-14	-2.99668	Septin 10
ILMN_1794595	6.84e-14	-2.52306	GAMT
ILMN_3308335	7.31e-14	-2.90896	RNU6-1
ILMN_1721921	7.71e-14	-3.31318	BLMH
ILMN_2070792	7.76e-14	-3.34874	ACSM5
ILMN_3239851	8.35e-14	-3.62639	SNORD59A
ILMN_3310351	8.63e-14	-2.85878	RNU6-15
ILMN_1763464	8.77e-14	-3.52734	SLC25A42
ILMN_1662686	9.3e-14	-3.0765	USPL1
ILMN_1656743	9.3e-14	-2.68432	MIA2
ILMN_1800381	9.55e-14	-4.76171	GNAO1
ILMN_1808114	9.85e-14	-3.26533	LYVE1
ILMN_3245773	1.03e-13	-3.43267	PION
ILMN_1771308	1.09e-13	-4.16388	BAAT
ILMN_3223871	1.11e-13	-2.94226	LOC729920
ILMN_1770922	1.12e-13	-3.25011	TMEM45A
ILMN_1757644	1.14e-13	-3.15292	UBE2H
ILMN_1750658	1.25e-13	-1.86268	HAX1
ILMN_2234758	1.36e-13	-3.01687	SRP14
ILMN_3238028	1.39e-13	-2.37638	SNORD58B
ILMN_2367010	1.44e-13	-3.38404	GPR126
ILMN_2168747	1.44e-13	-4.43163	GSTA2
ILMN_2071598	1.47e-13	-3.29036	CFHR3
ILMN_1789283	1.51e-13	-5.13887	PPP2R5C
ILMN_1812570	1.54e-13	-2.76739	SHC1
ILMN_2113938	1.61e-13	-3.3898	TOR1AIP2
ILMN_3241036	1.65e-13	-3.59495	SNORA14A
ILMN_1699258	1.74e-13	-2.60687	ALDH8A1
ILMN_3246209	1.85e-13	-2.56138	SCARNA10
ILMN_1676588	1.88e-13	-2.79144	CEPT1
ILMN_1777060	1.91e-13	-2.77621	CTH
ILMN_3243894	2.07e-13	-4.33423	SNORA60
ILMN_1746171	2.11e-13	-2.33306	H2AFY
ILMN_1778352	2.19e-13	-3.54571	ABCC6
ILMN_1767320	2.22e-13	-2.62124	MAPK1
ILMN_3238707	2.24e-13	-4.83616	SNORA8
ILMN_1656118	2.26e-13	-2.56576	ZBTB7A
ILMN_2353033	2.31e-13	-3.28509	FUBP3
ILMN_2041971	2.31e-13	-2.68809	TRMT2B
ILMN_1800220	2.31e-13	-1.94661	KCTD3
ILMN_2217601	2.34e-13	-2.75998	ANXA9
ILMN_1651792	2.67e-13	-3.85397	RORC
ILMN_2107655	2.67e-13	-2.39418	SNORD116-2
ILMN_3240155	2.67e-13	-1.9218	RNU105A
ILMN_2319994	2.73e-13	-2.44263	RPL3
ILMN_1735367	2.76e-13	-2.86221	HSD17B11
ILMN_2085760	2.77e-13	-3.6952	ARPC1B
ILMN_1758543	2.78e-13	-2.65411	CNIH
ILMN_3247939	2.89e-13	-3.09203	SNORA23
ILMN_3240848	2.89e-13	-2.28237	SNORD44
ILMN_1795388	2.98e-13	3.49147	INSM2
ILMN_3236102	3.44e-13	-4.31974	RNU5D
ILMN_1683844	3.44e-13	-3.66742	HSD17B13
ILMN_1710598	3.47e-13	-2.55272	SKI
ILMN_1696974	3.75e-13	-2.73792	ANG
ILMN_1764794	3.79e-13	-2.30445	PSMB2
ILMN_2378048	3.79e-13	-2.60105	HNRPK
ILMN_1652137	3.8e-13	5.06747	PPYR1
ILMN_1746670	3.85e-13	3.81025	C18orf26
ILMN_1764596	3.88e-13	-2.45364	MPST
ILMN_2329263	3.91e-13	-4.4237	NFIC
ILMN_2214734	3.91e-13	-2.70268	FRRS1
ILMN_1701009	3.91e-13	-5.72966	EFNA2
ILMN_3304072	3.91e-13	-3.92063	PRG4
ILMN_1737992	3.95e-13	-2.78414	CRAT
ILMN_1654861	3.97e-13	-3.90657	ACO2
ILMN_3250049	4.07e-13	-3.12454	SULT1A3
ILMN_2132082	4.17e-13	-2.21978	SNORD107
ILMN_1690524	4.19e-13	-3.39755	VAMP7
ILMN_3238672	4.19e-13	-2.64847	SNORA4
ILMN_3245893	4.86e-13	-2.86415	SNORA1
ILMN_1709613	4.93e-13	-3.81728	IGF1
ILMN_1668593	5.07e-13	-3.33698	HPX
ILMN_1679796	5.1e-13	-2.49792	TOMM20
ILMN_3239272	5.3e-13	-4.50387	SNORD71
ILMN_1750029	6.23e-13	-3.1627	GABPA
ILMN_1667112	6.92e-13	-3.15312	FBXO7
ILMN_2239408	7e-13	-3.63463	RNASE4
ILMN_3241993	7.21e-13	-3.25104	SNORA7A
ILMN_1764166	7.39e-13	-2.19377	BCKDHB
ILMN_1791332	7.42e-13	-2.15647	ATP5O
ILMN_3239932	7.42e-13	-2.23401	SNORA53
ILMN_1663681	7.56e-13	-3.40147	SNORD54
ILMN_1683194	7.58e-13	-3.08875	DCN
ILMN_1660345	8.17e-13	-2.98327	NGRN
ILMN_1689111	8.32e-13	-2.48345	CXCL12
ILMN_3235969	8.44e-13	-3.72307	SNORA9
ILMN_3241140	8.87e-13	-3.45921	SNORA14B
ILMN_1778377	9.18e-13	-3.68591	ERGIC1
ILMN_3245228	9.25e-13	-4.5119	SNORA20
ILMN_2351611	9.67e-13	-3.04699	UBQLN1
ILMN_1693183	9.75e-13	-2.40661	SORBS2
ILMN_2160388	9.83e-13	-2.83015	RPL24
ILMN_1745119	9.85e-13	-3.10904	C7orf11
ILMN_2070940	9.85e-13	-3.16306	CD302
ILMN_1739886	1.07e-12	-2.96156	HNF4A
ILMN_1724341	1.12e-12	-2.64596	CXorf45
ILMN_1653793	1.12e-12	-3.40802	PDPK1
ILMN_3248811	1.12e-12	-3.77547	SNORA27
ILMN_2357334	1.17e-12	-3.00837	CPN2
ILMN_2328463	1.26e-12	-3.102	INS-IGF2
ILMN_1715814	1.26e-12	-2.65038	LMAN1
ILMN_2381758	1.41e-12	-3.11999	G3BP2
ILMN_1702168	1.41e-12	-2.1347	HSD17B12
ILMN_1694780	1.44e-12	-2.90588	GCHFR
ILMN_1685415	1.51e-12	-2.43697	HBP1
ILMN_3245759	1.51e-12	-2.45635	SNORD92
ILMN_1662962	1.51e-12	-3.96625	COLEC10
ILMN_1698231	1.55e-12	-2.36477	RRM2B
ILMN_1814402	1.57e-12	-3.37181	NFIC
ILMN_2376458	1.57e-12	2.80276	CSF2RA
ILMN_3246754	1.58e-12	-3.12435	SNORD74
ILMN_2263466	1.58e-12	-3.6956	ACADVL
ILMN_1699226	1.59e-12	-2.36855	UBR4
ILMN_2047885	1.59e-12	2.94937	PCDHB9
ILMN_1729112	1.61e-12	-5.17752	CHPT1
ILMN_2406501	1.64e-12	-2.62974	SOD2
ILMN_2211950	1.64e-12	-2.15495	SRP14P1
ILMN_1700770	1.65e-12	-3.34285	PSKH1
ILMN_2146657	1.67e-12	2.8156	FAHD2B
ILMN_1707763	1.7e-12	-2.97092	ST7
ILMN_1765091	1.73e-12	-2.27422	ANKHD1
ILMN_3246391	1.73e-12	-3.30339	SNORD52
ILMN_1781468	1.79e-12	-2.86374	SMAP2
ILMN_1760649	1.83e-12	-3.34699	PCK2
ILMN_1745242	1.89e-12	-2.32741	PLSCR1
ILMN_2072391	1.89e-12	-3.84281	SNORD31
ILMN_3244343	1.9e-12	-3.00527	SNORA21
ILMN_1782429	1.91e-12	-3.58929	TMEM56
ILMN_2401873	1.92e-12	-2.62717	DUSP10
ILMN_1686291	1.96e-12	-2.53916	DIO1
ILMN_2233050	2.01e-12	2.57366	PLA2G2D
ILMN_2102960	2.05e-12	-2.10667	KIAA1370
ILMN_3251409	2.05e-12	2.84267	PDE6A
ILMN_3236942	2.19e-12	-3.17645	SNORA5A
ILMN_1786195	2.19e-12	-3.46737	PRKACA
ILMN_3261811	2.26e-12	-2.56252	C14orf167
ILMN_1805216	2.27e-12	-2.35297	GPC6
ILMN_3250104	2.45e-12	-3.06239	PVR
ILMN_1774110	2.52e-12	-3.05842	CHN2
ILMN_2339627	2.53e-12	-3.15184	COPE
ILMN_1698985	2.63e-12	-2.29782	DCAF6
ILMN_3243603	2.66e-12	3.3632	LOC100129354
ILMN_1690476	2.66e-12	-3.42708	QKI
ILMN_3309759	2.68e-12	-4.72604	VTRNA1-1
ILMN_3242315	2.71e-12	-2.87135	SNORD3D
ILMN_1715024	2.73e-12	-2.78065	LSS
ILMN_1696806	2.73e-12	-2.16405	CTNND1
ILMN_1654942	2.76e-12	-5.62574	NFIC
ILMN_3237617	2.76e-12	-5.49088	RNU5A
ILMN_3239580	2.82e-12	2.8827	FAM170A
ILMN_3237044	2.82e-12	-2.27455	SNORD36B
ILMN_1759732	2.86e-12	-2.58947	RFNG
ILMN_1708841	2.97e-12	-2.83418	GOLPH3
ILMN_3238435	2.98e-12	-3.5209	SNORA12
ILMN_2314417	3e-12	-2.71475	HYAL1
ILMN_1666156	3.03e-12	-2.33932	MORF4L2
ILMN_2150095	3.04e-12	-2.92959	CES4
ILMN_3237035	3.04e-12	-4.25215	SNORA54
ILMN_3238662	3.09e-12	-3.06821	SNORD89
ILMN_3242144	3.09e-12	-4.65309	SNORD97
ILMN_1697096	3.09e-12	-4.59599	SPG7
ILMN_1782851	3.11e-12	-3.37358	TAPBP
ILMN_1762747	3.28e-12	-2.81973	RPL15
ILMN_1752559	3.29e-12	-2.4483	FBS1
ILMN_1777397	3.29e-12	3.2401	MSX1
ILMN_1656134	3.36e-12	-1.72722	CNOT7
ILMN_2219199	3.5e-12	-2.36668	FAM84A
ILMN_1666361	3.55e-12	-5.68704	SLC23A2
ILMN_1796349	3.56e-12	-3.20659	SMPDL3A
ILMN_2351309	3.56e-12	-2.88987	TIAL1
ILMN_1666599	3.68e-12	-4.05294	SNORD30
ILMN_1779633	3.82e-12	-2.19943	PSMD6
ILMN_1659346	4e-12	-3.37853	PPARA
ILMN_2361807	4e-12	-2.07225	OS9
ILMN_1658333	4.08e-12	-2.30525	ECM1
ILMN_2185665	4.08e-12	-2.34418	PGAP1
ILMN_1707433	4.11e-12	-2.95719	LOC388503
ILMN_1764398	4.26e-12	-2.1038	TUBE1
ILMN_1760575	4.3e-12	-2.3881	PTP4A1
ILMN_2341363	4.33e-12	-2.83404	ATP5A1
ILMN_2100871	4.38e-12	3.37288	ADAM30
ILMN_1744268	4.61e-12	-3.16326	PLEC1
ILMN_2230178	4.64e-12	4.47211	DAND5
ILMN_3248663	4.64e-12	-3.54658	SCARNA7
ILMN_1711470	4.72e-12	4.53648	UBE2T
ILMN_2195665	4.74e-12	-1.98462	PANK3
ILMN_1660577	4.79e-12	-2.65632	ATP5G2
ILMN_1737323	4.86e-12	-2.46581	SLC10A5
ILMN_1793832	5.09e-12	-2.7168	GRB14
ILMN_2404320	5.1e-12	3.14686	SNTN
ILMN_3248890	5.13e-12	-2.63419	SNORA24
ILMN_3240236	5.14e-12	3.04296	SMCR5
ILMN_1684956	5.23e-12	-2.96309	ARSD
ILMN_1714622	5.23e-12	-1.74428	TNRC6A
ILMN_1690576	5.45e-12	-2.82843	BAT1
ILMN_2205935	5.59e-12	-2.54703	SFXN1
ILMN_3240069	5.63e-12	-3.72764	SCARNA4
ILMN_1682354	5.68e-12	-4.06367	SNORD33
ILMN_1658586	5.95e-12	3.66072	LOC730012
ILMN_1655654	5.97e-12	-2.68013	MPDU1
ILMN_1668285	6.29e-12	-2.51422	APBA1
ILMN_1686805	6.39e-12	-1.8094	CRK
ILMN_2107344	6.42e-12	4.56981	FLJ46347
ILMN_1785892	6.42e-12	-2.48887	MASP1
ILMN_2352917	6.64e-12	-3.38413	LTBP4
ILMN_2197381	6.64e-12	-3.45583	PCK1
ILMN_1802355	6.64e-12	-2.28059	RBM18
ILMN_1654939	6.79e-12	-3.57996	TMED2
ILMN_1780827	6.82e-12	-4.02822	EPS8L2
ILMN_1667047	6.91e-12	-2.54395	TRPM7
ILMN_2330948	6.96e-12	-3.97876	ARF1
ILMN_1704972	7e-12	-2.01073	TRIM5
ILMN_1790228	7.03e-12	-3.47112	FURIN
ILMN_1794392	7.03e-12	-3.16837	DDX3X
ILMN_2362847	7.12e-12	-2.53961	PPARA
ILMN_1761175	7.15e-12	-4.15076	RPS6KB2
ILMN_1664362	7.38e-12	3.02245	SGIP1
ILMN_1712560	7.39e-12	-3.94882	SF1
ILMN_1743784	7.53e-12	-3.05962	SHMT1
ILMN_2415267	7.81e-12	-3.65301	RREB1
ILMN_1792092	7.84e-12	-2.26539	ZCCHC8
ILMN_2335893	7.93e-12	-1.9899	FRS2
ILMN_1701930	7.99e-12	-2.36468	EEF1B2
ILMN_1689057	8.53e-12	-2.27393	PIK3R1
ILMN_1710070	8.54e-12	-4.2885	PCSK6
ILMN_2058141	8.58e-12	-2.74466	HMGN2
ILMN_1781952	8.76e-12	-5.89586	MGST1
ILMN_1723729	8.96e-12	-2.44759	RSL1D1
ILMN_2403446	8.96e-12	-2.74076	ABHD2
ILMN_2396813	8.96e-12	-1.93023	C19orf62
ILMN_1753165	9.38e-12	-2.37944	WNK1
ILMN_2232430	9.42e-12	-2.00627	NMD3
ILMN_3245822	9.42e-12	-3.75733	SCARNA17
ILMN_2367172	9.44e-12	-2.73135	AMACR
ILMN_2309446	9.93e-12	-2.24433	RBBP6
ILMN_2089484	9.98e-12	-2.22226	CYP4F3
ILMN_1728083	1e-11	-2.74815	EIF4EBP2
ILMN_1689162	1e-11	-1.88377	ACTR8
ILMN_3235325	1e-11	-2.96339	SCARNA13
ILMN_1760778	1e-11	-2.41562	ENG
ILMN_3308275	1.01e-11	-2.3485	SNORD113-8
ILMN_3309453	1.04e-11	-5.38741	RNU4-1
ILMN_1709233	1.06e-11	-2.24232	F5
ILMN_2363586	1.07e-11	-2.47425	SDCBP
ILMN_3247018	1.13e-11	-2.42434	SNORA67
ILMN_3236408	1.14e-11	-4.35938	SCARNA5
ILMN_1808306	1.16e-11	-2.25773	SLC26A1
ILMN_1691175	1.2e-11	-2.77728	ADH6
ILMN_2188247	1.2e-11	5.91344	IL17F
ILMN_1758213	1.21e-11	-2.28214	GPAM
ILMN_1736670	1.28e-11	-3.04301	PPP1R3C
ILMN_2181306	1.31e-11	5.22477	SPACA5B
ILMN_2397602	1.32e-11	-2.00449	ERBB3
ILMN_2277877	1.34e-11	5.06756	MEN1
ILMN_1738414	1.34e-11	-2.5649	G6PC
ILMN_2389582	1.37e-11	-3.82307	HNRNPL
ILMN_3297013	1.4e-11	2.91962	PACRGL
ILMN_2206420	1.44e-11	-2.53447	UGT1A3
ILMN_1713246	1.46e-11	-5.64543	SLC28A1
ILMN_1667288	1.48e-11	-2.1954	SNORD73A
ILMN_1662658	1.54e-11	2.16415	PUS1
ILMN_1654468	1.61e-11	2.74047	ACRV1
ILMN_1762204	1.62e-11	2.6155	C1orf150
ILMN_2386973	1.62e-11	-2.08637	PKP2
ILMN_3243452	1.63e-11	-4.49965	SNORD95
ILMN_1674661	1.65e-11	-2.0735	CIRBP
ILMN_1808657	1.65e-11	-2.56225	FMO3
ILMN_1670870	1.66e-11	-2.4418	ALCAM
ILMN_3309284	1.67e-11	-2.29541	MIR137
ILMN_1685928	1.73e-11	-3.59859	WDR34
ILMN_2411076	1.73e-11	-2.65659	MATR3
ILMN_2355168	1.77e-11	-4.9938	MGST1
ILMN_1804738	1.82e-11	-2.03084	MEFV
ILMN_1724902	1.84e-11	3.1149	SLC22A18
ILMN_1657435	1.85e-11	-3.92582	MT1M
ILMN_2404688	1.85e-11	-2.29092	NUPR1
ILMN_1754921	1.85e-11	3.46918	FAM43B
ILMN_1770005	1.86e-11	-3.47222	PTPN18
ILMN_1758545	1.9e-11	-1.85884	DNAJB12
ILMN_1736103	1.93e-11	-2.86827	ITPR2
ILMN_1770822	1.95e-11	-2.96192	RPS6KA3
ILMN_1775170	1.97e-11	-4.92406	MT1X
ILMN_1680937	2.02e-11	-4.1091	HIST1H2BC
ILMN_2378952	2.06e-11	-2.02941	GPX4
ILMN_1714383	2.07e-11	-1.97775	TPD52L1
ILMN_1757723	2.11e-11	-2.30485	C6orf106
ILMN_1704973	2.12e-11	-2.37094	SARDH
ILMN_2333107	2.22e-11	-2.44087	AES
ILMN_1659923	2.22e-11	-1.95765	GNAQ
ILMN_1731598	2.23e-11	4.25453	DEFB118
ILMN_2045270	2.25e-11	6.01209	PRAMEF6
ILMN_1729374	2.26e-11	-2.79137	ETFB
ILMN_2067520	2.26e-11	-1.85457	SNORD116-4
ILMN_1743394	2.28e-11	-2.83644	HNF4G
ILMN_2138435	2.28e-11	-2.11174	MRPS27
ILMN_1813240	2.32e-11	-2.28214	EIF1AX
ILMN_3247256	2.34e-11	2.37287	LOC646996
ILMN_2324002	2.34e-11	-2.16359	CALD1
ILMN_2328986	2.34e-11	-3.68218	SREBF1
ILMN_1656477	2.44e-11	-5.04214	ARSA
ILMN_3245116	2.44e-11	-2.42963	GOLIM4
ILMN_1726387	2.44e-11	-3.36386	NF1
ILMN_3247494	2.45e-11	-3.72471	SNORA36B
ILMN_1760360	2.45e-11	-3.3378	RNF160
ILMN_1759297	2.45e-11	-5.0487	PATZ1
ILMN_2157020	2.45e-11	-4.58477	SNORD48
ILMN_1723678	2.46e-11	3.852	PRPH
ILMN_1736575	2.49e-11	-1.7127	TRIM28
ILMN_1730523	2.51e-11	-3.84587	FAM195A
ILMN_3249059	2.52e-11	-2.29243	SNHG12
ILMN_2056606	2.53e-11	-3.61239	PPP1R1A
ILMN_1669268	2.53e-11	-2.81663	MEX3D
ILMN_1661593	2.55e-11	-2.07549	FAM18B
ILMN_2267135	2.55e-11	-3.14784	ST3GAL1
ILMN_1801383	2.55e-11	-2.30033	SMG1
ILMN_1754517	2.55e-11	-2.94528	LOC123876
ILMN_3243135	2.55e-11	-3.4835	SNORA37
ILMN_1695978	2.56e-11	3.21843	LINGO2
ILMN_2367694	2.56e-11	-2.30806	HFE2
ILMN_1694075	2.56e-11	-2.77977	GADD45A
ILMN_1703009	2.56e-11	-3.58152	FAM20C
ILMN_1667609	2.57e-11	-4.11255	SNORD35A
ILMN_1711585	2.62e-11	-2.64489	KCMF1
ILMN_1727284	2.65e-11	-2.74085	CD4
ILMN_1700597	2.7e-11	-1.82457	FAM18B2
ILMN_3310643	2.74e-11	-3.32671	MIR886
ILMN_1652412	2.77e-11	-2.67314	PHKB
ILMN_2193817	2.81e-11	-2.76408	CLEC4G
ILMN_1761574	2.9e-11	2.38638	CHRM2
ILMN_3237769	2.9e-11	5.77701	PPIAL4G
ILMN_2384496	2.93e-11	-3.16462	ST6GAL1
ILMN_1795503	2.95e-11	-2.05553	MCC
ILMN_1776879	2.96e-11	-2.35369	HMGN2
ILMN_2247572	3.03e-11	3.80193	SSX1
ILMN_1682316	3.04e-11	-3.09593	TRIM33
ILMN_1797912	3.09e-11	-4.84177	ADH4
ILMN_1654441	3.09e-11	-1.84665	OAT
ILMN_1785286	3.09e-11	-2.19158	SOCS5
ILMN_2055036	3.12e-11	-2.46326	KLHDC1
ILMN_1808041	3.12e-11	-3.27331	RPL10A
ILMN_1766573	3.15e-11	-3.59943	TERC
ILMN_1737953	3.24e-11	-2.40617	MKS1
ILMN_1738642	3.25e-11	-2.82209	CMPK1
ILMN_2243516	3.26e-11	3.39773	C11orf63
ILMN_1764414	3.32e-11	-2.46144	SOS2
ILMN_1785711	3.32e-11	-2.72021	NEDD8
ILMN_3237446	3.42e-11	-2.48624	SCARNA16
ILMN_1678404	3.5e-11	-2.37795	FBXO11
ILMN_1754145	3.64e-11	-2.63713	CAPRIN1
ILMN_1744604	3.66e-11	-4.35857	CYBA
ILMN_1785703	3.71e-11	2.97541	LMOD3
ILMN_1667592	3.87e-11	4.81049	PARVB
ILMN_1789463	3.92e-11	-2.76751	FXYD1
ILMN_2395496	3.93e-11	2.88727	KLK7
ILMN_1753931	3.96e-11	-2.21137	CDO1
ILMN_1740717	3.96e-11	-4.21506	ADH1C
ILMN_1747665	4e-11	-1.91701	Septin 2
ILMN_1768534	4.07e-11	-2.03848	BHLHB2
ILMN_3241034	4.08e-11	-4.10366	SNORD3C
ILMN_2365881	4.08e-11	-2.15595	ATG16L1
ILMN_3246766	4.1e-11	-3.35757	LOC100132247
ILMN_2233493	4.1e-11	-2.30881	GPBP1
ILMN_1741862	4.13e-11	-2.00971	TTPA
ILMN_1801215	4.19e-11	-2.3671	PDDC1
ILMN_1664641	4.25e-11	-2.52889	MED4
ILMN_2088410	4.31e-11	-4.58337	PSMG2
ILMN_3238941	4.36e-11	-2.36736	LOC728613
ILMN_1676318	4.45e-11	-2.04372	BAZ2A
ILMN_3237251	4.45e-11	-2.385	SNORD24
ILMN_3251260	4.45e-11	-2.92428	CYP4F3
ILMN_1746856	4.52e-11	-2.29177	RAB21
ILMN_3240717	4.55e-11	3.07083	C2orf14
ILMN_1750896	4.6e-11	-2.23703	STX17
ILMN_2106002	4.65e-11	3.04643	ACBD7
ILMN_1756525	4.65e-11	-2.17453	KLHL20
ILMN_3248712	4.7e-11	-2.64396	SNORD67
ILMN_3247625	4.87e-11	-2.37344	SNORD98
ILMN_2352609	4.87e-11	-4.97424	OGG1
ILMN_1789464	4.96e-11	-2.24677	SERINC5
ILMN_1761577	5e-11	-2.53459	STEAP3
ILMN_1810810	5.02e-11	-1.99225	EEF1A1
ILMN_2375386	5.07e-11	-2.83872	RNPS1
ILMN_2225974	5.07e-11	3.37395	GCLM
ILMN_2409720	5.07e-11	2.92359	SLA2
ILMN_1693220	5.07e-11	-2.00006	AKAP11
ILMN_1699727	5.07e-11	-5.43332	BAIAP2
ILMN_3235096	5.07e-11	-2.58708	SNORA28
ILMN_1748077	5.07e-11	-1.8552	DDX59
ILMN_2413816	5.13e-11	-3.02806	GRB14
ILMN_1788002	5.16e-11	-4.60937	MAPK14
ILMN_1666713	5.16e-11	-2.3094	LYPLA1
ILMN_1769082	5.4e-11	-3.64519	TXNDC5
ILMN_2391419	5.42e-11	-1.88742	SYNE2
ILMN_2225698	5.42e-11	-2.73864	NDUFA10
ILMN_3310416	5.42e-11	-2.26563	SNORD114-3
ILMN_1665562	5.61e-11	-2.50001	PLIN
ILMN_2290068	5.61e-11	-3.31313	VAV3
ILMN_1692661	5.71e-11	-3.03307	AKR1D1
ILMN_1673820	5.73e-11	-1.72262	HLTF
ILMN_2178186	5.73e-11	2.75222	PIGW
ILMN_2100000	5.77e-11	-1.84072	DHX36
ILMN_1801769	5.88e-11	3.57338	NDST3
ILMN_1708714	5.89e-11	2.31566	C1orf215
ILMN_1730487	5.9e-11	-2.65279	CALD1
ILMN_1687998	5.96e-11	-1.7226	LPGAT1
ILMN_1782129	5.98e-11	-2.65558	ZBED4
ILMN_1713086	6e-11	-2.54129	RPL27A
ILMN_3243788	6.14e-11	4.76675	TMEM146
ILMN_3243700	6.18e-11	-3.05019	RPS8
ILMN_1710303	6.19e-11	3.42864	TTC25
ILMN_2285708	6.31e-11	2.48107	C6orf48
ILMN_1782743	6.37e-11	-2.07231	LETMD1
ILMN_1738368	6.47e-11	-2.43637	RREB1
ILMN_2125010	6.47e-11	-2.90777	SKAP2
ILMN_1686664	6.53e-11	-2.99381	MT2A
ILMN_2101270	6.59e-11	4.57004	OR6S1
ILMN_1670672	6.59e-11	-2.89737	TMEM37
ILMN_1664030	6.62e-11	-2.63453	RAB1B
ILMN_1733859	6.62e-11	-3.54229	DCAF15
ILMN_2407824	6.63e-11	-3.05961	ATP1B1
ILMN_1685830	6.98e-11	-2.79369	SLC7A2
ILMN_2218277	7.27e-11	-1.76848	RPS2
ILMN_1716608	7.28e-11	-2.90979	NGF
ILMN_1678457	7.3e-11	2.36728	ZNF600
ILMN_1713006	7.39e-11	-1.98617	CDC34
ILMN_2096442	7.39e-11	3.30177	LOC260339
ILMN_1695317	7.44e-11	-1.75483	RCBTB1
ILMN_3179371	7.55e-11	-3.76188	HNRNPK
ILMN_1799996	7.56e-11	-1.95243	DHH
ILMN_1696099	7.9e-11	-2.98449	ALDH4A1
ILMN_2084353	7.95e-11	-1.96436	M6PR
ILMN_2410516	8.06e-11	-2.41603	PPM1A
ILMN_2202940	8.21e-11	-2.73184	CHPT1
ILMN_2067708	8.26e-11	-2.05518	TFB2M
ILMN_3238837	8.37e-11	2.29714	MSTO2P
ILMN_1691476	8.38e-11	-2.80917	MYLK
ILMN_3241626	8.41e-11	3.10755	QRFPR
ILMN_1778803	8.41e-11	-2.69882	ZFAND6
ILMN_2366473	8.53e-11	-1.89694	ABCC9
ILMN_3244216	8.76e-11	-4.37285	SCARNA3
ILMN_2157544	8.94e-11	-2.40907	GBF1
ILMN_1688322	9.09e-11	-2.15127	ADIPOR1
ILMN_1726239	9.19e-11	-1.39742	TBCA
ILMN_3232289	9.34e-11	4.50936	FLJ10661
ILMN_2064694	9.38e-11	-2.66592	STIM1
ILMN_1655884	9.48e-11	-2.07451	ATP2A2
ILMN_1680624	9.63e-11	-3.03732	CREG1
ILMN_1739050	9.67e-11	-2.59982	PIPOX
ILMN_1689120	9.7e-11	2.83243	FRG2B
ILMN_1765986	9.84e-11	-3.907	INHBC
ILMN_2089752	9.88e-11	3.34941	LOC285016
ILMN_3239276	9.89e-11	-2.78097	SNORA46
ILMN_1813664	1e-10	-2.35826	HIRA
ILMN_1746196	1e-10	-1.90284	ABCC9
ILMN_2183409	1.01e-10	-1.94763	SCARB1
ILMN_1683533	1.03e-10	-2.19723	CCDC66
ILMN_1701854	1.03e-10	-3.35796	GNG5
ILMN_1690646	1.04e-10	-2.61946	SATB1
ILMN_2140974	1.05e-10	-1.98053	TPM4
ILMN_2388800	1.05e-10	-3.19228	PPAP2B
ILMN_3246534	1.06e-10	3.28296	TSG1
ILMN_2072101	1.06e-10	3.7004	C4orf49
ILMN_1811836	1.06e-10	-3.47299	DYNC2LI1
ILMN_1653412	1.06e-10	2.73694	RAXL1
ILMN_2309228	1.07e-10	-3.76524	GPS1
ILMN_1662507	1.08e-10	-2.98336	AKR1C1
ILMN_1775759	1.1e-10	-2.14261	NRAS
ILMN_1700733	1.11e-10	-2.29863	KIAA1370
ILMN_2394276	1.11e-10	-3.0985	DST
ILMN_2139052	1.11e-10	-3.43577	ZKSCAN1
ILMN_1694126	1.13e-10	3.93421	KIF24
ILMN_2125562	1.14e-10	-2.05197	MOBK1B
ILMN_3251155	1.14e-10	-3.16673	PCBP2
ILMN_1681634	1.14e-10	-4.32086	PXMP2
ILMN_2184007	1.16e-10	-2.0232	LOC440354
ILMN_1701169	1.16e-10	-2.04542	HP1BP3
ILMN_3237615	1.17e-10	-3.30408	SNORD88C
ILMN_3235404	1.18e-10	-2.56034	SNORA57
ILMN_1784328	1.19e-10	-3.26781	SNORD25
ILMN_1806294	1.2e-10	-2.82769	RPS6KA3
ILMN_2075476	1.2e-10	-2.18212	GIPC2
ILMN_1679898	1.2e-10	-2.42027	ALAD
ILMN_1736981	1.2e-10	-2.18715	BRD4
ILMN_2344079	1.23e-10	-3.9023	ZGPAT
ILMN_3223181	1.23e-10	-3.6659	SEC13
ILMN_1778374	1.23e-10	-2.60657	BSG
ILMN_1705464	1.24e-10	-2.45107	MRPL41
ILMN_3248428	1.25e-10	2.40423	NCRNA00028
ILMN_1812327	1.26e-10	-3.64427	RNF19A
ILMN_1801814	1.28e-10	-3.81718	VEGFB
ILMN_1737580	1.32e-10	-2.56252	PPPDE2
ILMN_1681087	1.32e-10	2.92631	SLC7A10
ILMN_1794780	1.32e-10	-1.88995	SHARPIN
ILMN_3247906	1.33e-10	-2.36948	RNF114
ILMN_1740524	1.35e-10	-2.45053	NEU3
ILMN_1717888	1.35e-10	-2.79244	KHK
ILMN_2182482	1.35e-10	2.09439	SHCBP1
ILMN_1652806	1.37e-10	-2.22895	ATP5J
ILMN_1697652	1.37e-10	-1.71717	PLEKHB2
ILMN_1716979	1.41e-10	-2.34204	GSTM4
ILMN_1694100	1.41e-10	2.77828	PRIM2
ILMN_1800096	1.41e-10	-2.72202	MPST
ILMN_1686562	1.43e-10	-1.95368	KIF13B
ILMN_1706734	1.45e-10	-2.51506	ZNF451
ILMN_3310406	1.48e-10	2.29489	MIR449C
ILMN_2371397	1.51e-10	-1.77942	SLC25A45
ILMN_1710482	1.51e-10	-2.95017	APLP2
ILMN_2398403	1.55e-10	-1.77847	TCEAL1
ILMN_1761594	1.55e-10	-1.75538	FAM35A
ILMN_2288740	1.58e-10	2.74637	ZNF266
ILMN_1684385	1.61e-10	-2.32191	COPB2
ILMN_3234888	1.61e-10	4.61012	NCRNA00181
ILMN_1724139	1.61e-10	-2.59697	TMEM123
ILMN_1775045	1.62e-10	3.65849	ADIPOQ
ILMN_1788421	1.62e-10	2.09609	KCNK15
ILMN_1683883	1.64e-10	-5.68484	ACY1
ILMN_3195401	1.67e-10	-1.76975	GABPB1
ILMN_3249538	1.68e-10	-2.77629	SNORA2B
ILMN_1793990	1.69e-10	-3.49087	ID2
ILMN_1655433	1.7e-10	-4.31242	BCKDHB
ILMN_1769694	1.73e-10	1.63861	ACCN2
ILMN_1720916	1.74e-10	-2.34311	SETD7
ILMN_1786168	1.76e-10	2.88834	LOC400464
ILMN_1690040	1.78e-10	-2.44082	TM7SF2
ILMN_2375003	1.79e-10	-1.68476	MAP4K4
ILMN_2297069	1.8e-10	2.10029	FAM115A
ILMN_2287157	1.82e-10	-2.40198	DST
ILMN_1708391	1.83e-10	-2.29553	NR1H4
ILMN_1740466	1.83e-10	1.8774	FAM46A
ILMN_2103295	1.88e-10	-1.85717	TINP1
ILMN_2331197	1.89e-10	-1.97099	C21orf66
ILMN_1771385	1.92e-10	-1.9613	GBP4
ILMN_1808196	1.92e-10	-2.36621	GSTO1
ILMN_2059780	1.92e-10	-2.63243	CYP4A22
ILMN_1690253	1.93e-10	3.47095	SYNPO2L
ILMN_3251540	1.94e-10	-4.36625	GSTA2
ILMN_1661373	1.95e-10	-1.86545	AGPAT3
ILMN_1679655	1.97e-10	-2.26986	WDR82
ILMN_1685641	1.98e-10	-3.09025	BCHE
ILMN_3251418	1.98e-10	2.71069	C9orf100
ILMN_3245103	2e-10	-3.59469	RNU11
ILMN_2408946	2.04e-10	-2.02539	PDE8A
ILMN_1803033	2.07e-10	-1.90803	MGST1
ILMN_1717674	2.08e-10	-2.10014	PEPD
ILMN_2102580	2.08e-10	2.53147	UTP20
ILMN_1738759	2.1e-10	-2.93501	PIGT
ILMN_1744817	2.1e-10	-2.5474	UGT1A1
ILMN_1715555	2.1e-10	-2.55985	DBP
ILMN_1728218	2.1e-10	-2.96567	RBPMS
ILMN_1698117	2.14e-10	2.5114	DSCR8
ILMN_1656822	2.16e-10	-2.44179	DNM2
ILMN_1750395	2.21e-10	-2.02438	MBD2
ILMN_1756878	2.23e-10	-1.7334	SLC39A9
ILMN_1717063	2.23e-10	-3.5552	FBXO9
ILMN_1706660	2.24e-10	-4.07478	HYI
ILMN_3247251	2.24e-10	-2.16595	SNORA59B
ILMN_3244640	2.24e-10	-3.44808	SNORD96A
ILMN_1774350	2.25e-10	3.93046	MYOZ3
ILMN_3242067	2.26e-10	-1.93868	SNORA58
ILMN_2291010	2.29e-10	2.8357	PSMF1
ILMN_1661492	2.3e-10	-3.0124	ARRDC1
ILMN_1781580	2.42e-10	-2.82023	BRI3
ILMN_2343332	2.45e-10	-1.81346	TAF9
ILMN_1801516	2.45e-10	-2.33457	GPC1
ILMN_1725680	2.45e-10	-1.92176	LRRC1
ILMN_2304404	2.45e-10	-2.62244	PBLD
ILMN_3243749	2.45e-10	2.58913	C7orf64
ILMN_1726410	2.45e-10	-4.68739	APRT
ILMN_1710408	2.47e-10	-3.24867	LGR4
ILMN_1807737	2.53e-10	-2.92744	SFRS17A
ILMN_2407851	2.57e-10	3.00705	IL17RD
ILMN_2043007	2.59e-10	-3.63754	DDI2
ILMN_2161286	2.6e-10	2.04747	FAM40B
ILMN_2199313	2.63e-10	-3.5189	NPDC1
ILMN_2361478	2.67e-10	-2.99777	PDLIM5
ILMN_2275399	2.68e-10	-2.97516	RORC
ILMN_2410783	2.69e-10	-3.11004	GAA
ILMN_1806328	2.69e-10	-1.9819	PDIK1L
ILMN_1677637	2.77e-10	-2.05127	BDH1
ILMN_1772796	2.79e-10	-2.33991	DYNLL2
ILMN_1706075	2.8e-10	-2.38981	SF3B1
ILMN_1678323	2.82e-10	-3.32194	AASS
ILMN_1706582	2.84e-10	4.0233	APOL2
ILMN_1705546	2.85e-10	4.19134	POU5F1
ILMN_2221014	2.85e-10	-2.25956	BAG4
ILMN_3235264	2.91e-10	-3.17981	SNORA48
ILMN_1723822	2.93e-10	-1.76363	PBRM1
ILMN_2312106	2.94e-10	2.40423	PRAMEF10
ILMN_1707336	2.95e-10	-1.94257	ARPC4
ILMN_1701269	2.95e-10	-1.85137	ATP5C1
ILMN_1783424	3.01e-10	-2.17089	PUM1
ILMN_2049364	3.03e-10	2.68689	FAM119A
ILMN_2038778	3.03e-10	-2.07918	GAPDH
ILMN_3229859	3.08e-10	-1.54407	MOBKL3
ILMN_1745021	3.09e-10	-2.76078	SLC30A1
ILMN_1699797	3.1e-10	-2.80823	HDLBP
ILMN_1815480	3.11e-10	-2.19116	NAT8
ILMN_2362832	3.13e-10	3.29603	STAG3L1
ILMN_3309153	3.15e-10	3.92897	MIR575
ILMN_3246910	3.23e-10	-1.55965	LOC100190986
ILMN_3236160	3.28e-10	2.38132	C4orf49
ILMN_1743829	3.28e-10	1.63043	ATXN2
ILMN_3241798	3.4e-10	-2.2276	SNORA41
ILMN_1702140	3.43e-10	-2.17729	RACGAP1
ILMN_1696767	3.44e-10	4.53383	SERP2
ILMN_3243908	3.47e-10	-2.94608	SNORA43
ILMN_1735594	3.47e-10	-2.4935	CDC42SE2
ILMN_2151168	3.49e-10	2.54863	SLC30A6
ILMN_2093389	3.5e-10	2.35606	SNAPC1
ILMN_1810759	3.5e-10	-2.62475	C2orf25
ILMN_2373728	3.52e-10	-2.63536	ASB9
ILMN_1765825	3.57e-10	-2.54744	WDR23
ILMN_2153837	3.6e-10	-1.88609	SCNN1G
ILMN_3241369	3.64e-10	-3.11581	SNORD91A
ILMN_1745785	3.65e-10	-2.42199	NR2F2
ILMN_1795715	3.69e-10	-2.4308	DPYD
ILMN_3240002	3.71e-10	-3.08025	SNORD12B
ILMN_2076640	3.72e-10	-2.28247	KHDRBS1
ILMN_3307911	3.73e-10	-2.70905	AKR1CL1
ILMN_3247462	3.73e-10	-1.92189	GLRX3
ILMN_3310441	3.74e-10	-4.09112	VTRNA1-2
ILMN_1764091	3.77e-10	-2.15179	R3HDM2
ILMN_2095820	3.85e-10	-2.27877	UTP14A
ILMN_3247159	3.95e-10	-4.25528	SCARNA8
ILMN_1753005	3.95e-10	-2.39676	RELN
ILMN_1680393	3.99e-10	-3.27943	SNORD55
ILMN_1778617	4.01e-10	-2.11179	TAF9
ILMN_1724805	4.01e-10	-3.65508	MUPCDH
ILMN_3240022	4.04e-10	-3.73373	SNORA73A
ILMN_3229733	4.06e-10	-2.76326	SIGMAR1
ILMN_3235974	4.06e-10	-1.67127	THNSL2
ILMN_2293451	4.06e-10	2.33572	C20orf179
ILMN_1664738	4.08e-10	-1.71234	C11orf54
ILMN_1693726	4.08e-10	-1.81685	TBC1D10A
ILMN_2406654	4.08e-10	-2.09364	ABCC6
ILMN_1655974	4.09e-10	2.49133	PDE6B
ILMN_1694587	4.17e-10	-1.95212	EEF1B2
ILMN_1771688	4.19e-10	3.20469	RAB7B
ILMN_1717745	4.21e-10	-2.80722	TIAL1
ILMN_3243686	4.21e-10	-2.05487	RNF160
ILMN_1754137	4.27e-10	-2.13149	CFHR1
ILMN_2158164	4.27e-10	1.87349	ZNF430
ILMN_2140623	4.33e-10	-2.56599	FAM108A1
ILMN_1785520	4.33e-10	-2.13605	HISPPD1
ILMN_1799642	4.39e-10	-2.28269	TRIM24
ILMN_1797903	4.43e-10	2.61526	ZNF544
ILMN_1801588	4.43e-10	-2.08766	FN3K
ILMN_1706094	4.44e-10	-2.34195	HECTD1
ILMN_2404063	4.47e-10	-2.4639	APP
ILMN_3248228	4.53e-10	3.80308	PROX2
ILMN_2224031	4.53e-10	-1.93775	CETN3
ILMN_1687201	4.58e-10	-1.72226	APOL6
ILMN_1699603	4.67e-10	-4.59905	MRPL12
ILMN_3242008	4.69e-10	2.41588	DEM1
ILMN_2233539	4.75e-10	-2.42042	SLC39A8
ILMN_1715963	4.75e-10	-1.89664	FBXO7
ILMN_1762260	4.81e-10	-2.27878	C3
ILMN_1686862	4.81e-10	-1.87712	HLX
ILMN_3240576	4.92e-10	-2.69011	SNORD45B
ILMN_1815292	4.94e-10	-2.54616	RPL7
ILMN_1745076	4.96e-10	-2.60678	CLINT1
ILMN_1662174	5.04e-10	-2.00659	ORMDL3
ILMN_1684836	5.08e-10	-1.93192	AKAP12
ILMN_1760757	5.08e-10	2.51703	BRIP1
ILMN_1707070	5.1e-10	-2.7185	PCOLCE
ILMN_2126802	5.1e-10	2.82881	RPS27L
ILMN_2047206	5.12e-10	-2.11724	TMX3
ILMN_1678173	5.12e-10	-2.51853	KHK
ILMN_1674574	5.16e-10	-3.43136	VNN1
ILMN_1764629	5.16e-10	-2.97336	SLC39A14
ILMN_2105983	5.22e-10	-2.09667	XRCC5
ILMN_3177285	5.22e-10	-2.09851	HNRNPR
ILMN_3241878	5.25e-10	-2.33634	RNU6ATAC
ILMN_2292187	5.28e-10	-2.44279	CHN2
ILMN_1736238	5.31e-10	-6.48937	GNMT
ILMN_1741295	5.33e-10	3.78645	C22orf30
ILMN_1703886	5.33e-10	-2.45214	SLC16A2
ILMN_1679130	5.35e-10	4.83931	FAM26C
ILMN_3248575	5.38e-10	-2.1631	SNORA42
ILMN_2266309	5.4e-10	-2.46797	CEPT1
ILMN_1746578	5.41e-10	-2.62717	SLC23A2
ILMN_3310673	5.44e-10	4.23876	MIR1208
ILMN_1754753	5.46e-10	-1.69236	IL6R
ILMN_3243856	5.49e-10	5.24078	GAGE12B
ILMN_3238613	5.51e-10	-3.00627	SNORA26
ILMN_3245380	5.56e-10	2.28442	ZNF860
ILMN_2375599	5.66e-10	-4.42359	RNH1
ILMN_2412139	5.66e-10	2.52694	CABYR
ILMN_1808071	5.73e-10	-2.07144	KIF14
ILMN_2258958	5.8e-10	-2.18434	Septin 10
ILMN_1716859	5.8e-10	-3.65893	TDO2
ILMN_1675117	5.8e-10	-1.70628	HSD17B11
ILMN_1720267	5.8e-10	2.43052	TARSL2
ILMN_2281502	5.8e-10	2.13431	DHRS9
ILMN_2070815	5.93e-10	-1.44341	MPDU1
ILMN_1745962	6.05e-10	-2.97225	FBXO7
ILMN_1715125	6.12e-10	-4.02302	HAAO
ILMN_1802743	6.14e-10	-1.81846	MLL2
ILMN_2176063	6.29e-10	3.89511	FCGR1A
ILMN_1771093	6.37e-10	-3.3201	ZNF414
ILMN_1673026	6.38e-10	-1.59245	CHCHD3
ILMN_3248232	6.45e-10	-2.26091	SNORA2A
ILMN_2329309	6.54e-10	-2.26549	POGZ
ILMN_2115813	6.56e-10	6.31457	DUX5
ILMN_1761199	6.57e-10	-2.42626	SLCO2B1
ILMN_1714577	6.57e-10	-2.17794	OGDHL
ILMN_1715131	6.57e-10	3.92815	CCR7
ILMN_1762436	6.59e-10	-2.50273	UBB
ILMN_1680309	6.76e-10	-2.41979	ABCG8
ILMN_2270802	6.81e-10	2.43295	KCNJ1
ILMN_2120695	6.85e-10	-2.19695	TSPAN7
ILMN_3234756	6.89e-10	-2.17314	SNORD6
ILMN_2140999	6.95e-10	-1.65825	ZFYVE16
ILMN_2377174	6.95e-10	-1.94237	SYPL1
ILMN_2157421	6.98e-10	-2.94713	STUB1
ILMN_1776297	7.02e-10	-1.92362	GOLGA4
ILMN_2209515	7.03e-10	-3.24151	SNORD56
ILMN_2068747	7.05e-10	-2.85016	OAT
ILMN_3249172	7.08e-10	2.90611	NCRNA00092
ILMN_1749996	7.17e-10	-3.16644	KCNN2
ILMN_1800530	7.22e-10	-2.75278	CENTG2
ILMN_1775861	7.26e-10	-1.64737	DDI2
ILMN_1711787	7.28e-10	-4.72942	KEAP1
ILMN_1802418	7.35e-10	-2.28719	SDC3
ILMN_1730291	7.48e-10	-2.33569	ATP1B1
ILMN_2207562	7.48e-10	-1.94471	C4orf16
ILMN_2358560	7.61e-10	4.24558	TIAM2
ILMN_1739083	7.61e-10	-2.53623	SIRT1
ILMN_2082762	7.7e-10	-3.55051	SNORD68
ILMN_2144654	7.71e-10	4.13933	MGC119295
ILMN_2125590	7.76e-10	3.62222	LOC401252
ILMN_2094416	7.84e-10	-1.84911	PLGLB1
ILMN_1667224	7.84e-10	3.42087	SLAMF8
ILMN_3235154	7.92e-10	-2.19938	SNORD124
ILMN_1678692	7.97e-10	-1.67417	MPRIP
ILMN_1718477	7.97e-10	-2.54488	UPK3A
ILMN_2127416	8.04e-10	2.79056	GSR
ILMN_3240173	8.08e-10	-3.49076	MTSS1L
ILMN_3242248	8.23e-10	-1.81682	FAM160A1
ILMN_2250853	8.28e-10	2.66806	C1orf84
ILMN_2415898	8.33e-10	-1.65639	DNAJB14
ILMN_3236955	8.37e-10	-4.25703	SNORA11
ILMN_1736585	8.4e-10	-1.97738	TMED10
ILMN_1674231	8.4e-10	3.45803	CHAF1B
ILMN_1799139	8.4e-10	-2.15264	PLOD2
ILMN_3234989	8.41e-10	2.00203	LOC100133920
ILMN_3235637	8.73e-10	2.21894	LOC100128288
ILMN_2246882	8.77e-10	2.60254	SP140
ILMN_1771738	8.81e-10	-1.80836	ARL5A
ILMN_1671039	9.16e-10	2.40608	GALNT3
ILMN_1798083	9.17e-10	-3.06028	CHERP
ILMN_1655930	9.36e-10	-2.37466	ELL2
ILMN_1723256	9.41e-10	2.54561	C1orf137
ILMN_2320906	9.44e-10	-2.01054	RTN3
ILMN_3307877	9.44e-10	2.21569	C21orf58
ILMN_2147251	9.49e-10	3.42933	MGC10997
ILMN_3307705	9.49e-10	-1.76005	SERINC5
ILMN_2091347	9.51e-10	-2.32953	IDH1
ILMN_3239700	9.7e-10	3.58881	HOTAIR
ILMN_2379560	9.73e-10	-2.01426	CDC14B
ILMN_1762407	9.73e-10	4.15497	CABLES2
ILMN_1808939	9.79e-10	-3.7311	RPS6
ILMN_2397750	9.87e-10	-2.11105	IVNS1ABP
ILMN_1797964	1.02e-09	-2.1908	ARL6IP6
ILMN_1680626	1.03e-09	-2.1889	PDIA6
ILMN_1694776	1.03e-09	-2.91018	SCP2
ILMN_2190779	1.05e-09	2.66272	PHAX
ILMN_2311826	1.05e-09	-1.5182	USP6NL
ILMN_2198515	1.06e-09	-2.58297	ARRDC3
ILMN_2396801	1.06e-09	1.47026	PNPLA1
ILMN_1807833	1.06e-09	-2.70705	HM13
ILMN_3306742	1.07e-09	-1.91152	SIGMAR1
ILMN_1741971	1.07e-09	-1.72266	KIAA1161
ILMN_1664828	1.07e-09	3.4729	APOBEC3H
ILMN_1760613	1.07e-09	-1.77551	C14orf1
ILMN_2350266	1.08e-09	-2.07938	FBXO46
ILMN_1798380	1.1e-09	-1.69494	UBQLN1
ILMN_1658710	1.1e-09	-1.8335	FAM19A4
ILMN_3308535	1.1e-09	2.89723	MIR1289-2
ILMN_1681081	1.1e-09	-2.10471	AGPAT2
ILMN_2074860	1.1e-09	-1.01081	RN7SK
ILMN_1728802	1.11e-09	-2.66373	SDCCAG8
ILMN_1725414	1.14e-09	-2.69782	ABCC6
ILMN_2149226	1.15e-09	-2.10798	CAV1
ILMN_1731215	1.16e-09	3.94721	MYBPHL
ILMN_1693523	1.16e-09	3.0187	LOC441046
ILMN_1666376	1.16e-09	-1.62143	TRIM56
ILMN_1692335	1.17e-09	-2.98912	ELK3
ILMN_2080158	1.17e-09	-2.07466	FAM10A7
ILMN_2320964	1.18e-09	-2.34846	ADAR
ILMN_2249677	1.2e-09	-1.99256	LSR
ILMN_1795454	1.2e-09	-2.07445	CPSF6
ILMN_2335123	1.2e-09	5.85667	DUB3
ILMN_2129102	1.23e-09	3.06099	FLJ40453
ILMN_2370772	1.24e-09	-2.25906	EIF4G1
ILMN_3241941	1.25e-09	-2.33794	SCARNA2
ILMN_2334989	1.25e-09	-2.89197	CCT3
ILMN_2385566	1.25e-09	-2.45312	PHYH
ILMN_1741055	1.25e-09	4.75278	NUP210L
ILMN_1728471	1.25e-09	-2.13713	ARFGEF1
ILMN_2394561	1.26e-09	-1.9925	IRF2BP2
ILMN_2071826	1.26e-09	-2.37978	RNF152
ILMN_2230683	1.27e-09	-2.08527	CDCA7L
ILMN_1747744	1.27e-09	-1.53426	LHFPL2
ILMN_2206554	1.27e-09	-2.02837	SLC35F5
ILMN_2339825	1.28e-09	-1.93913	YME1L1
ILMN_1684211	1.29e-09	-2.35505	SEC14L2
ILMN_1814113	1.31e-09	-2.53748	ZFR
ILMN_1660433	1.31e-09	-1.94338	ARID1B
ILMN_2175094	1.31e-09	2.99818	TDRD1
ILMN_1763104	1.31e-09	-2.10355	TRAF4
ILMN_1701558	1.31e-09	2.92547	MAP1A
ILMN_1696110	1.31e-09	-2.40883	TUBGCP3
ILMN_1697418	1.31e-09	-1.90188	RBM9
ILMN_1752086	1.34e-09	-1.84413	C4orf41
ILMN_2352245	1.34e-09	2.4619	RASSF6
ILMN_1668510	1.34e-09	-2.39157	GLYAT
ILMN_3165483	1.35e-09	-1.97908	ERCC-00062
ILMN_1815578	1.36e-09	1.88054	ZNF223
ILMN_2278413	1.36e-09	5.14541	VCX2
ILMN_3249501	1.37e-09	-1.95751	ZNF697
ILMN_1762033	1.38e-09	-2.26725	NAPEPLD
ILMN_2245180	1.39e-09	-1.6031	BUB3
ILMN_1785474	1.39e-09	-2.3903	ACOT12
ILMN_1680343	1.4e-09	-4.65458	AGL
ILMN_2164242	1.4e-09	2.25138	UBE2F
ILMN_1684038	1.4e-09	-1.84102	CLIP1
ILMN_1653165	1.41e-09	-1.68125	AAMP
ILMN_2357377	1.41e-09	2.62576	TERF1
ILMN_1696684	1.41e-09	5.10376	FAM90A1
ILMN_2078547	1.43e-09	2.923	HSPC268
ILMN_1690327	1.45e-09	-2.35395	CLCN5
ILMN_3239704	1.46e-09	-2.43745	SNORA11B
ILMN_3310010	1.47e-09	3.94066	MIR146B
ILMN_2115350	1.48e-09	-2.21382	TNXA
ILMN_1723494	1.49e-09	-1.73992	SIRT2
ILMN_2393341	1.5e-09	-2.47618	LIAS
ILMN_1796925	1.5e-09	-2.01684	CXADR
ILMN_1735115	1.51e-09	-2.62555	FOLH1
ILMN_1751453	1.53e-09	-2.56221	ABCC9
ILMN_1670122	1.53e-09	-1.80411	ZNF624
ILMN_1746604	1.54e-09	-1.73092	IL6ST
ILMN_2358382	1.54e-09	-1.6501	ZFYVE1
ILMN_2059844	1.54e-09	2.16149	ANKRD44
ILMN_2123743	1.55e-09	-2.3062	FCER1G
ILMN_1800430	1.56e-09	-3.50485	BRF1
ILMN_1659762	1.56e-09	-1.75813	BTF3
ILMN_1667086	1.56e-09	-2.05095	AP3M1
ILMN_1662016	1.57e-09	-2.15339	SCRN2
ILMN_1780291	1.59e-09	-2.17997	NFAT5
ILMN_1720285	1.6e-09	-1.90189	ESD
ILMN_2041368	1.61e-09	-1.16164	RN7SL1
ILMN_1776552	1.62e-09	-1.70371	FUBP1
ILMN_3236671	1.66e-09	3.75628	CLRN2
ILMN_1795739	1.66e-09	1.96198	MPZL3
ILMN_1661788	1.67e-09	2.56142	WNT5B
ILMN_1704859	1.68e-09	2.92949	OR2A12
ILMN_2169839	1.69e-09	-2.81015	CNBP
ILMN_1739631	1.7e-09	4.97049	FRMPD2L2
ILMN_1676595	1.7e-09	-3.44008	PCSK6
ILMN_1709870	1.7e-09	3.21415	HES2
ILMN_1672843	1.72e-09	-1.6377	FBXO8
ILMN_1695446	1.73e-09	-2.2821	AMBP
ILMN_1687279	1.73e-09	-2.79271	DHPS
ILMN_1773114	1.76e-09	2.94639	GRIK1
ILMN_1753719	1.79e-09	-1.73732	GTF2A2
ILMN_1725678	1.79e-09	-1.98259	GFRA1
ILMN_2134555	1.81e-09	-2.52973	KCTD3
ILMN_1665004	1.88e-09	-2.51342	CASC3
ILMN_1798000	1.89e-09	3.61952	PSG1
ILMN_1658746	1.89e-09	-2.17945	PTPLAD1
ILMN_1686516	1.89e-09	-2.72128	CUGBP1
ILMN_3232536	1.93e-09	2.21733	ATXN1L
ILMN_3248440	1.93e-09	-2.74777	SNORA81
ILMN_1742124	1.96e-09	-1.87122	KIAA1128
ILMN_1675844	1.96e-09	-2.82823	WDR1
ILMN_2346562	1.99e-09	2.54434	ZNF273
ILMN_1753166	1.99e-09	3.43678	PREI3
ILMN_1684017	2.01e-09	-2.0755	GYG2
ILMN_3236713	2.02e-09	-2.28405	SNHG1
ILMN_1768099	2.02e-09	3.98388	SCGB1C1
ILMN_1665873	2.02e-09	-2.22177	DST
ILMN_1804884	2.03e-09	-2.54436	C22orf39
ILMN_1691798	2.04e-09	2.41872	ZNF26
ILMN_1696845	2.05e-09	-4.08589	GRLF1
ILMN_3239653	2.06e-09	2.34627	RAX2
ILMN_2405991	2.06e-09	-2.34782	TRAF7
ILMN_1756104	2.08e-09	-2.08356	LARP7
ILMN_2364828	2.09e-09	-2.10669	OGT
ILMN_3178302	2.09e-09	-2.27949	FNDC3B
ILMN_1804213	2.09e-09	2.783	LOC284912
ILMN_2298035	2.1e-09	-4.73958	IGF2
ILMN_2178201	2.12e-09	1.59438	ZNF43
ILMN_1774948	2.12e-09	-1.87138	CPEB2
ILMN_1783743	2.12e-09	3.28869	FLJ41423
ILMN_1811755	2.12e-09	-1.38606	ZNF192
ILMN_1727195	2.15e-09	-2.14495	GLTPD2
ILMN_1787514	2.21e-09	-2.15082	CAPN12
ILMN_1765833	2.21e-09	-3.05128	SLC9A3R2
ILMN_2342121	2.23e-09	-1.46642	PSMD13
ILMN_1660913	2.25e-09	-1.59156	LOC284296
ILMN_2217955	2.25e-09	2.61477	TTC21B
ILMN_3238259	2.25e-09	-1.89859	SNORA30
ILMN_1762526	2.25e-09	3.34024	SMC1B
ILMN_2058841	2.28e-09	2.73861	LILRA6
ILMN_2359800	2.34e-09	-1.52965	MS4A6A
ILMN_1810962	2.36e-09	-2.48898	PTPRK
ILMN_3237846	2.36e-09	3.64925	GAGE12E
ILMN_1708983	2.39e-09	4.63265	CASC1
ILMN_2365383	2.4e-09	-3.05336	ENO3
ILMN_1783954	2.4e-09	-1.52037	FOXN3
ILMN_1729180	2.4e-09	-3.35489	GATM
ILMN_1713542	2.43e-09	-2.46664	TRIM14
ILMN_1680777	2.44e-09	-3.2086	MAP2K3
ILMN_3237685	2.45e-09	-1.56398	SNORD70
ILMN_1660663	2.46e-09	-2.07506	DYRK1A
ILMN_1699856	2.46e-09	1.51373	RALGDS
ILMN_1754303	2.46e-09	-2.56913	RPL30
ILMN_1672608	2.47e-09	-5.26788	PPAP2B
ILMN_1698085	2.48e-09	-1.96928	C14orf21
ILMN_1654488	2.48e-09	-3.55834	UTX
ILMN_2337923	2.49e-09	-1.98233	TPD52L1
ILMN_1686846	2.49e-09	-1.8163	AKAP12
ILMN_2135456	2.49e-09	3.22966	FLJ32784
ILMN_2339377	2.49e-09	-2.41076	DNM2
ILMN_1682675	2.5e-09	-1.6797	TWF1
ILMN_2185984	2.53e-09	-1.94516	SASH1
ILMN_3250412	2.58e-09	4.81334	CNGB1
ILMN_2398039	2.58e-09	-1.74432	TCERG1
ILMN_1768260	2.6e-09	-1.79416	GAS6
ILMN_1698209	2.61e-09	-1.90359	AGPS
ILMN_1766334	2.63e-09	4.24079	MB
ILMN_1706511	2.63e-09	-2.18253	TEF
ILMN_1655316	2.64e-09	-2.3243	PSMC6
ILMN_3244070	2.64e-09	-1.34009	ABCC6P2
ILMN_2188533	2.65e-09	-1.7436	CICK0721Q.1
ILMN_2229624	2.66e-09	-1.84144	ZNF99
ILMN_1676611	2.67e-09	-2.23609	PHPT1
ILMN_2162972	2.67e-09	-2.69329	LYZ
ILMN_1735260	2.69e-09	-2.86953	MASP2
ILMN_1775853	2.69e-09	-2.02	MAGI1
ILMN_1705297	2.7e-09	4.22075	MYBPH
ILMN_1733523	2.74e-09	-1.42993	NARG1L
ILMN_3251227	2.75e-09	-2.01621	TBC1D22A
ILMN_2389810	2.76e-09	-1.94711	ATP11C
ILMN_1772058	2.77e-09	4.02654	PANK2
ILMN_1707156	2.77e-09	-1.88294	LRRFIP2
ILMN_3237177	2.78e-09	2.80109	FAM175A
ILMN_2225144	2.79e-09	-1.82452	EIF4E3
ILMN_2096747	2.79e-09	-1.84125	SNORA33
ILMN_3181215	2.81e-09	-1.5122	AGFG1
ILMN_3236231	2.85e-09	4.97128	MBD3L5
ILMN_1670570	2.85e-09	-2.85215	MXI1
ILMN_1662383	2.86e-09	-2.40778	ZRANB2
ILMN_1726617	2.86e-09	3.1785	ZNF182
ILMN_1783636	2.87e-09	-1.44841	COX6A1
ILMN_2198802	2.87e-09	4.96341	FAM22G
ILMN_3245682	2.88e-09	4.67293	GAGE2B
ILMN_2143566	2.88e-09	-2.06828	SLC39A6
ILMN_1697790	2.88e-09	-2.7542	AGPAT1
ILMN_3199438	2.9e-09	-1.93674	LOC440366
ILMN_1750158	2.92e-09	-2.28542	ACOX1
ILMN_3165190	2.95e-09	-1.68704	ERCC-00040
ILMN_1711451	2.95e-09	-1.6357	SLC7A2
ILMN_1771348	2.98e-09	-1.90536	ACN9
ILMN_1662470	2.98e-09	4.51966	C10orf35
ILMN_1702124	3e-09	-1.60973	LNX2
ILMN_1703720	3.01e-09	-2.1933	SF3B14
ILMN_1659885	3.02e-09	-1.8058	ACSS3
ILMN_1660305	3.02e-09	-1.92115	PDE12
ILMN_2141650	3.03e-09	2.52145	MALAT1
ILMN_1727574	3.03e-09	3.8353	ZNF827
ILMN_3237971	3.04e-09	-1.75134	SNORD11
ILMN_2127098	3.04e-09	2.96883	HSP90AB4P
ILMN_2151368	3.04e-09	2.95928	NOL12
ILMN_1674032	3.04e-09	-1.44881	ABCD3
ILMN_2070043	3.05e-09	2.73091	PPM1K
ILMN_1709334	3.05e-09	-2.47559	TM9SF1
ILMN_1807710	3.05e-09	-3.34244	HINT1
ILMN_1777721	3.05e-09	-2.0836	MAPRE1
ILMN_1703015	3.05e-09	-3.67606	ZRANB2
ILMN_1701551	3.12e-09	-2.90544	ABCA6
ILMN_1758400	3.18e-09	1.96814	GRIN3A
ILMN_1789003	3.2e-09	-2.51341	CPB2
ILMN_2378670	3.22e-09	2.12381	SNX15
ILMN_1670028	3.26e-09	-2.62345	LPIN2
ILMN_2399140	3.29e-09	-2.76275	RAB5C
ILMN_1731688	3.3e-09	-1.57723	KLB
ILMN_2057220	3.3e-09	-3.16157	HRSP12
ILMN_1683102	3.31e-09	2.79918	SLC26A9
ILMN_1772910	3.31e-09	-1.97851	GAS1
ILMN_3268472	3.32e-09	-1.63394	CCL14
ILMN_2342455	3.37e-09	1.42158	PPA2
ILMN_1702911	3.4e-09	-2.02043	PKIG
ILMN_1795991	3.4e-09	-2.29094	C22orf28
ILMN_2293511	3.4e-09	-1.74482	CTNND1
ILMN_2189458	3.43e-09	-1.99663	SHQ1
ILMN_1752075	3.43e-09	3.7395	MYBPC1
ILMN_1715175	3.43e-09	-2.72727	MET
ILMN_3309069	3.44e-09	-1.90639	MIR591
ILMN_3247269	3.44e-09	1.58913	LOC400804
ILMN_1687821	3.44e-09	-1.70188	C16orf45
ILMN_1732426	3.46e-09	-1.47173	CRHR1
ILMN_2125374	3.49e-09	-2.09784	CMAS
ILMN_3246724	3.51e-09	-1.42119	CISD3
ILMN_1669424	3.51e-09	-1.40486	LOC646531
ILMN_2395974	3.52e-09	-1.65181	PRDX3
ILMN_2343264	3.52e-09	3.4706	PRDM16
ILMN_2367782	3.52e-09	-2.04959	STARD7
ILMN_1759488	3.53e-09	-2.37969	DUSP10
ILMN_1658992	3.56e-09	-1.66206	DPM1
ILMN_1697594	3.62e-09	-1.36947	ANKRD28
ILMN_1771799	3.66e-09	-1.8977	ZNF708
ILMN_3239775	3.66e-09	2.29085	ODZ4
ILMN_1811820	3.69e-09	4.1191	SRRM4
ILMN_1671351	3.69e-09	-2.01084	MAP3K7IP3
ILMN_3235312	3.69e-09	3.87286	LOC92659
ILMN_1660544	3.69e-09	-1.87358	ARRDC4
ILMN_1794666	3.73e-09	-1.95997	TSSK1B
ILMN_1663220	3.76e-09	-1.84667	MRPL22
ILMN_2321339	3.82e-09	-2.27435	POLR3H
ILMN_2175894	3.86e-09	-1.7791	HNRPR
ILMN_2278686	3.86e-09	-3.16471	HISPPD2A
ILMN_2189037	3.9e-09	-1.60031	WDR52
ILMN_1797408	3.91e-09	2.48109	NKAPL
ILMN_3250143	3.91e-09	-1.35624	REPS2
ILMN_1769264	3.96e-09	-2.53198	MCCC2
ILMN_1763694	3.96e-09	1.8274	RSPRY1
ILMN_1772789	3.97e-09	-2.17264	FGF21
ILMN_2088847	3.97e-09	-1.71523	OTUD5
ILMN_1688138	3.97e-09	-1.45582	ZNF713
ILMN_2384536	4e-09	-1.86779	PECI
ILMN_3310905	4.02e-09	-1.84027	SNORD113-2
ILMN_1695606	4.05e-09	3.3908	EFNB3
ILMN_1662973	4.06e-09	-2.18444	CD82
ILMN_2362681	4.1e-09	-1.64561	CES2
ILMN_1717101	4.13e-09	-1.84566	MINK1
ILMN_1750690	4.19e-09	-1.63133	ARFIP2
ILMN_1662523	4.19e-09	-3.18351	C3
ILMN_1733947	4.22e-09	-2.45512	FKBP8
ILMN_2332713	4.22e-09	-2.45017	SLC25A3
ILMN_1667432	4.25e-09	3.77693	HYAL3
ILMN_2226753	4.31e-09	2.36968	ZC3HAV1L
ILMN_2227495	4.31e-09	1.90345	ZNF549
ILMN_2297096	4.34e-09	2.95205	ARHGAP8
ILMN_1711318	4.36e-09	-1.8164	PHF8
ILMN_1683575	4.42e-09	-1.74853	TMLHE
ILMN_1731639	4.45e-09	-2.43605	CASP3
ILMN_1707649	4.49e-09	-2.28562	MPDZ
ILMN_2204526	4.51e-09	2.34077	TCTEX1D4
ILMN_3246708	4.57e-09	-2.69673	SNORA5C
ILMN_3246935	4.58e-09	-2.30756	SNORA74B
ILMN_1746435	4.59e-09	-1.76774	HIST1H1E
ILMN_1683998	4.59e-09	2.99465	CREG2
ILMN_1753404	4.67e-09	3.83548	LRRC23
ILMN_1797861	4.79e-09	-1.84365	IL6ST
ILMN_1699440	4.86e-09	3.18603	ZBTB47
ILMN_1810374	4.86e-09	1.8721	TMEM156
ILMN_2104821	4.89e-09	4.90987	PRAMEF7
ILMN_2320277	4.92e-09	2.92797	ACRV1
ILMN_3244506	4.98e-09	2.10225	LOC441089
ILMN_1812474	4.98e-09	-2.09928	TFG
ILMN_2346831	5e-09	-2.17235	MGAT2
ILMN_1651710	5.03e-09	3.06104	IQCD
ILMN_1657254	5.05e-09	2.70029	SGCD
ILMN_2118201	5.08e-09	6.35386	SPAG11A
ILMN_1797372	5.08e-09	-2.58576	C3orf58
ILMN_1751753	5.09e-09	-2.39981	IDH2
ILMN_1687052	5.1e-09	3.79046	PAX5
ILMN_2374164	5.1e-09	-2.76069	HERPUD1
ILMN_3251587	5.16e-09	-4.22964	LOC100008589
ILMN_1684984	5.22e-09	-1.68816	MAGED2
ILMN_1781636	5.22e-09	-1.97861	VWA1
ILMN_1801175	5.23e-09	-2.28483	MAP2K3
ILMN_1657332	5.23e-09	-2.49584	CCDC85B
ILMN_2191067	5.23e-09	5.57096	DUX3
ILMN_1686405	5.25e-09	-2.68594	KDR
ILMN_1772929	5.26e-09	-2.23545	ATP5J
ILMN_2145143	5.29e-09	-2.19945	FKBP9
ILMN_3309279	5.29e-09	-1.44343	SNORD113-6
ILMN_3246869	5.32e-09	-2.12967	SCARNA21
ILMN_3240888	5.32e-09	3.64066	FAM184B
ILMN_1806266	5.32e-09	-1.62928	RAP1GDS1
ILMN_1677955	5.32e-09	-4.26508	ENTPD6
ILMN_1696867	5.33e-09	2.80827	TPD52L3
ILMN_1773576	5.33e-09	-2.23046	CPNE3
ILMN_1670652	5.33e-09	-3.03112	CYP2C9
ILMN_2341661	5.36e-09	2.05812	ETV4
ILMN_1677404	5.4e-09	-2.06193	RAP2A
ILMN_1758090	5.49e-09	-1.52269	BCCIP
ILMN_1810424	5.49e-09	2.02767	HRH4
ILMN_1683133	5.51e-09	-2.00931	KLF15
ILMN_1741944	5.51e-09	-1.68739	SNORD38B
ILMN_1702407	5.52e-09	-2.74108	SPIN1
ILMN_1810805	5.56e-09	-1.4232	HEATR5B
ILMN_1749882	5.56e-09	-1.64644	STRN
ILMN_1680018	5.56e-09	-1.90704	RIPK4
ILMN_1685834	5.56e-09	2.43092	AMPH
ILMN_1693218	5.59e-09	1.698	ART3
ILMN_1666111	5.61e-09	-1.95603	YTHDC1
ILMN_2408851	5.64e-09	-1.69044	ARHGAP30
ILMN_1704619	5.66e-09	-2.0535	VPS29
ILMN_1717477	5.66e-09	-2.59369	PSD3
ILMN_1773427	5.67e-09	-2.88959	KANK1
ILMN_2226519	5.67e-09	-2.00512	CYP2D7P1
ILMN_3308753	5.68e-09	-1.71789	SNORD114-1
ILMN_1731546	5.68e-09	-3.70329	RPL26
ILMN_1737096	5.72e-09	4.88229	CLDN10
ILMN_1702755	5.77e-09	2.91705	BMP15
ILMN_1683298	5.78e-09	-1.24272	MEN1
ILMN_2212823	5.78e-09	2.06298	ZNF577
ILMN_1806721	5.78e-09	-1.77138	MS4A2
ILMN_2110084	5.79e-09	-1.86696	ZNF124
ILMN_1813530	5.81e-09	-3.9068	AGT
ILMN_2334760	5.9e-09	-2.02395	ARMCX3
ILMN_2374770	5.94e-09	-1.41901	TAX1BP1
ILMN_1662619	5.97e-09	-3.05207	TFPI
ILMN_1656812	5.97e-09	4.8885	ITGB1BP3
ILMN_1806754	5.98e-09	-2.55435	GLDC
ILMN_1736453	6.08e-09	2.3507	RCVRN
ILMN_1669460	6.1e-09	1.69427	TXNDC2
ILMN_2415011	6.11e-09	-2.08118	DCTD
ILMN_2093748	6.13e-09	2.35977	ZNF669
ILMN_1755926	6.13e-09	-2.88602	DBI
ILMN_1738539	6.14e-09	-3.37242	OPLAH
ILMN_1662021	6.14e-09	-2.44248	ZNF326
ILMN_1693771	6.16e-09	-1.61432	ASPH
ILMN_3241884	6.17e-09	-1.96584	SNORA15
ILMN_1732328	6.17e-09	-2.27281	LOC646200
ILMN_1748983	6.21e-09	-1.5947	RTN4
ILMN_1768575	6.24e-09	2.86766	SFTPD
ILMN_1777340	6.24e-09	-1.99173	DDX6
ILMN_2081645	6.27e-09	-1.58093	RSPO2
ILMN_1723227	6.3e-09	4.84745	FGF3
ILMN_1688666	6.3e-09	-1.64836	HIST1H2BH
ILMN_2065299	6.33e-09	-2.05525	EDEM3
ILMN_1748903	6.35e-09	4.46987	LIN28
ILMN_1754538	6.36e-09	-1.83862	C10orf58
ILMN_2258977	6.36e-09	5.18231	XAGE1
ILMN_1662884	6.37e-09	2.58481	TSLP
ILMN_1657423	6.4e-09	-2.25853	SPG21
ILMN_1809307	6.45e-09	2.72044	DNAJB7
ILMN_2189936	6.46e-09	-3.71109	RPL36AL
ILMN_1738326	6.51e-09	-2.4085	EIF4E2
ILMN_1698726	6.57e-09	-2.42969	SLC25A27
ILMN_2149400	6.58e-09	3.07313	SPC25
ILMN_1655614	6.63e-09	-2.64099	DSP
ILMN_3229324	6.64e-09	-1.90321	SGK1
ILMN_1742167	6.73e-09	-1.89746	TUBA1C
ILMN_1738909	6.74e-09	-2.10898	TROVE2
ILMN_1733666	6.8e-09	-2.43289	PLDN
ILMN_2372639	6.82e-09	-3.15197	TRAPPC5
ILMN_2366864	6.84e-09	-1.7891	JUP
ILMN_3195213	6.97e-09	-1.59432	CRCP
ILMN_1668533	6.97e-09	-1.6974	UROC1
ILMN_1693230	6.98e-09	2.85126	HYAL1
ILMN_1758034	7.12e-09	-2.32969	ETFDH
ILMN_1702740	7.19e-09	3.36909	IGFN1
ILMN_3239766	7.19e-09	2.96676	FKBP1P1
ILMN_3240765	7.22e-09	2.84386	ANO3
ILMN_2224990	7.22e-09	-2.28142	HIST1H4J
ILMN_3243851	7.22e-09	5.08405	GAGE12C
ILMN_1679152	7.26e-09	3.15436	LGR8
ILMN_2074258	7.28e-09	4.14024	BARD1
ILMN_2091221	7.35e-09	1.9196	TULP2
ILMN_2244841	7.35e-09	-3.13424	ALDH4A1
ILMN_1815165	7.38e-09	-3.05107	SLC28A1
ILMN_1740083	7.4e-09	-1.66535	ORC4L
ILMN_1668605	7.41e-09	-3.03047	NAAA
ILMN_3251516	7.41e-09	-1.86516	KIAA1609
ILMN_3235036	7.49e-09	3.02669	LOC728024
ILMN_1798619	7.5e-09	-1.521	KCTD17
ILMN_1690653	7.52e-09	-2.15734	CDK2AP2
ILMN_1713706	7.52e-09	1.97875	ZNF786
ILMN_1698715	7.58e-09	-2.08523	NHLRC2
ILMN_2090607	7.59e-09	-1.94946	IRF2
ILMN_1769388	7.59e-09	-2.13483	GJB2
ILMN_2073307	7.61e-09	1.9731	IL10
ILMN_3236437	7.61e-09	-1.78047	GDEP
ILMN_2405915	7.69e-09	-2.31068	MRPS11
ILMN_1666665	7.71e-09	-1.74349	COL23A1
ILMN_2166831	7.84e-09	-2.95297	RPS4X
ILMN_1656557	7.88e-09	-1.52307	ARMC8
ILMN_1724668	7.89e-09	-2.37105	REPS2
ILMN_2399328	7.9e-09	-1.90983	COBRA1
ILMN_2347234	7.98e-09	-1.82221	PRMT1
ILMN_1657058	8e-09	3.49972	PPIL6
ILMN_1799487	8e-09	-2.32258	N4BP2L1
ILMN_1716967	8e-09	2.31152	RNASE8
ILMN_1813120	8.01e-09	-2.62617	MAP4K3
ILMN_1794552	8.12e-09	3.71192	GAP43
ILMN_2348093	8.12e-09	-2.13582	ATP5J
ILMN_2377210	8.21e-09	-3.63213	PPM1B
ILMN_1744862	8.26e-09	-2.04059	TGFBR2
ILMN_3227600	8.26e-09	-1.81102	ZNF385B
ILMN_1758673	8.27e-09	-1.65042	SLC44A1
ILMN_2274180	8.3e-09	-4.02141	MKKS
ILMN_1736700	8.3e-09	-3.24674	ALDOA
ILMN_1779890	8.31e-09	4.00514	OTOA
ILMN_1748797	8.34e-09	-1.51897	GRB2
ILMN_2089175	8.42e-09	1.39276	SYAP1
ILMN_3243677	8.45e-09	-2.80625	SNORA73B
ILMN_1795275	8.48e-09	-1.63497	USP53
ILMN_2052598	8.49e-09	-2.47928	ARMC10
ILMN_2091632	8.5e-09	-3.03272	CYP2A6
ILMN_1664701	8.5e-09	3.94882	FLJ14816
ILMN_2372543	8.5e-09	2.25882	CYP4Z2P
ILMN_1667257	8.5e-09	-2.42862	SDHB
ILMN_1683471	8.57e-09	-2.15209	BDH1
ILMN_1803825	8.6e-09	-2.33108	CXCL12
ILMN_2398627	8.61e-09	-3.00882	TENC1
ILMN_1701461	8.64e-09	-2.54602	TIMP3
ILMN_1732913	8.64e-09	-2.1985	LRP6
ILMN_1726554	8.68e-09	-2.45392	IREB2
ILMN_2280548	8.69e-09	-1.78669	FYB
ILMN_1731619	8.69e-09	-1.74082	DAD1
ILMN_2145490	8.79e-09	4.82024	C15orf60
ILMN_1765419	8.8e-09	-1.81567	GPLD1
ILMN_1809583	8.83e-09	-1.71387	CREBBP
ILMN_1798189	8.84e-09	-2.5573	COX7C
ILMN_1676384	8.84e-09	-5.04619	PCSK6
ILMN_1762439	8.87e-09	-2.71868	C19orf6
ILMN_1773855	8.87e-09	3.89838	CPT1C
ILMN_2348050	8.98e-09	-3.13113	MRPL21
ILMN_1670079	8.99e-09	-1.74762	OMA1
ILMN_1699636	9.02e-09	-2.36136	ACIN1
ILMN_1663052	9.05e-09	2.99685	FLJ41821
ILMN_1769144	9.07e-09	3.2481	YIPF7
ILMN_1706005	9.12e-09	-3.24955	GALT
ILMN_2280816	9.12e-09	-1.63901	CEMP1
ILMN_2398903	9.12e-09	-1.56441	HAX1
ILMN_1794672	9.12e-09	3.06665	C9orf47
ILMN_1802094	9.15e-09	3.22575	ZNF280A
ILMN_2131269	9.15e-09	2.64286	PRED57
ILMN_1726417	9.15e-09	-2.00775	MRPL33
ILMN_1681857	9.18e-09	-2.04352	MYL7
ILMN_1659352	9.23e-09	-1.58249	KCNK13
ILMN_1793859	9.31e-09	-3.11553	ALDH2
ILMN_1795104	9.43e-09	-3.07509	ACADS
ILMN_1661197	9.45e-09	3.2138	CLCF1
ILMN_3240607	9.45e-09	2.9319	PRAMEF20
ILMN_1739101	9.49e-09	-1.54131	RBBP8
ILMN_3228585	9.5e-09	-2.05712	LOC728661
ILMN_1739559	9.63e-09	4.56613	FAM187B
ILMN_1794662	9.65e-09	-1.98399	DSG1
ILMN_1736650	9.7e-09	-1.40076	JMJD2A
ILMN_1716441	9.71e-09	-2.13308	SNORD4A
ILMN_2298365	9.71e-09	3.08166	PPP2R2B
ILMN_1712632	9.71e-09	-2.40002	XDH
ILMN_1692824	9.71e-09	-1.8077	ASPA
ILMN_2287888	9.77e-09	-1.78016	PSMC4
ILMN_1662795	9.81e-09	-2.08085	CA2
ILMN_1665210	9.86e-09	3.08996	LOC441426
ILMN_1757338	9.87e-09	-1.54353	PLSCR4
ILMN_3308068	9.87e-09	-1.71821	MIR1289-1
ILMN_1668795	9.9e-09	-1.53538	TTC30B
ILMN_2406815	9.92e-09	-2.18325	LRRC17
ILMN_2386732	9.93e-09	2.41114	RCHY1
ILMN_1753502	9.95e-09	2.25562	IGSF11
ILMN_2346358	9.98e-09	-1.85888	TAF1
ILMN_1656088	9.99e-09	4.64878	C1orf110
ILMN_3241937	1e-08	-2.36358	SNORA71D
ILMN_1759818	1.01e-08	-1.70205	SORL1
ILMN_1774272	1.01e-08	-2.31732	ESRRA
ILMN_1813938	1.01e-08	1.75329	CHCHD4
ILMN_3249167	1.02e-08	-2.51067	SNORA63
ILMN_1784005	1.02e-08	-1.76489	LOC644615
ILMN_1772651	1.02e-08	-2.48389	CNOT2
ILMN_3244281	1.02e-08	-2.59633	SNORD1A
ILMN_1699644	1.02e-08	-1.62946	45719
ILMN_3242842	1.02e-08	5.65685	REXO1L2P
ILMN_1683377	1.03e-08	2.34246	MDH1B
ILMN_1675721	1.03e-08	-1.91695	UBE2R2
ILMN_1768115	1.04e-08	-1.66166	TSPAN12
ILMN_2400206	1.04e-08	-1.56607	UBE2V1
ILMN_3239173	1.04e-08	-2.07078	WAPAL
ILMN_1775742	1.04e-08	-1.8824	RNF128
ILMN_1732143	1.06e-08	4.32249	FLJ42957
ILMN_1793854	1.06e-08	-2.24939	INTS1
ILMN_1696432	1.07e-08	-2.84412	IDH1
ILMN_2361810	1.08e-08	4.91263	DRD3
ILMN_3308652	1.08e-08	-1.7879	MIR561
ILMN_1699384	1.09e-08	-2.43986	PPP2R5D
ILMN_1676946	1.09e-08	4.73773	AP3M2
ILMN_1726175	1.09e-08	-1.72005	ITGAX
ILMN_3185707	1.09e-08	-3.5547	HEATR7A
ILMN_2380801	1.1e-08	-2.17828	FYN
ILMN_1653504	1.1e-08	-1.74227	EDG1
ILMN_3239460	1.1e-08	-1.76978	OAZ2
ILMN_3242753	1.1e-08	-1.449	NBPF16
ILMN_2324056	1.1e-08	-2.20905	GNL3
ILMN_2159384	1.1e-08	-2.97309	SBDSP
ILMN_3249184	1.1e-08	3.42332	RIMKLA
ILMN_2070210	1.1e-08	-1.49521	RNF219
ILMN_2164164	1.12e-08	-1.37854	AICDA
ILMN_1737935	1.12e-08	-4.3514	MACF1
ILMN_1717052	1.12e-08	-2.36724	STARD10
ILMN_1756999	1.13e-08	-2.18058	RBL2
ILMN_1787026	1.15e-08	-4.20341	SEC61G
ILMN_1675857	1.15e-08	2.33351	COL4A6
ILMN_1730032	1.15e-08	-2.16656	BOK
ILMN_1789575	1.15e-08	4.55831	GJB3
ILMN_2116661	1.16e-08	-1.82136	PRPSAP2
ILMN_2181089	1.16e-08	-1.58926	VPRBP
ILMN_2379734	1.16e-08	-3.2168	CTBP1
ILMN_1722713	1.16e-08	-2.11174	FBLN1
ILMN_3309854	1.16e-08	-1.47217	SNORD113-9
ILMN_1677098	1.17e-08	-2.732	YPEL2
ILMN_3245458	1.18e-08	-1.49173	SNORA61
ILMN_2174702	1.19e-08	-1.97223	HIP2
ILMN_2290732	1.19e-08	2.54779	ZNF626
ILMN_3245418	1.19e-08	-2.26972	FAM180A
ILMN_1743021	1.19e-08	-1.80409	CAMKK2
ILMN_2288483	1.19e-08	2.16518	C3orf34
ILMN_2215881	1.19e-08	3.10857	ARHGAP11B
ILMN_1733669	1.19e-08	2.78025	CDH18
ILMN_2220403	1.21e-08	-1.66654	C6orf72
ILMN_1781774	1.21e-08	4.13465	C2orf27B
ILMN_1810191	1.22e-08	2.96524	PLA2G4C
ILMN_1810127	1.22e-08	1.87924	ZNF789
ILMN_2348403	1.22e-08	-2.11472	VRK3
ILMN_1729775	1.25e-08	-1.7201	OPA1
ILMN_2341132	1.25e-08	-2.04555	TNNT2
ILMN_2403006	1.25e-08	-1.93557	TJP1
ILMN_1707513	1.26e-08	-1.62703	PGPEP1
ILMN_1793123	1.26e-08	2.78197	DCST2
ILMN_1681520	1.26e-08	-1.70504	DGAT2
ILMN_1669772	1.26e-08	-2.31539	LRP1
ILMN_2245686	1.26e-08	2.21907	GYG2
ILMN_1785486	1.27e-08	-1.48162	ERG
ILMN_1782596	1.27e-08	1.89132	CCL25
ILMN_2246134	1.27e-08	-1.56893	PDE4DIP
ILMN_1779492	1.27e-08	-1.12486	SMURF1
ILMN_1803977	1.28e-08	-1.71831	GALNT1
ILMN_1742473	1.29e-08	-1.50116	C10orf72
ILMN_1665280	1.29e-08	-1.65229	SPCS1
ILMN_1706901	1.29e-08	2.74346	HOXD13
ILMN_1770963	1.3e-08	3.10361	NAALADL1
ILMN_1716687	1.3e-08	-3.3446	TPM1
ILMN_1760047	1.3e-08	3.38592	VAX2
ILMN_1734702	1.3e-08	-2.84752	MANEA
ILMN_2051684	1.31e-08	-2.41839	LOC401152
ILMN_3245554	1.32e-08	-1.57038	SNORD1B
ILMN_1805590	1.32e-08	-1.67769	LSM8
ILMN_1754880	1.32e-08	-3.69412	HERC2P2
ILMN_3307799	1.32e-08	-1.70593	PSMD4
ILMN_2400512	1.33e-08	-2.84482	PRKCSH
ILMN_2310253	1.33e-08	-3.17884	TARBP2
ILMN_1782795	1.35e-08	-1.77229	SMPD4
ILMN_2149815	1.35e-08	3.53482	CYP2F1
ILMN_1811632	1.36e-08	-2.33528	FMO5
ILMN_2230530	1.36e-08	-2.58019	PHF8
ILMN_1667201	1.36e-08	-1.42706	WDR51B
ILMN_2342554	1.36e-08	1.77747	TAGLN3
ILMN_1737015	1.36e-08	-1.78313	RPL39
ILMN_2352036	1.36e-08	-2.32394	RTN4
ILMN_1688152	1.37e-08	2.78037	IL27RA
ILMN_1773546	1.37e-08	2.10201	MRGPRX3
ILMN_2079991	1.39e-08	2.96535	ERVWE1
ILMN_2407082	1.39e-08	-2.70252	Selenoprotein 15
ILMN_3230631	1.4e-08	2.663	NCRNA00161
ILMN_1696380	1.41e-08	3.55602	GHRL
ILMN_1772218	1.41e-08	-2.17928	HLA-DPA1
ILMN_2191902	1.41e-08	2.28107	ALX3
ILMN_2374425	1.42e-08	4.34318	CCNE1
ILMN_2159730	1.44e-08	2.49922	GABRB1
ILMN_1746565	1.44e-08	2.55953	CD6
ILMN_1705468	1.45e-08	-1.76625	PIK3CA
ILMN_2408430	1.46e-08	-1.96329	LARGE
ILMN_3241051	1.47e-08	1.83313	LOC644907
ILMN_3238183	1.47e-08	2.63477	BMS1P5
ILMN_2388669	1.47e-08	-1.70991	GRIA3
ILMN_3245541	1.47e-08	-3.27905	SNORD53
ILMN_2402936	1.47e-08	-2.55443	LOC440926
ILMN_1761247	1.48e-08	-1.65843	PIR
ILMN_1769014	1.49e-08	-1.3519	GTPBP5
ILMN_1719093	1.5e-08	-1.69734	KLRC4
ILMN_1787326	1.52e-08	-2.73778	SNORA65
ILMN_1722217	1.53e-08	3.89288	TCTE3
ILMN_1804955	1.53e-08	-2.21801	CTSF
ILMN_1737514	1.54e-08	-1.48778	KYNU
ILMN_2342638	1.55e-08	-2.27814	ASGR2
ILMN_3236211	1.56e-08	-1.68001	DGCR11
ILMN_2344650	1.56e-08	-2.27748	N4BP2L1
ILMN_1800152	1.56e-08	-2.7327	KIAA1271
ILMN_1814606	1.57e-08	-1.33905	GALNT2
ILMN_1726352	1.57e-08	-2.40747	THSD4
ILMN_2346137	1.57e-08	1.66678	ZNF557
ILMN_1668408	1.57e-08	-1.46956	AIFM1
ILMN_1751708	1.58e-08	-2.00163	ITM2B
ILMN_1672872	1.59e-08	-3.07762	FGL1
ILMN_2288297	1.59e-08	3.53882	CEP63
ILMN_1750981	1.61e-08	-2.59185	SLC25A26
ILMN_1675597	1.61e-08	-2.24013	SLC22A1
ILMN_3238977	1.61e-08	5.24151	LOC650368
ILMN_2189675	1.62e-08	2.86325	HRCT1
ILMN_2187058	1.63e-08	-2.22589	LOC93349
ILMN_2398077	1.63e-08	-2.52603	MEIS2
ILMN_1683678	1.65e-08	-1.75169	SPATS2L
ILMN_1660886	1.66e-08	-2.43645	ELK4
ILMN_1738401	1.66e-08	2.86378	FOXC1
ILMN_1653783	1.66e-08	2.90262	MLC1
ILMN_2378100	1.69e-08	-3.38821	FBXL5
ILMN_2405129	1.7e-08	-1.58013	ARHGEF1
ILMN_1745607	1.7e-08	3.19279	A2M
ILMN_1748529	1.7e-08	2.28742	RLN2
ILMN_1676749	1.7e-08	1.42713	C3orf15
ILMN_1662091	1.7e-08	2.59941	FLJ43860
ILMN_1694012	1.71e-08	2.29972	NME2
ILMN_3251332	1.72e-08	3.58246	POM121L10P
ILMN_1803124	1.74e-08	1.70056	BIRC5
ILMN_1753950	1.74e-08	-1.33007	ZNF326
ILMN_1688625	1.75e-08	-1.56145	AIM1
ILMN_1692276	1.76e-08	-1.88965	GGPS1
ILMN_1671250	1.76e-08	-1.8085	CLIC4
ILMN_3250972	1.77e-08	-1.6177	REPS2
ILMN_2209614	1.78e-08	-3.76096	ODF3B
ILMN_1810159	1.8e-08	3.59745	FLJ90650
ILMN_2193443	1.81e-08	2.0929	TRIM16L
ILMN_1725852	1.82e-08	3.42752	S100A2
ILMN_1719792	1.83e-08	-1.80287	PHLDB2
ILMN_1725187	1.83e-08	-1.50199	PITPNM2
ILMN_2210482	1.84e-08	-2.89129	MRPS34
ILMN_1690545	1.85e-08	2.17702	TAF11
ILMN_1680987	1.85e-08	2.26834	HAND1
ILMN_3246902	1.85e-08	-1.52057	ABCC6P1
ILMN_1715977	1.86e-08	1.74016	GRM6
ILMN_1761464	1.86e-08	-2.91766	CD74
ILMN_1753597	1.86e-08	-1.68264	FKRP
ILMN_3236561	1.87e-08	4.53789	VWA5B1
ILMN_1711210	1.87e-08	2.2499	ATN1
ILMN_1656915	1.88e-08	-2.10155	PSD3
ILMN_1659572	1.91e-08	-2.68913	AR
ILMN_1715653	1.91e-08	2.91718	C9orf71
ILMN_2207960	1.92e-08	2.51995	OR4D2
ILMN_3310548	1.93e-08	-2.17965	MIR889
ILMN_2255142	1.93e-08	2.77963	TRIM34
ILMN_1726138	1.94e-08	-1.89545	EI24
ILMN_1737918	1.94e-08	-1.90643	C1QA
ILMN_1712283	1.94e-08	2.78559	WNT10B
ILMN_2128967	1.94e-08	-1.90282	C11orf1
ILMN_2342651	1.94e-08	4.83234	OR11H12
ILMN_1704629	1.94e-08	2.42711	SLC1A7
ILMN_1797432	1.95e-08	4.33917	AMAC1
ILMN_1695740	1.96e-08	3.39983	C1QTNF8
ILMN_1695792	1.96e-08	-2.38137	CUL4A
ILMN_1680314	1.96e-08	-2.4284	TXN
ILMN_2229922	1.97e-08	-1.85871	C12orf35
ILMN_1781077	1.97e-08	-1.85319	CEP120
ILMN_1788759	1.98e-08	-1.57381	DSCAM
ILMN_2271627	1.99e-08	-2.42786	ATXN2L
ILMN_2357361	1.99e-08	-2.57904	THYN1
ILMN_2222750	1.99e-08	3.35412	RPL23AP7
ILMN_1691458	2e-08	-4.03015	SYPL1
ILMN_1695687	2.01e-08	2.05484	SALL4
ILMN_1797451	2.02e-08	-1.74223	SRGAP2
ILMN_3165686	2.03e-08	-1.44851	ERCC-00079
ILMN_2078404	2.03e-08	2.16383	ZNF765
ILMN_1807745	2.04e-08	-1.8273	GYS2
ILMN_3245605	2.04e-08	-2.60763	SNORA71A
ILMN_1700766	2.05e-08	-1.15941	ZNF324B
ILMN_1787548	2.06e-08	-3.53716	HSPG2
ILMN_1663015	2.06e-08	3.085	HIF3A
ILMN_1660730	2.06e-08	-1.42288	SLC7A3
ILMN_2344956	2.06e-08	-2.46841	ACP1
ILMN_1812526	2.07e-08	2.74428	TGFB2
ILMN_1753279	2.07e-08	-1.76143	HNRNPA0
ILMN_2117809	2.08e-08	2.04361	DUXAP3
ILMN_2336393	2.08e-08	-1.54136	SMN2
ILMN_1702120	2.09e-08	3.22482	NDUFAF3
ILMN_1666372	2.09e-08	-2.96293	ATP5H
ILMN_1652906	2.09e-08	2.14584	GBGT1
ILMN_3310396	2.1e-08	3.38206	MIR422A
ILMN_1724250	2.11e-08	-2.43352	GRN
ILMN_1815238	2.11e-08	-1.63351	MAP2K3
ILMN_1812759	2.12e-08	-1.21744	GCH1
ILMN_1809034	2.12e-08	-1.99482	GATC
ILMN_1781010	2.13e-08	3.37828	ARHGEF3
ILMN_1712583	2.13e-08	-4.12857	METRN
ILMN_1658384	2.14e-08	2.49395	CRTAC1
ILMN_1704176	2.15e-08	2.57025	PSKH2
ILMN_1788232	2.15e-08	2.25948	FGF20
ILMN_1673222	2.15e-08	-2.30233	ZBTB10
ILMN_2096322	2.16e-08	-2.18403	ADIPOR1
ILMN_1784641	2.16e-08	-5.62683	NDUFA3
ILMN_1673681	2.17e-08	-1.24655	SLC46A1
ILMN_1685176	2.17e-08	-1.75348	SGMS2
ILMN_2222101	2.17e-08	1.6961	N4BP2
ILMN_2154671	2.17e-08	-1.78171	COX6B1
ILMN_1691860	2.18e-08	-1.73829	SPRY1
ILMN_1801313	2.19e-08	-2.34521	SIAH2
ILMN_1710923	2.19e-08	-1.50924	SLAMF7
ILMN_3235467	2.19e-08	2.53076	DAD1L
ILMN_2057836	2.19e-08	-3.00754	RNU2-1
ILMN_1802251	2.22e-08	-2.07794	PTTG1IP
ILMN_1696828	2.22e-08	-2.71387	RGS14
ILMN_2327795	2.22e-08	-2.33399	RERE
ILMN_1693481	2.23e-08	3.78276	ATP2B3
ILMN_1762801	2.23e-08	-1.80289	KLF12
ILMN_1781256	2.23e-08	1.31313	LEFTY2
ILMN_2342841	2.25e-08	-2.00136	AFTPH
ILMN_1815639	2.25e-08	-1.87158	GIGYF1
ILMN_1773048	2.25e-08	-1.45917	EFHA2
ILMN_1654357	2.25e-08	-1.62987	ZNF24
ILMN_3241139	2.26e-08	-2.47757	SNORD57
ILMN_1783852	2.26e-08	-3.25482	CD164
ILMN_1747831	2.26e-08	4.05834	LYZL4
ILMN_1668634	2.26e-08	-1.66954	FBXW7
ILMN_1687947	2.27e-08	-1.85486	HIST1H2BE
ILMN_3241373	2.28e-08	-1.89454	SCARNA18
ILMN_1692684	2.3e-08	-2.03306	SMARCD2
ILMN_2235851	2.33e-08	2.57837	LINCR
ILMN_1770678	2.34e-08	3.25784	CBX2
ILMN_3245143	2.34e-08	4.10849	CCDC19
ILMN_1691071	2.35e-08	3.42699	FCRLA
ILMN_1658289	2.35e-08	2.91576	WDR54
ILMN_2068202	2.35e-08	-1.57485	MEF2B
ILMN_2241187	2.37e-08	1.53667	CRYM
ILMN_3308435	2.37e-08	-1.70142	MIR1914
ILMN_1778924	2.38e-08	3.25246	PDE1A
ILMN_1737640	2.38e-08	4.59432	CSAG1
ILMN_2157219	2.4e-08	-1.7379	AASS
ILMN_1700380	2.4e-08	2.82815	ATP6V0A2
ILMN_3248833	2.42e-08	-1.44287	LOC644928
ILMN_2242984	2.43e-08	-1.64491	FAM98B
ILMN_1747932	2.44e-08	1.649	TMPRSS7
ILMN_1691892	2.47e-08	-2.98503	TAGLN2
ILMN_1678547	2.47e-08	2.92902	CPNE9
ILMN_1779428	2.47e-08	2.05705	LOC387856
ILMN_1731206	2.47e-08	2.83615	NKD2
ILMN_3309664	2.48e-08	-1.87334	MIR300
ILMN_1779670	2.48e-08	-2.36474	A1CF
ILMN_1786598	2.48e-08	-1.2599	COL14A1
ILMN_1765547	2.48e-08	-2.52008	IRF2
ILMN_2192693	2.5e-08	-1.38397	EIF3M
ILMN_1807501	2.52e-08	3.81131	GINS4
ILMN_2363966	2.53e-08	-1.47795	PTPN5
ILMN_2200738	2.54e-08	2.33459	OR4F5
ILMN_1671885	2.54e-08	-3.02539	MLF2
ILMN_2279645	2.55e-08	1.71992	BCL2L14
ILMN_2278433	2.56e-08	1.38651	LOC285074
ILMN_1789351	2.56e-08	-1.57808	SUV39H2
ILMN_1722662	2.57e-08	-1.40151	RAD23B
ILMN_2149952	2.57e-08	1.62022	FLJ45256
ILMN_2150465	2.57e-08	1.77255	C5orf28
ILMN_1678052	2.58e-08	-2.73379	C19orf24
ILMN_2308806	2.58e-08	-1.40178	MAPK8
ILMN_2373779	2.61e-08	-1.62383	COPS8
ILMN_2389995	2.61e-08	-1.39958	ATP6V1C2
ILMN_1683211	2.62e-08	-1.70543	NCAN
ILMN_2322552	2.63e-08	-2.43569	NCKAP1
ILMN_1683933	2.64e-08	-1.52817	SERPINA9
ILMN_1769394	2.64e-08	-1.37054	PLCD1
ILMN_1684183	2.64e-08	2.48788	RAD9A
ILMN_3238116	2.65e-08	-2.21516	LOC200030
ILMN_1768756	2.66e-08	4.73012	SCGBL
ILMN_1683492	2.66e-08	3.31238	GPR172B
ILMN_1698472	2.67e-08	-1.82444	MLL3
ILMN_1739573	2.67e-08	-2.30444	TNRC6A
ILMN_1674399	2.67e-08	-1.40349	ZNF143
ILMN_1707592	2.69e-08	-2.46108	RGN
ILMN_1764188	2.71e-08	2.08693	C9orf93
ILMN_1727970	2.71e-08	-2.57633	ONECUT1
ILMN_1685042	2.73e-08	-1.77357	TENC1
ILMN_2173909	2.73e-08	-1.53934	ZNF14
ILMN_3248844	2.73e-08	-2.56058	WASH2P
ILMN_1656537	2.73e-08	-2.31378	SNRPN
ILMN_1714010	2.74e-08	3.32058	KRTAP4-4
ILMN_1742564	2.74e-08	2.69113	MLNR
ILMN_2336280	2.76e-08	-2.46147	QKI
ILMN_2273882	2.77e-08	-1.45355	RNF38
ILMN_1692255	2.77e-08	-1.31872	WDR45
ILMN_1742813	2.79e-08	-1.76953	TMEM167A
ILMN_1757255	2.79e-08	3.59371	CDKN2A
ILMN_2365176	2.79e-08	-2.18353	ALDH8A1
ILMN_3241104	2.8e-08	-1.70102	LOC286135
ILMN_2319588	2.8e-08	-2.76173	OSGIN1
ILMN_1796926	2.8e-08	-1.56283	PABPC5
ILMN_2149946	2.82e-08	-1.31071	FOXG1
ILMN_1708277	2.83e-08	-1.79123	C10orf55
ILMN_1803838	2.83e-08	-1.49279	CNFN
ILMN_2374234	2.84e-08	-1.65271	PRKACB
ILMN_1775298	2.85e-08	2.4935	NOX5
ILMN_2147133	2.85e-08	-2.602	NBPF15
ILMN_1746516	2.86e-08	-2.38799	RPS25
ILMN_1787179	2.88e-08	2.69793	MEGF11
ILMN_1744383	2.9e-08	2.09733	KRTAP5-4
ILMN_1679339	2.9e-08	-1.2604	C3orf62
ILMN_1809099	2.92e-08	-2.42959	IL33
ILMN_1665311	2.94e-08	3.04962	STH
ILMN_1733560	2.97e-08	-4.31121	SPG21
ILMN_2330861	2.97e-08	-1.38769	SMC4
ILMN_2292592	2.97e-08	-1.54008	PCSK6
ILMN_1666258	2.97e-08	-1.80174	AMFR
ILMN_2044453	2.97e-08	2.77114	LPAR5
ILMN_1682245	2.99e-08	3.07423	IFNB1
ILMN_1718783	2.99e-08	2.38647	EXTL1
ILMN_2312149	2.99e-08	-1.42054	ZNF160
ILMN_1764022	3e-08	-2.03803	FXYD1
ILMN_2043126	3.03e-08	3.56088	CSAG3A
ILMN_1795703	3.04e-08	-3.09465	C7orf20
ILMN_1795524	3.06e-08	-2.45243	C15orf44
ILMN_1651848	3.06e-08	3.77008	ITSN1
ILMN_1676983	3.06e-08	3.28246	ZNF300
ILMN_2160764	3.07e-08	-1.73401	HBP1
ILMN_1712454	3.08e-08	3.3665	LRRC52
ILMN_2116827	3.09e-08	3.42019	RGPD1
ILMN_3236637	3.12e-08	-1.6696	PIP4K2A
ILMN_1747697	3.12e-08	-1.76847	CHML
ILMN_1696521	3.12e-08	-3.14275	EGFR
ILMN_3245769	3.12e-08	3.85803	FAM163A
ILMN_2149292	3.13e-08	4.68741	TMEM40
ILMN_2386891	3.13e-08	-1.37963	GLT8D1
ILMN_1794686	3.14e-08	4.22162	IL9R
ILMN_2335304	3.15e-08	-1.52166	WDR35
ILMN_1676870	3.15e-08	3.11142	GABRR2
ILMN_2223836	3.17e-08	-2.04434	CHORDC1
ILMN_1700144	3.17e-08	3.2454	ITGA10
ILMN_1746941	3.2e-08	-2.77758	HIPK3
ILMN_1810838	3.21e-08	-2.24586	MTDH
ILMN_1769471	3.22e-08	5.8733	C21orf58
ILMN_1682792	3.24e-08	3.26769	BYSL
ILMN_1717165	3.24e-08	-2.28627	IGBP1
ILMN_2108865	3.25e-08	1.82299	CLLU1
ILMN_1723662	3.25e-08	-2.6484	ABHD2
ILMN_1674038	3.29e-08	-2.08708	CTSD
ILMN_1705266	3.29e-08	-1.68281	RELA
ILMN_3241985	3.29e-08	-1.8759	SNORA13
ILMN_1709440	3.29e-08	-1.94128	CPM
ILMN_2410182	3.31e-08	3.98535	BEST3
ILMN_2304878	3.33e-08	3.00012	TAC4
ILMN_1653728	3.34e-08	-1.63873	ERBB4
ILMN_1718248	3.34e-08	-2.56041	CFHR5
ILMN_1724207	3.34e-08	-2.82416	IVD
ILMN_1651339	3.35e-08	-2.50098	UHRF1BP1L
ILMN_1755350	3.38e-08	3.26312	PIWIL2
ILMN_1757477	3.38e-08	-2.8621	GLYAT
ILMN_2106380	3.4e-08	1.92659	TNFSF15
ILMN_2347807	3.41e-08	-2.43034	EXOC1
ILMN_1758784	3.41e-08	-1.59749	ATP2C1
ILMN_1774063	3.42e-08	-3.36745	EDEM3
ILMN_1730477	3.48e-08	-1.6024	TAS2R43
ILMN_1724234	3.53e-08	-1.42309	TRPV1
ILMN_2144401	3.56e-08	3.71533	GLB1L2
ILMN_2184575	3.56e-08	-1.48522	FLJ16793
ILMN_1720656	3.58e-08	-2.03497	MAPK14
ILMN_3235316	3.59e-08	-1.88314	SNORA51
ILMN_2272519	3.59e-08	-1.43727	FGR
ILMN_1759757	3.6e-08	-1.48138	IGSF22
ILMN_2318430	3.6e-08	-1.80817	EIF5
ILMN_1781884	3.6e-08	1.88726	KRT12
ILMN_1814397	3.6e-08	2.22521	EPB42
ILMN_1811277	3.6e-08	-1.87723	TRIM13
ILMN_2296045	3.61e-08	-1.3735	PPM1A
ILMN_1745904	3.61e-08	1.94727	CCDC6
ILMN_1783023	3.61e-08	-1.9523	C5orf51
ILMN_1683129	3.61e-08	-2.03296	CCNL1
ILMN_2189815	3.65e-08	-2.1903	SLC22A10
ILMN_1696223	3.65e-08	-1.77324	ATP7B
ILMN_1798254	3.65e-08	-1.77552	ACTR10
ILMN_1783681	3.67e-08	-2.00454	MRPL34
ILMN_2057196	3.68e-08	2.85081	CT47A7
ILMN_1691606	3.68e-08	2.89055	LYG2
ILMN_1675172	3.68e-08	3.8037	RGS9BP
ILMN_1653613	3.69e-08	-2.11331	PIGO
ILMN_1733288	3.69e-08	-2.58418	C1RL
ILMN_1759277	3.69e-08	2.58155	OIP5
ILMN_1808258	3.69e-08	2.26428	HTR4
ILMN_1805519	3.69e-08	-2.29326	CD24
ILMN_2162367	3.73e-08	2.13514	DMC1
ILMN_1662687	3.73e-08	-1.8456	PKN1
ILMN_2233438	3.77e-08	3.64046	FLJ46321
ILMN_3191746	3.77e-08	2.81879	BCAR4
ILMN_3245811	3.78e-08	4.16355	ODF3
ILMN_2270845	3.82e-08	2.05228	WDR74
ILMN_1661428	3.83e-08	-2.16258	ATP11C
ILMN_1720322	3.91e-08	-2.04284	PTS
ILMN_2363027	3.94e-08	1.38118	RAD51
ILMN_1769155	3.94e-08	-3.69117	CYP2C8
ILMN_2229464	3.95e-08	4.04207	LRRC37A2
ILMN_1798046	3.96e-08	4.66765	GABRB2
ILMN_1699767	3.97e-08	-1.54391	PDE8A
ILMN_1803995	3.97e-08	-1.77719	TM7SF3
ILMN_3309114	3.99e-08	2.01791	KRTAP20-3
ILMN_2411264	4e-08	-1.68145	BTBD1
ILMN_2131381	4.01e-08	-2.33786	PDE3B
ILMN_1769406	4.05e-08	-1.49587	PIAS2
ILMN_1696187	4.05e-08	-2.41445	PYGL
ILMN_1670918	4.05e-08	-1.9342	INSR
ILMN_2146233	4.08e-08	2.32495	LOC441120
ILMN_2209045	4.09e-08	2.27073	POU3F2
ILMN_1671895	4.12e-08	2.43456	ZNF613
ILMN_1811370	4.14e-08	-2.43794	HSD11B1
ILMN_1662184	4.14e-08	3.86132	C5orf34
ILMN_1768064	4.15e-08	3.77572	OR52I2
ILMN_3310040	4.16e-08	4.0262	MIR7-3
ILMN_2335669	4.19e-08	-1.64838	ZC3H14
ILMN_3248343	4.2e-08	-1.87008	INO80
ILMN_1710229	4.22e-08	-1.98603	ARRDC2
ILMN_2382687	4.23e-08	2.79523	NR4A3
ILMN_2263718	4.24e-08	-1.85558	SPAG9
ILMN_1815024	4.27e-08	-2.09262	PRDX5
ILMN_1697544	4.27e-08	-1.86997	SLC25A29
ILMN_1785444	4.31e-08	3.34337	LEMD1
ILMN_1714446	4.31e-08	-2.2119	PLG
ILMN_1775569	4.32e-08	1.20417	CRISP2
ILMN_1708029	4.33e-08	4.26756	C9orf127
ILMN_1718807	4.34e-08	-1.7756	SMC3
ILMN_3238670	4.35e-08	-3.11115	SNORA47
ILMN_1812433	4.35e-08	-2.96322	HP
ILMN_3239254	4.35e-08	4.2022	UCA1
ILMN_1723884	4.38e-08	-2.37901	ARF4
ILMN_1652128	4.4e-08	-1.90598	LMBRD1
ILMN_2415157	4.4e-08	-2.11737	ARID5A
ILMN_1750145	4.41e-08	-1.59309	YWHAG
ILMN_1720623	4.41e-08	3.4328	SYTL3
ILMN_2049693	4.41e-08	-1.70076	C11orf71
ILMN_2334359	4.42e-08	-1.72975	GFRA1
ILMN_1792172	4.42e-08	3.15552	DEFB126
ILMN_1744398	4.42e-08	3.31524	ZSCAN10
ILMN_1675429	4.45e-08	-1.26519	SMURF2
ILMN_2189842	4.48e-08	-1.8903	SNORA10
ILMN_1729170	4.5e-08	-1.5403	GPA33
ILMN_1662306	4.53e-08	-1.37852	RABL3
ILMN_3249101	4.57e-08	2.91991	SDR9C7
ILMN_2206188	4.57e-08	1.94887	SHROOM4
ILMN_1686557	4.57e-08	-1.76957	TIMM13
ILMN_1720794	4.58e-08	-1.33331	SNORD4B
ILMN_1780368	4.58e-08	2.55313	GPR18
ILMN_1797585	4.59e-08	-2.71426	MYO1B
ILMN_1681923	4.6e-08	3.1433	C1orf92
ILMN_2407235	4.61e-08	1.91898	LOC402057
ILMN_2175831	4.63e-08	2.05315	MTFMT
ILMN_1653310	4.64e-08	-1.72122	ZNF580
ILMN_2133100	4.65e-08	-1.5529	LPIN2
ILMN_1694011	4.65e-08	-1.6573	WNT2
ILMN_1665657	4.65e-08	2.57543	LCA5L
ILMN_1714884	4.66e-08	2.40615	GHRHR
ILMN_3243673	4.67e-08	2.22201	NCRNA00111
ILMN_1697967	4.67e-08	-2.13247	UGT1A4
ILMN_1671387	4.69e-08	-2.39248	C3orf23
ILMN_1697118	4.7e-08	-2.04846	ARMC6
ILMN_2379226	4.71e-08	-2.12065	CCNL2
ILMN_1779043	4.71e-08	4.13984	CACNG6
ILMN_1661806	4.72e-08	-1.64223	PREX2
ILMN_1663173	4.73e-08	-1.86277	LOC442582
ILMN_1712023	4.73e-08	2.28505	SLC8A3
ILMN_1765872	4.82e-08	-1.61604	SIPA1L3
ILMN_1772692	4.84e-08	-2.42841	DICER1
ILMN_2113362	4.84e-08	-2.36028	ARL6IP1
ILMN_1800952	4.87e-08	-1.49978	PSMD11
ILMN_1684771	4.88e-08	-3.20008	PGRMC1
ILMN_3249533	4.91e-08	-1.47081	BDNFOS
ILMN_2190842	4.91e-08	2.4159	KIR3DL2
ILMN_1768301	4.92e-08	1.78194	ERG
ILMN_2179873	4.92e-08	-1.75742	PHC3
ILMN_1680320	4.92e-08	3.84738	GBX2
ILMN_1807533	4.96e-08	-1.8602	C17orf71
ILMN_1798974	4.97e-08	1.91125	ZNF560
ILMN_1689189	4.97e-08	1.68669	ZBTB3
ILMN_1749447	4.97e-08	-1.94331	RPS9
ILMN_1799853	5.01e-08	-1.68647	SPTLC1
ILMN_2202930	5.02e-08	-1.50973	PCYT2
ILMN_1783969	5.04e-08	3.59436	FAM24A
ILMN_1666523	5.05e-08	-1.48912	COL25A1
ILMN_1791770	5.05e-08	-2.27674	SMARCC2
ILMN_1677542	5.05e-08	-3.60635	TRIM14
ILMN_3251616	5.05e-08	-1.64134	C2orf67
ILMN_2389501	5.07e-08	-2.15545	HSD11B1
ILMN_1652732	5.08e-08	2.64541	HTR7
ILMN_2152402	5.13e-08	-1.72684	BAT5
ILMN_1678165	5.13e-08	-3.21637	LSM7
ILMN_1695420	5.16e-08	-1.88414	CLTA
ILMN_3244755	5.19e-08	3.08092	LOC342994
ILMN_1799282	5.19e-08	3.33634	OR2B11
ILMN_1800246	5.21e-08	2.62966	FLJ35409
ILMN_1716237	5.26e-08	-2.84069	ACOT2
ILMN_1701711	5.26e-08	-2.00437	BRD8
ILMN_1652008	5.27e-08	-1.66575	C15orf23
ILMN_2380688	5.28e-08	-2.52687	B4GALT4
ILMN_1704571	5.31e-08	-1.89107	FAM53B
ILMN_1717327	5.31e-08	2.38524	KCNJ14
ILMN_2175474	5.32e-08	2.68301	MTRF1L
ILMN_1703036	5.33e-08	-1.64974	WRNIP1
ILMN_1748538	5.36e-08	2.93141	ALDH1A2
ILMN_2078389	5.38e-08	-3.8469	SLC4A2
ILMN_1776522	5.38e-08	-1.36114	RAG1AP1
ILMN_1689400	5.41e-08	-1.9043	CLK1
ILMN_1694398	5.42e-08	-1.30572	EIF3F
ILMN_2244087	5.43e-08	2.21112	DNAJC28
ILMN_1672478	5.44e-08	2.48148	PRAMEF8
ILMN_1754102	5.44e-08	3.08349	TGIF1
ILMN_2337928	5.52e-08	3.47204	CXCR5
ILMN_1772743	5.52e-08	-1.50485	PIGK
ILMN_1810977	5.54e-08	-1.71286	CDV3
ILMN_1673896	5.54e-08	-1.9828	MAP3K13
ILMN_3241970	5.55e-08	-2.60169	POLR2J2
ILMN_1654893	5.55e-08	-2.40226	SCAMP2
ILMN_1678362	5.57e-08	-1.78916	INO80
ILMN_2054362	5.57e-08	-1.78331	SLC25A40
ILMN_1658809	5.6e-08	1.62616	SEZ6
ILMN_1756657	5.63e-08	2.41367	TRIM7
ILMN_1804384	5.63e-08	-2.50101	ASMTL
ILMN_1686725	5.64e-08	-2.33971	DICER1
ILMN_1761990	5.65e-08	-1.67813	RASGEF1A
ILMN_1747197	5.65e-08	-3.5877	SLC41A2
ILMN_1722158	5.67e-08	1.98343	CASP5
ILMN_2334350	5.7e-08	-1.29604	BTBD3
ILMN_1690114	5.7e-08	1.36492	PTPLAD2
ILMN_1663577	5.7e-08	-1.56682	S100PBP
ILMN_1748530	5.7e-08	-1.39648	LRRC2
ILMN_2277025	5.73e-08	-2.80856	RUFY1
ILMN_1744897	5.74e-08	2.4234	KCNN3
ILMN_1758983	5.75e-08	4.45199	OTOP1
ILMN_1733716	5.76e-08	2.34772	ANKRD45
ILMN_1785914	5.77e-08	2.33772	CDC6
ILMN_2295387	5.78e-08	3.38955	FAM153A
ILMN_1740976	5.79e-08	-3.12233	NONO
ILMN_1703228	5.79e-08	-1.63407	AGFG2
ILMN_2137084	5.79e-08	-1.67774	LIN9
ILMN_1734991	5.8e-08	-1.45629	PPM1B
ILMN_1797929	5.8e-08	-2.68039	MICA
ILMN_2245676	5.85e-08	-1.91927	BTF3
ILMN_1670705	5.86e-08	-2.58753	STON2
ILMN_1677603	5.86e-08	-2.90284	C1S
ILMN_1769191	5.96e-08	-2.42198	GNAS
ILMN_2298366	5.97e-08	2.84681	TLR10
ILMN_1690307	5.98e-08	-1.59737	TPRKB
ILMN_1692177	5.98e-08	-1.78235	TSC22D1
ILMN_1732182	5.99e-08	2.72986	FBXO44
ILMN_3238078	5.99e-08	-1.67151	SNORA45
ILMN_1740920	5.99e-08	-2.08669	ACADSB
ILMN_1800130	5.99e-08	-2.56391	ETNK2
ILMN_1758497	6e-08	2.75896	TTYH1
ILMN_1760314	6e-08	2.59477	CCDC8
ILMN_2175601	6e-08	-1.64646	VDAC1
ILMN_1759219	6e-08	2.121	ZMAT5
ILMN_1676215	6e-08	2.55863	DLG2
ILMN_1769104	6.02e-08	-1.52155	ZCCHC10
ILMN_3236377	6.04e-08	1.81768	C2orf69
ILMN_1702965	6.05e-08	3.02991	PDE6H
ILMN_1666222	6.09e-08	4.3646	PHACTR3
ILMN_1709472	6.12e-08	4.18198	FAM71A
ILMN_2279397	6.15e-08	2.71437	PKLR
ILMN_1674608	6.16e-08	3.54452	FAM169B
ILMN_1805131	6.16e-08	-2.69176	C17orf90
ILMN_1775871	6.16e-08	2.58798	GPX5
ILMN_1789775	6.17e-08	-3.45262	WDR74
ILMN_1787275	6.18e-08	-1.55127	STAG3
ILMN_2133936	6.18e-08	-1.95582	ZFP1
ILMN_2385410	6.18e-08	4.15686	GPX5
ILMN_1781672	6.18e-08	-1.34763	GAB1
ILMN_3297126	6.19e-08	-2.89564	TYMP
ILMN_1776395	6.23e-08	2.02927	ARMC4
ILMN_1781285	6.26e-08	-2.02108	DUSP1
ILMN_2384629	6.27e-08	-1.61214	RGS12
ILMN_2389445	6.29e-08	-1.98501	ARHGEF10L
ILMN_3310356	6.3e-08	-2.49071	MIR27B
ILMN_1740104	6.33e-08	-1.61374	HOXC6
ILMN_1652166	6.4e-08	3.23686	GUCY1B2
ILMN_2066849	6.42e-08	-1.51493	FAM26F
ILMN_1735495	6.42e-08	-1.98344	TBC1D8
ILMN_1749375	6.42e-08	-1.75786	TNFAIP8
ILMN_1714569	6.44e-08	-3.08298	PCTK1
[truncated: 27,378 more rows]

## Sheet: GSE33258_DEGs analysis
ID	adj.P.Val	logFC	gene.symbol
E2.p21	0.00012	1.7	SMAP1
J2.u14	0.000158	-1.7	CELSR1
G2.n9	0.000328	1.84	C16orf35
A4.s15	0.000328	1.66	Q6ZRH2_HUMAN
I1.u2	0.0006	1.38	TRAK1
K2.a21	0.000662	-1.89	CRLF3
F1.n6	0.000806	1.35	FXYD2
F3.z12	0.000806	1.73	Q6PDB4_HUMAN
A2.w4	0.000875	1.43	IGF1R
B3.o11	0.000875	1.18	ZNF236
I1.h9	0.000875	1.37	NFXL1
L3.h22	0.000875	-1.48	NEUROD2
E4.q12	0.000875	1.43	NEUROD6
H3.d14	0.000875	-2.32	TMEM100
C2.g1	0.000875	-1.51	TOP3B
E2.ab25	0.000891	1.36	hsamir379
A3.o22	0.001015	-1.81	SH3PXD2A
G4.d21	0.001035	1.07	SFPQ
G4.w23	0.001035	-1.38	SNRPN
H4.o17	0.001035	-2.16	AMPH
F4.w11	0.001035	1.49	USP53
C1.k10	0.001035	2.54	NP_001007543.1
C3.q8	0.001035	-1.61	COMMD5
E3.e22	0.001035	-1.17	RAB7L1
I1.w26	0.001104	-1.31
I4.m21	0.001104	1.54	SHARPIN
F4.ab22	0.001181	-1.72	KIAA2013
E3.r16	0.0013	-1.5	C9orf91
G2.k2	0.0013	1.64	Q8N0T1_HUMAN
L3.d21	0.001354	1.11	NRSN2
L1.d26	0.001354	-1.74	FOXI1
G4.h17	0.001354	2.24	hCG_1793639
E4.n11	0.001397	2.04	MRPS11
J4.t20	0.001539	1.03	KIF19
H4.j13	0.001539	1.23	SNF1LK
L4.h4	0.001569	1.32	ZC3H14
J1.l18	0.00159	1.32	BRWD2
K1.g8	0.001657	1.17	HOXA13
H4.g19	0.001657	-1.18	GDF2
D1.aa11	0.001869	-1.09	Q5VZX9_HUMAN
E3.r19	0.001869	1.12
F4.p16	0.001869	2.14	Q96NT9_HUMAN
H4.e17	0.001869	-1.44	PHF6
H1.w11	0.001869	1.38	GFOD2
L4.u11	0.001914	2.13	TSHR
B1.a24	0.001948	1.54	UBADC1
D1.t21	0.001948	1.42	NP_660346.1
J2.f20	0.001948	-1.27	TFCP2
C1.w3	0.001973	-1.28	GPR52
C2.g19	0.001973	-1.26	CD52
L4.h13	0.001973	-1.46	DDX17
I1.s8	0.001973	-1.34
G2.o10	0.001973	-1.32	IBRDC1
D1.v20	0.001973	1.66	IGLV469
H4.o13	0.001973	1.34	TBL2
H2.s4	0.001973	1.36	PSMC6
K2.j7	0.001973	-1.64	Q8N6V7_HUMAN
J1.m6	0.001973	1.33	RAPSN
K2.k14	0.001973	-1.4	CST4
F4.m27	0.001973	-1.35	RGS12
C3.m7	0.001973	1.35	PKHD1
H4.u19	0.001973	-1.61
G2.o24	0.001973	1.39	FLYWCH1
I2.n24	0.001973	-1.45	NRF1
B1.t9	0.001973	1.94	WRB
F4.i13	0.001973	-1.66
L3.g24	0.001973	1.61	GTPBP1
F2.h5	0.001996	1.7	GAD1
D1.c4	0.001996	1.51	FOXF2
A2.m4	0.001996	-1.4	NT5DC2
A3.e14	0.002013	-1.52	GEMIN7
I1.p12	0.002019	1.49	EMR2
K1.b15	0.002019	-1.78
J1.t13	0.002019	1.55
A1.l1	0.002019	1.27	DUSP5
E1.z9	0.002019	1.96	SLC10A5
C2.i9	0.002019	-2.15	LTB4R
H3.e11	0.002019	-1.12	PANX3
L1.l27	0.002132	1.53	SH2B1
E1.i12	0.002133	1.72	UQCRQ
D3.m21	0.002158	-1.58	Q9NQW52
D3.o26	0.002204	1.92	DYRK1B
A4.j22	0.002218	-1.78	LOC284288
I2.b2	0.002218	-1.41	TM4SF4
J1.b22	0.002306	1.82	C21orf63
I1.p9	0.002357	1.04	WAPAL
F4.s27	0.002357	-0.899	C9orf18
G3.p24	0.002419	-1.06	ZMYM4
G1.d11	0.002419	1.45	FCGR3A
J1.a19	0.002419	1.68	ZNF91
L3.u19	0.00252	0.966	ACVR1C
A4.l26	0.002527	-1.98	ETNK1
L4.w7	0.002575	-1.34	KDELR3
I3.o9	0.002575	-1.56	SLC12A9
G2.b7	0.002575	1.45	RNF111
C3.p10	0.002578	-1.7	NCOA3
D2.n13	0.002607	1.5	ZNF667
I2.n23	0.002623	-0.989	TBC1D8B
G4.aa20	0.00264	1.31	NIPSNAP3B
I2.q14	0.002713	-2.09	EFHA1
L4.k23	0.002741	1.38	NKRF
E4.e18	0.002747	1.59	AGRP
I2.f15	0.002771	-1.25	C12orf24
G3.f21	0.002771	1.28	GRK5
H4.m22	0.00279	-1.13	FCN1
J3.k1	0.00279	-1.33
L2.h21	0.00279	1.05
G1.g23	0.00279	-1.41	NDST4
K1.k21	0.00279	1.3
D1.p21	0.00279	-1.34	PSMD13
A4.y14	0.00279	1.45	ATAD3C
E2.q15	0.00292	-1.4	ABO
C2.n18	0.002962	-1.93	NUP54
I2.l17	0.002962	-1.97	CCDC64
A3.w18	0.002962	1.35	NM_207488
I1.i23	0.002983	-1.1	PRSS36
G3.n5	0.002999	1.35	LIG3
K4.c4	0.003005	-1.78	LRTM1
F4.t20	0.00301	0.966	BCL2A1
K1.e11	0.00301	-1.19	LOX
J3.m4	0.00306	0.927	HSPA9
F1.k1	0.00306	1.19	ZNF390
J1.h11	0.003096	2.29	C6orf142
C3.m9	0.003114	-1.41	ABL1
E4.j22	0.003114	-1.83	FTL
H3.w10	0.003114	-1.23	ECHDC3
I3.t14	0.003114	-1.22	DUPD1
H1.t8	0.003114	1.28	H1FX
G2.d12	0.003151	-1.25	ENDOD1
F1.o10	0.003151	1.15	EARS2
L2.t18	0.003151	1.35	LOC387885
H3.r24	0.003151	-1.23	KRTAP13
G3.u14	0.003151	-1.05	APOO
K2.g23	0.00316	1.2	PGS1
J4.u21	0.00316	0.933	IGKV112
D3.o11	0.00316	-1.13	NP_660305.2
L1.p25	0.00316	1.35	ENDOGL1
L2.b15	0.003161	-1.05	C1orf26
J3.h21	0.003175	1.33	OR2V2
J4.u19	0.003176	1.39	Q9BZY92
D3.c13	0.003176	1.4	ARSE
L1.r27	0.003176	1.23	LOC731640
F4.ab12	0.003206	-1.12	VSIG8
A2.w18	0.003206	-0.855	TEDDM1
C3.s17	0.003206	1.11	LOC649839
A4.o24	0.003206	-1.65	NRIP2
K1.s14	0.003206	-1.23	LRRC26
I1.j18	0.003206	-1.31	CRIP3
D2.f21	0.003206	-1.45	ONECUT2
F2.m19	0.003398	1.17	U2AF1L4
G4.r1	0.003402	-1.07	FGF5
C2.r8	0.003442	-1.12	DDX54
J1.e24	0.003442	1.26	FAM112A
D3.p18	0.003459	1.89	DUOXA1
D2.b17	0.003469	-1.42	TPRKB
J3.e20	0.003474	1.09	NMT1
G2.d5	0.00349	-0.896	GPD1L
H2.t26	0.003496	0.887	OFD1
F1.s19	0.003566	1.31	C22orf33
D4.r9	0.003604	-1.66	C10orf68
B4.u10	0.003636	-1.09	PTMA
E4.k17	0.003636	-1.77	MAGEA3
H2.a6	0.003677	2.06	RBP3
J3.i17	0.003677	-2.81	C20orf174
G3.i26	0.003681	-1.08	ATP5J2
A3.f10	0.003688	-2	ZNF684
K4.r24	0.003716	0.906	STARD4
J1.f3	0.003716	1.15	SRCRB4D
C3.e23	0.003716	1.22	RFC3
E1.n14	0.003716	1.07	ZRANB3
D1.q4	0.003716	-1.39	C21orf59
C2.r22	0.003716	1.23	PPP4R2
E4.b27	0.003716	-1.28	ARCN1
H1.k8	0.003942	1.4	OR2AJ1
D4.g24	0.00398	-1.12	U384_HUMAN
G1.h22	0.004037	2.01	TF2H4_HUMAN
F4.p19	0.004037	-1.12	PTPN23
K2.r24	0.004054	0.843	GALNT10
E3.r24	0.004054	1.74	Q8NE65_HUMAN
J3.u4	0.004065	-1	NP_001013751.1
E3.ab22	0.004065	1.33	hsamir214
G1.o1	0.004065	1.09	SYTL3
K4.r14	0.004065	0.934	PPP1R3D
D1.r8	0.004065	0.808	CD37
H1.o8	0.004151	0.907	ZYX
B4.s10	0.004181	-2.16	C22orf30
G4.o12	0.004181	-1.2	NP_061981.1
C3.q17	0.004181	-1.59	SNRPN
J4.n19	0.004181	-0.962	ADRA1A
H3.a19	0.004181	-0.866	FAM62A
H2.i11	0.004181	1.04	NOB1
J3.b10	0.004181	-1.31	HOXB5
F1.e19	0.004181	-1.11	NNP1_HUMAN
A3.i4	0.004181	1.23	NOS3
F3.e22	0.004181	-1.61	ARS2_HUMAN
D3.m16	0.004181	-0.867	LRRC61
B2.h13	0.004181	-2.49	AS3MT
D3.k6	0.004181	2.04	CD2AP
E1.f26	0.004181	1.56	PHACTR4
H2.u18	0.004181	-1.44	API5
H4.q6	0.004181	1.11	C9orf85
L2.w17	0.004181	1.31	LGICZ1
D1.c8	0.004181	-1.23	PGLYRP4
I1.d10	0.004208	-1.17	Q96SQ3_HUMAN
K4.d16	0.004208	2.13	CAPN6
L1.q23	0.004243	-1.09	TRRAP
G4.q8	0.004243	1.18	PTPN13
F1.b5	0.004243	1.11	CRAMP1L
E1.i23	0.004259	1.1	SLC25A42
F1.o2	0.004363	1.88	ITGAL
E3.y8	0.004363	-1.29	MSX2
G4.t4	0.004363	1.25	ID2B
I1.h5	0.004363	1.48	PSMA6
K3.d24	0.004363	1.5	WDR26
K3.w20	0.004363	0.839	U34
J4.r2	0.004363	-2.6	CMYA5
H1.i13	0.004363	1.03	NME2P1
C3.v2	0.004363	-1.34	Q5BKX7_HUMAN
A1.v7	0.004363	-1.22	CSAG2
I4.h1	0.004363	-1.41	SCAMP4
A4.q18	0.004463	-1.39	PCCA
E4.g20	0.004463	-1.53	Q49A40_HUMAN
I1.m8	0.004476	1.62	CHD3
E3.d13	0.004476	0.927	NP_064597.1
K4.r5	0.004484	1.8	STON1
C1.a8	0.004568	2.2	DBH
B1.g12	0.004578	1.06	C11orf57
K1.k23	0.004691	1.47	OR10H5
B3.l6	0.004703	1.52	LRRC10
B4.d5	0.004703	0.894	CTSK
F1.t27	0.004708	-0.948	RPL6
F4.j24	0.004742	-1.19	OR10AG1
F2.j3	0.004742	1.14	OR6C1
F4.d27	0.004742	-1.33	PTGFRN
D1.f14	0.004748	1.4	MUT
C2.j17	0.004748	0.969
A1.q18	0.004882	-1.22	COL13A1
D2.r1	0.004882	-1.38	EDNRA
J2.a4	0.004936	1.83	GATA1
A3.p16	0.004961	-0.966	ZFP106
H3.v25	0.005008	-1.96	NP_001007596.1
F3.x5	0.005038	-1.34
K3.f23	0.005038	-0.976	C21orf62
J3.d23	0.005038	1.3	MEGF10
D2.o3	0.005065	-1.7	DNAL1
J1.b3	0.005065	1.46	CDCA2
H1.w2	0.005065	1.01	MYH3
E4.z21	0.005117	-1.23
C1.d12	0.005169	-2.07	RPRC1
B1.e25	0.005169	1.48	CASP8AP2
F4.b11	0.005169	1.41	ATG16L2
I2.b1	0.005169	-1.11	TMEM59
F1.u27	0.005179	-0.913	INHBA
G1.o14	0.005179	1.66	NP_057563.3
L3.v11	0.005179	-1.13	PDE4D
L3.j3	0.005179	1.16	TAS1R3
K1.f25	0.005179	-1.52	C10orf95
E2.x26	0.005179	1.46	CPAMD8
L3.h6	0.005185	1.12	TMEM142C
H2.p25	0.005187	1.23	NP_001017534.1
D4.c24	0.005187	0.884	NFATC4
G4.f3	0.005187	-1.22	Q6P6A7_HUMAN
B1.q24	0.005187	1.17	F11R
L1.t9	0.005187	1.07	EFHC2
G1.p11	0.005187	1.57	PAX8
C3.q2	0.005187	-1.44	BTBD12
D1.o4	0.005187	1.05	MLLT6
J4.l1	0.005212	-1.16	NP_001034885.1
H2.g11	0.005267	1.71	GRHL2
F4.v15	0.005267	-1.25	TREML4
B4.j13	0.005345	1.28
B3.t9	0.005482	1.48	TH
C3.j24	0.005503	1.56	ZNF683
E4.t12	0.005561	0.89
H2.e2	0.005561	-1.46	MRPL34
L3.z23	0.005561	1.08	PTENP1
G3.b24	0.005561	-1.08	LRRC8D
C3.s11	0.005561	-1.04	SPATA8
E3.c9	0.005561	-1.65	ATAD2B
I3.j19	0.005609	-1.34	CNIH2
G4.p12	0.005609	1.18	EGLN1
G2.k22	0.00562	-1.29
K1.t21	0.00562	-1.17	CERKL
L4.j1	0.00562	-1.63	ASPHD2
A3.f1	0.00562	-0.914	EMILIN3
K3.v10	0.00562	0.924	LIN1_HUMAN
C3.t2	0.00562	1.32	SHC4
E1.n22	0.005646	1.37	SLC26A10
J1.a21	0.005669	-0.994	VSIG4
J3.e18	0.005669	-1.15	PPP1R9B
G2.c19	0.005669	1.3	CBR4
C4.e11	0.005702	-1.54	DFNB31
J1.a27	0.005702	-1.05	SCO1
L1.b25	0.005702	1.24	MYST1
L1.n7	0.005702	0.885	JAKMIP1
C2.b5	0.005702	-0.957	PGBD5
B1.j23	0.005702	1.42	Q9P168_HUMAN
C1.h24	0.005702	1.43	MAGEA4
H2.ab10	0.005702	-1.19	AKT3
A2.t6	0.005702	-1.06
F2.k25	0.005702	-1.37	CTGLF4
A1.x8	0.005702	-0.865	Q8NF76_HUMAN
B4.c26	0.005799	-1.6	NAP1L4
D4.i13	0.006044	1.28	REEP3
B3.b25	0.006044	1.2	BAG1
F3.q1	0.006044	-1.83	COQ5
K3.i14	0.006084	1.28	LOC257039
J4.f12	0.006154	-1.03	BAIAP3
K3.u24	0.006207	-1.36	MLLT3
K3.a8	0.00623	2.19	MMP10
I3.i18	0.006335	-1.05	Q86XA1_HUMAN
B1.u24	0.006445	1.45	SLC35E2
G1.b21	0.006445	0.893	C1orf19
K2.w21	0.006476	1.28	ST8SIA4
L2.c17	0.00652	-1.36	ATP5J
G4.e10	0.00652	1.17	C10orf10
G3.r23	0.006664	-1.19	C1orf67
D4.r4	0.006664	1.24	CTAGE5
I1.p16	0.006664	1.5	PET112L
L3.x3	0.006664	0.891	TXNL4A
J1.p14	0.006664	-0.851	MYH7
F2.r6	0.006664	0.913	KLHL7
K3.w5	0.006664	1.14	TMEM50B
K3.n25	0.006664	1.06	DEPDC1
L3.r1	0.006664	-1.22	TNFRSF25
G2.q5	0.006664	1.56	FRMD4A
E2.m17	0.006665	-1.22	NP_060028.2
A2.b24	0.006689	-1.19	SEMA3F
E2.r22	0.006689	-0.971	PTPRG
K2.m21	0.006689	-1.07	DYNLRB1
D1.aa10	0.006691	-1.12	ZBTB34
K1.m5	0.006691	0.875	CNIH4
L2.m10	0.006709	-1.45	SOHLH2
J4.c5	0.006811	-1.2	HNF4A
F2.k7	0.006811	1.74	Q49A35_HUMAN
J1.m14	0.006865	1.09	GLS
F1.a21	0.00694	-0.83	CANT1
I2.x2	0.006953	0.751	SEC14L5
L2.n2	0.006953	1.76	COL2A1
K1.a22	0.007093	1.63	TBRG1
D1.f26	0.007149	-1.48	NP_001074008.1
L3.e18	0.007179	0.847	RRN3
E1.h15	0.007204	-1.14	CX055_HUMAN
E3.a12	0.007221	-1.56	YIF1A
B3.i11	0.00738	-0.93	SFTPA2B
B4.r9	0.007409	-1.75	CD28
A2.f25	0.007427	-1.11	SEMA3D
I3.n24	0.007427	1.61	SERF1A
C2.v23	0.00745	1.43	UBE1
B3.n4	0.00745	1.2	P4HA2
F3.w17	0.007453	-1.12	INPP5F
D4.s15	0.00748	-0.848	LOC120824
D2.f14	0.007531	-2.2	C2orf49
G4.n3	0.007553	-1	STAT1
K2.z8	0.007603	1.47	Q96FU4_HUMAN
F1.b22	0.007603	1.11	C3orf52
K2.u12	0.007603	-2.68	NR3C1
J4.p4	0.007603	1.26	STX10
D3.j20	0.007603	-1.43	ZC3H3
A3.e21	0.007603	0.861	COX7A1
C2.r5	0.007603	-0.764	PARP14
D4.k1	0.007603	-0.95	TGM2
G3.c1	0.007603	1.06	POLR2I
H1.f10	0.007603	1.46	TTF2
C2.k4	0.007603	1.29	MAF
J4.h9	0.00765	1.37	MUCL_HUMAN
C2.p19	0.007693	-1.46	DZIP3_HUMAN
H4.m14	0.007693	-1.51	NP_060028.2
C3.d2	0.007693	-0.959	UPK1A
L2.l5	0.007693	-2.1	Q8N1W0_HUMAN
I2.s20	0.007693	-1.17	Q8IVW8_HUMAN
B4.q5	0.007705	-1.16	AZIN1
G2.s27	0.007771	-1.22	RBM39
B4.l15	0.007771	-0.959	OR2D2
K1.l8	0.007894	-0.947	BDKRB1
J3.u12	0.007898	-1.51	BGN
E2.r13	0.007938	-0.66	KRTAP93
I2.k21	0.007938	-1.36	KRT28
F2.l17	0.007938	1.69	MTAC2D1
D4.p14	0.007951	0.726	RCOR3
L2.g1	0.007951	1.57	STK39
H2.w8	0.007976	-1.69	IMP3
L2.f18	0.007976	-0.887	FAM57A
L3.i20	0.008016	-0.856	FZD10
J4.l6	0.008016	1.31	GML
C2.p18	0.008045	-1.01	GSK3B
D1.n6	0.008049	0.911	FUBP1
J2.w9	0.008049	-0.786	CENPJ
F4.x23	0.008059	1.05	NP_001013695.1
L1.m6	0.008064	-1.47	CD84
E4.p23	0.008064	0.772	PPP2R2C
F2.h14	0.008064	1.09	NR1I3
F3.w5	0.008064	-1.03	SLC18A3
E4.y13	0.008064	1.06	HEATR1
J3.f23	0.008064	-1.09	EMX2
E4.v22	0.008064	1.17	LOC283116
C4.o18	0.008064	-1.22	CDKL5
E1.e2	0.008064	1.28	PSMD11
B2.w15	0.008067	0.981	NP_808881.2
J3.g19	0.008081	-0.991	CFHR5
H2.t13	0.008131	0.883	WDR27
E3.g18	0.008131	0.881	DJBP_HUMAN
H3.u14	0.008131	-1.25	Q5JYH9_HUMAN
F1.l14	0.008131	1.22	NDUFB9
L4.p8	0.008131	1.55	IDH3B
L2.p15	0.008131	1.19	CAMK2A
I2.o5	0.008131	1.5	SLC6A9
C3.a19	0.008131	1.79	C1QA
B4.ab23	0.008131	0.845	FAM123B
H3.z24	0.008131	-0.824
H4.w26	0.008131	-1.17
F4.w10	0.008131	0.96	DDX43
B2.e1	0.008131	-1.02	DBNDD1
F1.r15	0.008131	-0.898	NP_997249.1
I2.a16	0.008131	1.35	JOSD1
G2.g1	0.008131	1.25	BAZ1B
B1.q19	0.008131	1.08	PRLR
G4.i13	0.008131	-1.26
G3.s19	0.008131	-1.12	CU090_HUMAN
I1.o7	0.008166	0.989	NP_079198.2
E2.t7	0.008166	1.06	SIGIRR
L3.f25	0.008166	0.994	LCN2
B3.l21	0.008166	-1.1	TAF6
G1.u21	0.00823	1.1	LOC728080
C2.j25	0.008254	0.988	OR51T1
K3.ab3	0.008264	1.14
C4.m4	0.008264	-1.02	SLC35A1
K3.p18	0.008264	-1.92	PYCR2
D4.g14	0.008264	-1.24	DNAJC12
D2.a4	0.008264	-1.07	FDX1
J4.e20	0.008277	-1.09	ING4
A2.s22	0.008277	-1.28	NP_001001786.1
F4.f23	0.008322	-0.809	Q496M5_HUMAN
B1.f8	0.00843	0.788	TRIM35
C4.u9	0.00843	-1.49	SBSN
H3.t19	0.00843	1.21	SHANK3
L1.k2	0.008482	-0.987	FAM79B
D2.v1	0.008548	-1.48
H2.h5	0.008634	1.2	DPH2
G1.y1	0.008634	0.796	Q8N7F4_HUMAN
L3.p22	0.008714	1.85	LONP1
I4.l24	0.008766	1.11	TTC9C
C2.b7	0.008766	1.01	GNPAT
E3.l26	0.008772	1.25	AGTRL1
A1.c18	0.008784	1.29	PSMB1
J4.q2	0.008784	-0.9	MIA3
E4.p25	0.008788	0.817	AKAP4
B4.b22	0.008789	-1.21	TMEM155
G2.ac7	0.008789	2.18	RPL3
A2.o26	0.008789	-0.98	IRF7
C3.m10	0.008789	-1.36	RTKN
J2.r2	0.008789	0.803	SDCCAG8
J3.w6	0.008789	-1.43	MFAP3L
H1.t25	0.008789	-1.25	TCF1
E4.l26	0.008853	-1.25	MLX
G4.r20	0.008856	-1.38	DCUN1D1
H4.a20	0.008885	-1.22	U2AF2
K4.z23	0.0089	-0.984	PCSK5
K4.t17	0.008948	2.44
I3.p8	0.008948	-1.23	C14orf159
L1.h8	0.008948	1.31	MRGPRX2
J1.b17	0.008956	1.12	ZNF449
J1.a26	0.008956	-0.803	NUDT21
A1.o11	0.00897	-1.35	WNT16
D2.c25	0.00899	0.848	C3orf17
J3.ab11	0.00899	-0.989	RASSF8
D4.e21	0.00902	0.895	THRAP3
B1.i16	0.009046	-1.55	WFDC9
F2.u11	0.00905	2.66	Q7Z5E4_HUMAN
G4.e27	0.00905	-1.5	ABCD2
L3.n11	0.00905	1.59	YLPM1
K1.m16	0.00905	1.63
D3.r5	0.00905	1.06	ALG13
C4.a22	0.00905	-1.26	NP_078810.1
G2.v17	0.009067	-1.07	NPSR1
F3.v1	0.009067	-0.739	POT14_HUMAN
E2.r18	0.009067	-1.32	CXXC6
D1.b7	0.009067	1.29	C6orf211
J3.e2	0.009067	-1.05	ANKRD23
K4.u10	0.009067	1.4	PPP1R12A
G4.j5	0.009074	-0.913	DIAPH2
D2.h27	0.009074	1.64	IGHE
K2.q6	0.009074	-1.18	FBXO4
G4.a11	0.009074	-1.05	ALDH9A1
A3.f22	0.009074	-0.937	SMAD3
E1.i20	0.009074	1.07	Q8NGG1_HUMAN
E2.n13	0.009074	-0.852	GAK
F3.d17	0.009074	1.37	PLEKHJ1
K3.d27	0.009074	0.91	ATP5D
A2.f11	0.009109	1.15	TMEM174
K4.m27	0.009109	-0.886	RASA4
H3.f27	0.009128	1.16	C9orf64
C3.b15	0.009128	0.994	ARRDC3
L3.p6	0.009195	1.18	LASS4
L4.g8	0.009225	-0.926	TPSD1
E3.w19	0.009225	-0.984	BOLA3
C3.n8	0.009232	-1.16	OBFC2A
H2.c15	0.009238	0.95	BTC
K2.m18	0.009238	-1.08	ARHGAP24
F2.w24	0.009238	1.15	ZNF321
G2.d13	0.009249	0.969	SFRS3
G4.g18	0.00925	-2.17	SIGLEC7
J1.y9	0.00925	1.45
B3.q12	0.00925	1.36	PLA2G1B
C1.l2	0.009383	0.733	Q8N6L5_HUMAN
J1.f18	0.009395	-1.13	SOX3
F4.j6	0.009459	-1.63	Q8N4J7_HUMAN
G2.e13	0.009483	-1.19	C10orf35
B4.p22	0.009536	0.722	MYO3A
K4.f14	0.009621	-0.902	PADI3
L3.i17	0.009621	1.58	HELB
J4.e19	0.00965	-1.01	NP_055534.1
D2.ab23	0.009667	0.987	Q96GL5_HUMAN
G2.e4	0.009667	1.04	NPAS2
B3.b14	0.009674	3.24	KIFC3
D1.i4	0.009674	-1.46	C20orf58
J3.a22	0.009684	-1.49	HAMP
A1.q12	0.009684	1.26	NP_079137.1
L2.g10	0.009684	-1.25	BPIL1
A2.q6	0.009689	0.938	DRD3
B2.i20	0.009689	-1.66	TMIGD1
A2.d23	0.009689	-1.49	EEF1A1
J1.u15	0.009689	1.25	ZNF337
D4.u26	0.009689	-0.876	ELP3
G2.k25	0.009715	-1.23	HAT1
F1.i6	0.009715	-0.906	KLHL30
J1.e10	0.009739	1.55	ABHD2
A3.f26	0.009739	-1.13	L2HGDH
J3.k9	0.009739	1.6	ELA2A_HUMAN
K1.l3	0.009767	1.02	PRAMEF10
I4.w5	0.009769	1.47	GRIN2B
B2.x25	0.009769	-0.921	TBC1D1
B1.m6	0.009789	0.983	KLRC1
E4.q13	0.009811	1.14	PSIP1
B2.j2	0.009811	-0.87	C4orf27
A2.g11	0.009811	1.46	CA8
D2.a13	0.009811	-1.01	MVD
J2.l3	0.009811	1.28	CD8B
G4.b20	0.009914	0.981	SSSCA1
I4.u12	0.009943	1.28	PDCD1
H3.s9	0.009943	0.828	ADARB1
G4.m17	0.009943	-0.817	SP110
C2.a7	0.009988	1.78	PTGIR
E4.c23	0.009988	-1.32	CAT
E4.r3	0.010042	-0.814	GNAS
I3.e5	0.010131	-1.17	FAM105A
I3.p23	0.010239	1.27	IRAK1BP1
I3.r8	0.010239	-1.27	MCART1
C3.g26	0.010239	1.88	CKM
K4.d23	0.010239	0.986	COX5A
C2.r27	0.010295	-0.885	HPRT1
L1.c5	0.010356	0.87	LRRK1
E1.l18	0.010389	-0.955	HSDL2
A2.i21	0.010389	-1.35	RD3
L1.m1	0.010389	1.32	KRT14
A2.k7	0.010397	-2.03	HMGB3
J1.r5	0.010422	0.966	BCL7C
D1.e6	0.010422	-1.23	NCBP1
K1.j12	0.010434	1.46	GAL3ST3
K1.s24	0.010434	1.5	GPC6
G3.j27	0.010434	-1.2	OR10Q1
B1.i2	0.010434	-1.42	Q8N4T9_HUMAN
I4.h8	0.010434	1.63	HOMER1
G4.o25	0.010434	-0.951	HDAC7A
J1.p2	0.010434	0.686	CSNK1E
F4.n24	0.010443	1.16	PACSIN3
K3.i8	0.010481	1.37	C10orf76
G3.t3	0.010494	-1.28	Q7Z7K7_HUMAN
F1.v24	0.010498	-1.18
H3.c17	0.010508	1.69	GTF3A
C2.n23	0.010525	-1.01	LRRC41
E3.v9	0.010562	-0.753	CX04A_HUMAN
J3.w16	0.010562	-0.939	COPS8
L3.t7	0.01058	0.944	LSAMP
C1.d13	0.01058	-0.953	PARP1
B4.s18	0.010581	-0.947	SETD3
I4.n18	0.010581	1.91	BRD9
J4.c10	0.010581	1.68	GGPS1
D4.o19	0.010639	1.19	JMJD1B
C4.h18	0.010653	-1.42	Q9H4V5_HUMAN
I3.u2	0.010653	-1.87	hCG_1757335
L1.j25	0.010653	1.8	ATF6B_HUMAN
F4.r11	0.010653	-1.02	SPAG11
J2.o26	0.010653	-0.952	APOL1
A2.z22	0.010675	0.943
G4.m10	0.010675	0.917	SLFNL1
H2.b21	0.010692	-0.939	RNGTT
H2.v27	0.010728	-1.23	NP_001003702.1
J3.q17	0.010728	-1.52	CLEC4M
F4.v6	0.010728	-2.24	NP_001001325.1
G2.m6	0.010728	1.11	RHD
A1.a25	0.010734	-1.14	WDR7
D2.v4	0.010734	-1.47	C20orf28
E2.l9	0.010734	-0.976	C18orf23
B2.i9	0.010846	1.51	CEP27
J2.p24	0.010874	-0.87	NOVA1
D4.l22	0.010892	1.25	DBNDD1
D2.b9	0.010892	1.08	RBMS2
H3.q2	0.010922	-0.972	CD1E
E1.j11	0.010922	-0.689	OR8B12
F3.h24	0.010922	-1.47	SAMD4B
D3.j5	0.010934	1.13	BET3L
I2.g23	0.010958	1.04	BRD4
C2.t19	0.010958	-1.53	TPI1
A3.b18	0.010976	1.18	ARRDC2
K3.f8	0.010985	0.799	CPA5
I3.l14	0.011042	-1.35	ADAMTSL4
L2.i4	0.011042	-1.11	OR8H2
C3.o20	0.011042	-1.32	NP_079189.3
D2.x9	0.011047	-1.62	RAB43
A3.c16	0.011047	0.918	ADSL
L4.aa20	0.011105	1.52	C3orf17
A4.ab26	0.011122	-2.48	hsamir423
G1.f20	0.011166	-1.04	ZFP30
D4.s11	0.011197	1.17	EYA3
K4.g4	0.011197	0.786	SEC13
G2.l11	0.011224	-1.1	MAFA
I1.u15	0.011253	1.29	DIO1
J1.g2	0.011253	1.33	TBX22
D3.p9	0.011253	-1.13	MYO9A
D2.l12	0.011253	-1.03	FAM100A
D2.y9	0.011253	-1.63	RPS3
H3.j16	0.011253	-1.26	STEAP2
K4.t5	0.011253	-1.47	EIF3S6IP
B2.u12	0.011253	-1.9	THRAP3
D4.m1	0.011253	-1.01	UB7I1_HUMAN
F1.t11	0.011253	-1.4	NP_859059.1
D3.a25	0.011253	-1.27	SYDE1
B2.z13	0.011315	-0.831	Q71MF4_HUMAN
F2.k21	0.011315	0.923	Q16370_HUMAN
G4.q7	0.011378	-1.1	SGOL2
I3.r12	0.011378	-1.24	RIOK2
J2.d22	0.011378	-1.37	Q9P0D4_HUMAN
G3.d17	0.011389	1.1	ETV3
J2.t21	0.011427	0.874	OVOL1
I2.d9	0.011442	-0.895	GNG11
D1.d16	0.011442	1.05	MAST3
J2.h13	0.011442	-1.77	CHCHD4
J1.e5	0.011442	1.05	COL19A1
H3.n3	0.011442	-0.94	PPP1CB
I1.p19	0.011442	-0.757	PLCD1
B2.t7	0.011461	-1.45	ZNF804B
A4.d13	0.011526	1.24	RFC1
C2.o21	0.011526	0.962	ERO1L
D3.a7	0.011526	-1.65	ARHGAP25
E2.c24	0.011564	-1.15	NP_055260.1
K2.t18	0.011573	-0.84	NP_001020437.1
I4.aa26	0.011573	-1.15	SUPT3H
G4.q20	0.0116	0.964	C8orf45
G1.y14	0.011637	-1.17	ENPP7
D3.r26	0.011695	-0.847	MSRB3
G4.c26	0.011695	-1.37	DCTD
L2.b21	0.01171	1.06	Q96NM1_HUMAN
J2.u18	0.01171	1.24	LARP6
I1.i5	0.011787	2.36	ZNF398
H3.n14	0.011817	1.07	CSHL1
F1.f8	0.011844	0.876	SERPINB7
K3.t21	0.011847	1.83	LOC730329
A1.p17	0.011849	1.57	PTPN7
G1.f3	0.011849	-1.04	FSCN3
K2.w16	0.011849	0.894	ST6GALNAC3
D3.q1	0.011849	-1.06	MAP3K7IP3
B3.l9	0.011896	1.47	Q8N8P3_HUMAN
J3.b9	0.011942	0.803	ECSIT
F1.f24	0.011942	0.876	FRG1
F4.b4	0.011942	1.05	ZNF574
D4.d23	0.011942	-1.37	CCDC129
H1.p21	0.011942	1.18	COL6A1
L4.w2	0.011964	0.834	ZNF783
C2.f11	0.011984	-1.9	C10orf27
A3.a6	0.011984	-1.08	ZNF7
I3.d22	0.012008	0.903	NSUN4
G1.r25	0.012008	-1.13	HSPB7
C2.p15	0.012008	-1.02	PPP2R1B
D1.n13	0.012008	1.11	NFIA
B4.b20	0.012008	-1.55	RCBTB2
E2.j23	0.012008	-0.938	SEC11B
L2.l1	0.012008	0.637	IL1F5
A2.r23	0.012035	0.827	ADH5
G3.b19	0.012116	-0.997	MTF2
E2.c3	0.012116	1.14	CD7
H1.m21	0.012116	1.03	SMC1B
C4.m22	0.012163	-1.47	KIAA1411
G2.c2	0.012174	-0.775	RTDR1
H4.w11	0.01218	1.21	GDE5_HUMAN
H4.c5	0.012185	-1.21	SIX1
H2.j19	0.012185	-1.18	SLC6A7
K2.s2	0.012221	-1.13	FAM20C
K3.s7	0.012231	-1.38	ZNF283
I4.k22	0.012231	-0.884	NP_001020361.1
H3.c9	0.012241	-1.4	GPR87
L3.aa22	0.012241	0.97	ADAM19
I1.t1	0.012241	0.905	MRPL12
F4.i20	0.012241	0.774	GAPDH
E1.v10	0.012241	1.33
G2.f7	0.012241	1.02	MSL2L1
I3.ab20	0.012241	-0.763	hsamir148a
L3.aa1	0.012241	1.12	FNBP1L
J2.k4	0.012241	-1.23	KIAA0182
L3.a15	0.012241	-1.05	SYNPO
D1.q24	0.012241	-0.825	F11R
C4.d27	0.012241	-1.58	TMEM182
I3.f18	0.012241	-1.03	GPR64
J1.e8	0.012241	-1	MFSD9
F3.m12	0.012241	-1.05	DNHD1
B2.e8	0.012241	-1.83	TAF5
A4.u5	0.012241	1.06	ZNF306
G2.b20	0.012241	-0.915	MYCN
K1.o23	0.012247	0.765	TRIM3
H2.j15	0.012247	-0.861	RPS5
A2.t2	0.012247	0.889	PRMT3
I2.o20	0.012262	1.19	ADARB1
B1.o5	0.012422	-1.39	QRICH2
C1.c2	0.012422	0.86	MCCC1
D1.h6	0.012422	-0.898	MRPL13
B3.z7	0.012422	-1.02	FLNC
I2.l26	0.012422	0.993	SPATA13
B2.n2	0.012422	0.741	PRR7
B3.t16	0.012434	1.06	LCK
H3.r5	0.012434	1.07	MASP1
I4.n16	0.012434	1.28	SHROOM3
K4.g15	0.012461	-0.978	CCL7
J3.m25	0.012461	-1.04	CLYBL
A2.j11	0.012461	1.02
B2.o23	0.012536	-0.706	NECAP1
E1.r4	0.012536	0.935	SLC7A14
B1.r25	0.012536	1.5	CRYGS
B2.v14	0.012536	1.04	Q6UWG3_HUMAN
B1.k23	0.012536	-2.12	ROPN1L
J4.k26	0.012536	-1.03	Q5JSM7_HUMAN
B1.w13	0.012536	0.955	PRPF38A
B2.v23	0.012536	-1.4	DPP4
D4.p2	0.012536	0.934	TRIM25
A2.z25	0.012536	2.07	ARHGAP5
B1.b9	0.012536	1.57	ZDHHC6
F4.s4	0.012536	-0.97	BIN1
E2.d5	0.012536	-1.15	KIAA0247
J4.p8	0.012536	-1.37	ANKRD5
I4.v8	0.012536	-1.19	Q9P146_HUMAN
L4.j22	0.012606	0.72	ZNF121
K2.g19	0.012606	-0.618	DGKZ
A3.n14	0.012607	1.12	NPTN
E1.g8	0.012607	0.769	TCF19
E2.g24	0.012607	0.847	PCDHB1
G4.v3	0.012616	-1.03	SBF1
D2.e23	0.012618	1.26	VCAM1
K4.p14	0.012641	-0.871	YME1L1
E1.d16	0.012641	1.11	C13orf34
A2.j8	0.012644	1.11	GON4L
E2.c2	0.012647	1.12	MBD4
A3.l18	0.012647	2.46	RPGR
C3.r26	0.012647	-1.38	KRT25
H1.s5	0.012647	0.738	PLXNA2
G3.b27	0.012647	-1.3	ARMC2
J1.q27	0.012647	1.19	ASPM
B1.q10	0.012647	1.38	LETM1
K3.f20	0.012745	-1.45	TIGD4
C3.n14	0.012745	0.903	TLN2
D2.u26	0.012853	-0.982	Q8N862_HUMAN
I2.t18	0.012853	-0.972	PKM2
H2.d13	0.012853	-1.4	IFT57
B3.l19	0.012853	1.15	C10orf132
D2.v24	0.012859	1.29	FBXL21
H3.p7	0.012859	1.09	SCML2
D3.n9	0.012859	0.997	KCNAB1
E3.e12	0.012859	1.3	ARHGAP8
D2.j23	0.012859	-0.813	IRAK2
F2.b21	0.012859	-1	SRR
E2.o3	0.012859	-0.864	GPD2
D1.t17	0.012954	-1.26	SERPINA9
C1.o12	0.012954	1.98	AMICA1
J2.n13	0.012959	-0.899	VANGL1
H1.v25	0.012959	0.818	NP_001008784.1
J3.d3	0.012965	-0.733	HISPPD2A
B4.l25	0.012965	-0.838	CSNK1G1
F1.n5	0.012965	1.48	HMCN1
D4.m27	0.012965	-2.9	ASTN2
A1.g7	0.012991	1.51	FGF17
L3.o15	0.012991	1.95	HLADPB1
I3.e19	0.012991	-1.38	GRIN2D
G1.m8	0.012991	1.93	GDNF
H2.s10	0.012991	1.31	NPM1
H1.a21	0.012991	1.36	GOSR1
L2.v10	0.012991	-1.04	OR6C6
G1.i15	0.013001	2.45	PRY_HUMAN
A3.k24	0.013007	1.09	Q8NA31_HUMAN
I3.i13	0.013007	0.854	SULT1B1
C1.q9	0.013007	-1.01	SFTPC
I2.m6	0.013007	0.888	SLC28A1
G1.m1	0.013007	1.72	HIF3A
F3.u17	0.013052	1.85	LOC139249
I1.o14	0.013052	0.979	AKT2
L3.q12	0.013105	1.8	STXBP6
C1.n1	0.013105	0.744	KCTD10
J4.e13	0.013105	0.985	SH3GL1
A2.i1	0.013125	2.16	NP_001013742.1
A1.k17	0.013125	1.05	ATP5L
E2.d4	0.013125	-0.708	MRPL48
A1.d16	0.013125	-0.858	TMED3
D4.n8	0.013176	0.821	TPO
L1.i1	0.013324	1.26	Q8TEE3_HUMAN
B1.r4	0.013348	0.769	ROPN1B
F1.u9	0.013348	0.995	ZDHHC3
F1.j27	0.013367	-1.06	CHAF1A
J1.p25	0.013427	1.07	NPEPL1
K4.r10	0.013427	1.03	ABHD14B
C4.i14	0.013427	-1.37
A1.h9	0.013427	-1.14	OR8B8
J4.w21	0.013427	1.16	TMPRSS12
C3.r9	0.013458	1.16	H2BFM
K3.i15	0.013458	1.07	NP_001012457.1
F1.a9	0.013465	0.961	L1CAM
I3.n14	0.01348	-1.03	ARHGEF15
G4.t8	0.013483	-1.21	IMPDH1
F3.s5	0.013604	1.27	Q5VVM6_HUMAN
G1.q18	0.013604	0.861	PCDHA13
L4.e16	0.013604	-0.988	RHBDD3
H2.v16	0.013604	-0.863	NSMCE1
J2.n2	0.013604	-0.711	ZNF2
G4.o15	0.013604	-0.842	TARDBP
L2.n7	0.013604	-0.985	RPS9
C2.n4	0.013611	-1.15	PEX7
K3.f17	0.013611	-1.28	LYRM4
H2.h12	0.013611	-1.53	FOXC1
F2.v13	0.013611	-1.3	C16orf74
H2.ac10	0.013637	0.832
G4.q23	0.013637	0.931	SHMT1
D4.r8	0.013637	-1.39	BRD9
F1.r20	0.013637	1.18	CXYorf2
A1.u11	0.013643	0.696
G2.f25	0.013643	-1.06	LRRC8C
J4.d10	0.013643	-1.06	DDX21
D2.t26	0.013643	-0.88	TNC
E2.d11	0.013643	1.61	LMO6
C1.k9	0.013699	2.04	ARMC6
J1.u21	0.013699	1.71	Q6P5A4_HUMAN
K2.g14	0.013699	-1.45	RP1
K4.n14	0.013699	0.658	RARSL
A2.v12	0.013721	1.33	CYP2D6
F1.f26	0.013721	1.46	GREM2
B4.h22	0.013721	1.04	OR51A7
C4.b2	0.013735	-1.25	SFRS11
A4.g12	0.013735	-1.33	TPM4
G1.u4	0.013813	0.927	C1orf192
K2.s21	0.013813	-1.63	CRIP2
I2.p21	0.013813	0.987	ASAHL
H1.o1	0.013813	1.27	NDUFA10
D1.e4	0.013813	1.15	ATP5G2
L2.d6	0.013837	-0.684	ITGB4
C4.h10	0.013837	1.35	CACNA2D3
D1.b5	0.01385	-1.13	NP_056993.2
I3.h12	0.013874	-0.944	PLCB2
B3.r19	0.013874	1.97	IPMK
A2.k9	0.013875	1.29	TPT1
C2.o7	0.013889	-0.948	TUBD1
G3.ab21	0.01394	-0.852	hsamir182
A3.v6	0.01394	2.19	Q6PID2_HUMAN
C3.i22	0.01394	1.76	Q5T344_HUMAN
B3.h12	0.013969	-0.801	TMEM83
J4.d9	0.013969	-0.904	LIN28
C4.f22	0.013969	1.19	C1orf83
J2.f14	0.013981	-1.3	STAM
C4.i1	0.013998	1.11	NP_001013709.1
A2.e19	0.014051	-0.882	SAMD13
A1.c23	0.014087	0.679	DPT
C3.t19	0.014331	-0.813	Q6UQ28_HUMAN
B1.g7	0.014331	-0.978	PCDHA1
L2.v13	0.014409	0.978	Q8IWV4_HUMAN
E4.d21	0.014409	1.12	MALT1
K1.v9	0.014409	-0.85	FGFR2
I2.r18	0.014409	-1	ZMYM2
E4.q25	0.014409	0.87	TNRC6C
D2.r24	0.014409	-1.39
L1.v13	0.014409	1.3	NP_689970.1
G4.k18	0.014456	-1.03	KCTD20
L2.g3	0.014478	-1.22	HSPB9
E4.t18	0.014478	-0.94	TPM1
K3.b21	0.014498	-2.39	O75864_HUMAN
B3.i2	0.014535	-0.833	hCG_26523
G4.b3	0.014535	-1.78	ELF5
I2.q24	0.014535	0.789	CNTNAP3
K3.h22	0.014637	1.24	C10orf39
H1.p20	0.014637	1.15	TMC6
K2.o20	0.014647	0.817	COX15
H4.o26	0.014658	-0.751	PPIL2
K2.l6	0.014658	-1.13	Q8N4V4_HUMAN
A1.h1	0.014658	-0.689	PDZD7
J2.d27	0.014658	-1.92	CABLES2
J4.m13	0.014666	0.94	RBM16
H3.x6	0.014694	-0.912	C20orf106
G2.h15	0.014747	-1.06	DUSP3
I1.u13	0.014747	-0.824	UPF3A
I3.w12	0.014747	-1.08	CD200R1
B1.h7	0.014856	0.703	RFTN2
D1.c16	0.014867	1.3	MARCKSL1
C4.j2	0.014881	-0.768	Q9H7R1_HUMAN
D3.p26	0.014883	-1.82	EEF1AL3
F2.t18	0.014883	-0.947	WDR25
K4.d9	0.014883	1.16	GCHFR
K3.r3	0.014948	0.779	GRIN3A
I2.c15	0.014948	1.3	PSTPIP2
A2.l18	0.014976	-1.12	KIAA0409
L3.p26	0.014976	0.765	MED19
G1.l16	0.014976	1.71	ZNF780A
B2.a6	0.015001	1.11	IL8RB
D3.l16	0.015001	1.18	CLRN3
H1.b6	0.015001	1.02	SLC22A5
K1.g19	0.015086	-1.33	ANKHD1
F4.y18	0.015132	-1.03
A3.r1	0.015132	1.88	SNF1LK2
G3.r26	0.015132	-0.81	FOLR1
J3.h6	0.015132	0.928	FXYD5
E2.u26	0.015172	-1.35	FAM114A1
J1.o1	0.015172	0.772	CDC25C
L3.k25	0.01518	-1.19	CEP72
K3.w18	0.01518	1.16	Q6ZSS2_HUMAN
L4.w24	0.01518	-0.933	PAGE3
F3.j9	0.015209	-1.23	ANKRD33
A4.t1	0.015209	-1.09	UBE2G2
L4.n15	0.015209	1.29	SHANK3
A2.m15	0.015209	1.66	CCNL1
H1.b21	0.015218	1.91	THSD3
J4.i22	0.015218	0.79	Q8NBH1_HUMAN
C3.o27	0.015218	-1.02	ENPP1
I1.l15	0.015218	0.844	SCGN
J1.j7	0.015222	-0.688	Q8WTY6_HUMAN
H2.b26	0.015222	-1.29	MLF1IP
H3.k18	0.015252	1.42	STOML3
D3.i7	0.015367	1.09	NANOGP8
J1.p4	0.01537	-1.1	ASH2L
D2.p19	0.01537	2.13	CHKA
B2.p22	0.015371	0.84	BCL2L13
A2.p19	0.015371	-1.29	HHLA2
L1.p24	0.015371	-1.73	PFKFB2
E1.ab17	0.015371	1.22	hsalet7a3
F3.d15	0.015371	1.22	ELL2
G3.p11	0.015371	1.06	NFX1
K4.s9	0.015371	-1.17	C12orf61
I1.o27	0.015371	-0.876	H2AFY
E1.i21	0.015371	1.01	NUDT4
B1.t10	0.015371	1.24	C17orf74
D1.g12	0.015371	-0.676	ZNF667
J2.g19	0.015371	1.12	POLR1C
H1.n23	0.015371	-1.01	AKAP1
K2.k23	0.015371	0.924	VN1R4
H3.u12	0.015436	-0.824	NTN4
K1.q22	0.015436	-0.936	MAGI3
E2.c23	0.015436	-0.976	PIAS3
B4.f6	0.015436	-0.806	SEC61A2
A1.o27	0.015436	0.881	HMGCS1
F4.d6	0.015459	-0.951	STARD10
I3.y1	0.015459	-0.932	PPFIBP1
I3.l17	0.015472	1.45	ZNF638
I3.d1	0.015494	0.859	MGST2
F4.m23	0.015503	-0.881	CDKN3
D3.h5	0.015513	-1.06	PLA2G12B
E1.s4	0.015513	-0.75	SLC14A2
I2.p4	0.015563	1.28	FAM54B
K4.q1	0.015588	-0.719	PNLIPRP3
K3.l12	0.015588	-0.736
A4.k26	0.015595	-1.57	C20orf187
E4.k11	0.015595	0.852	IGFBP4
B1.u13	0.015642	1.34	LOC729574
B4.k2	0.015687	-0.846
I2.a17	0.01569	1.07	CASP6
C2.g6	0.01569	1.68	MAPRE1
H2.g20	0.01569	-1.17	NUB1
B3.r22	0.01569	1.33
J2.g24	0.015692	-0.973	KLC2
K1.e22	0.015699	1.17	LAIR1
E2.p11	0.01572	-1.04	ARMC9
H2.d12	0.015736	0.957	GOT2
H1.g25	0.015742	0.882	ANG
I1.l7	0.015742	1.17	SPIN2B
L4.f4	0.015742	-0.976	GTF2A1
F3.j26	0.015793	0.98	LDLRAD3
K3.j13	0.015793	1.04	FOXG1B
F3.f4	0.015819	-1.06	HPS6
H2.a8	0.015819	1.83	PSCD1
I1.t20	0.015837	1.11
D1.o26	0.015837	-0.934	ABCF2
J1.h2	0.015879	0.928	UROC1
K3.u8	0.015885	-1.01	SS18L1
H1.w8	0.015963	1.19	NOC4L
A4.n4	0.015963	-1.46	PAK7
K1.d4	0.015963	1.07	FXYD1
C4.q15	0.015963	0.782	SNTG2
A3.c25	0.015963	-1.45	BHMT
H3.f8	0.015997	-1.25	FIGNL1
I3.ab23	0.016017	1.27	hsamir221
I4.d11	0.016097	-1.34	FGFR4
D1.y19	0.016097	-0.933	KCNIP1
A4.d11	0.016101	1.2	SLC22A14
E1.q25	0.016101	-1.6	DONSON
B2.y12	0.016101	1.09	DOCK9
E4.b5	0.016101	-1.44	WDR13
A3.n8	0.016178	2.08	PAPD1
K4.x26	0.016178	-1.67	LOC728660
A2.c7	0.016194	-0.925	C9orf24
I1.q12	0.016194	0.9	MTMR3
L2.x24	0.01623	-1.13	PLG
H4.i27	0.01623	-1.33	NP_689929.1
G3.e25	0.016246	-1.01	TMOD2
J1.ab13	0.016246	-1.02	NAT8L
E1.f11	0.016281	-0.824	CTDSPL
B4.aa1	0.016352	1.96
H4.u9	0.016352	-1.06	GPR179
H1.r8	0.016352	0.701	TGFB1
E2.f16	0.016352	-0.872	PSKH1
D4.f23	0.016352	-0.786	ZBTB45
E2.l21	0.016352	-0.817	DHRS7B
B4.d9	0.016352	0.824	IGF2BP1
L4.l18	0.016352	-1.21	ZNF90
F1.o21	0.016361	1.39	OFD1
E3.c27	0.016393	0.978	ACSL4
I1.n5	0.01644	1.33	FHAD1
D1.e10	0.01646	1.17	ACSBG2
D4.p5	0.016492	-0.734	AUP1
E1.j14	0.016492	-1.2	KRTHB5
G1.f4	0.016542	1.02	SLC45A1
G4.j8	0.016544	-0.91	MRM1
I4.e27	0.016544	-1.14	SLC17A5
K4.n16	0.016555	1.61	RREB1
L1.f20	0.016583	-0.981	FARP1
K2.c17	0.016589	1.65	MOCS2
C4.g15	0.016589	-1.31	CLDN16
H4.l13	0.016624	2.36	EFCAB5
C2.j5	0.016624	-0.768	IRX3
J2.q9	0.016624	0.765	CENPN
D2.a24	0.016624	1.01	C1orf63
A3.d1	0.016666	0.87	NP_937992.1
B4.e19	0.016676	-1.48	C4orf20
A3.u14	0.016742	-1.08	AKR1A1
I1.c18	0.016765	0.776	CXCL2
G4.l14	0.016765	1.09	FAM46C
B2.u24	0.016765	0.889	Q8N8H9_HUMAN
A3.v2	0.016794	-1.37	RANBP5
F1.s15	0.016804	-1.02	DRD5P1
J4.e27	0.016856	-1.1	TLR10
E3.w21	0.016857	0.889	U14
B2.b12	0.016857	-0.783	B3GT4_HUMAN
C3.t12	0.016857	0.994	PTPRB
J3.n2	0.016857	1.49	Q8N2T9_HUMAN
F1.q13	0.016857	1.83	SUV420H1
J4.q21	0.016857	0.968	UNKL
H2.w10	0.016859	2.73	C14orf132
H4.d13	0.016893	0.84	RXFP3
A3.m7	0.016893	1.13	PPP1R13L
L2.d5	0.016893	-0.859	NDUFC1
G1.e9	0.016893	1.13	C1orf188
D1.s27	0.016893	-1.29	Q5W0G5_HUMAN
B4.l13	0.016902	0.716	Q8NH35_HUMAN
H3.d16	0.016926	-1.05	MORF4L2
L3.t14	0.016973	0.726	IGLV43
A4.w17	0.016973	-1.43	RNF190
D2.d13	0.016973	-1.56	NUP214
H3.g3	0.016973	1.34	LUZP4
K2.aa27	0.016973	-0.966	BTBD14A
K4.v9	0.01698	-1.01	FRAS1
E1.n13	0.01698	0.816	TRERF1
I3.o13	0.017012	0.913	C1orf124
J2.i9	0.017053	1.34	CHMP2A
J2.i26	0.017053	-1.01
E4.r10	0.017053	-2.35	MPP4
J3.g8	0.017055	-1.84	BMP15
D2.p23	0.017055	-1.28	MAP3K12
A4.v21	0.017055	0.869	WNT10B
K1.k12	0.017055	0.719	SUCLG1
B3.n8	0.017055	-0.839	MDH1B
J1.t21	0.017055	-0.873	GPLD1
H2.e14	0.017055	-1.1	IL23A
A2.l22	0.017055	-0.696	ITGB1BP3
D2.c22	0.017055	1.2	DLG7
B3.g23	0.017055	0.983	TRPV5
B2.e21	0.017055	-0.929	LRRC4
B1.n1	0.017055	-1.15	CYP2J2
G2.f8	0.017055	-1.25	ECE2
A2.i22	0.017061	1.62	CD164L2
A4.q21	0.01711	1.05	ARSJ
L3.d13	0.017149	0.819	KIAA1279
I3.k15	0.017149	-1.31	Q8N5G4_HUMAN
A4.u25	0.017176	-1.39	WNK3
C2.e26	0.017176	-0.825	COL17A1
H2.w21	0.017176	-0.939	NP_001010845.1
I3.r5	0.017176	1.04	CCNG1
G2.f23	0.017176	0.855	C17orf41
F1.ab11	0.017194	-2.24	PHF10
B2.t19	0.017223	-0.998	C10orf83
I3.u17	0.017226	-1.62	Q96MG3_HUMAN
K3.r23	0.017226	0.866	SLC4A2
E1.l15	0.017291	1.11	ADORA3
H4.x23	0.017312	-1.31	PPP5C
J3.o4	0.017314	1.29	HERC4
D1.b2	0.017314	1.03	MPZL1
C4.ab17	0.017314	0.849	SLC7A2
D3.n2	0.017379	-1.06	CDCA7
B3.j7	0.017379	-1.03	COX6A1
F4.n21	0.017379	0.843	CADPS2
K3.u12	0.017379	-0.871	ZNF254
D2.h11	0.017379	-0.858	ZNF511
L2.a9	0.017379	0.757	SLC6A6
L3.c18	0.017379	0.915	CHI3L1
G2.x14	0.017475	-0.938	HIST1H2BK
J3.h27	0.01751	-1.16	CHX10
C3.u2	0.017582	-0.827	LOC732416
D3.b16	0.0176	-0.935	KIAA1166
J4.u2	0.017636	0.801	SMC1A
J4.f2	0.017645	0.641	CST5
E3.q21	0.017649	1.49	DGKB
G3.d27	0.017649	-1.1	CHRNB1
F2.w11	0.017691	1.09	GAGD2_HUMAN
F3.u10	0.017727	0.973	LOC283398
D4.n17	0.017727	0.985	LZTFL1
A1.v12	0.017727	-0.728	UBA52
I2.a10	0.017923	2.15	DST
K3.ab19	0.017923	1.11	hsamir128b
L4.a20	0.017923	0.713	GABARAP
F4.l21	0.017923	-0.812	FRMD1
F3.r10	0.017923	-0.848	MYL7
E2.i12	0.017923	-1.22	FRMD3
A1.d13	0.017923	1.86	NP_689704.3
K1.l24	0.017928	1.72	DAB2IP
H4.j11	0.017928	-0.948	OR6J1_HUMAN
H4.m13	0.017928	-1.63	ZNF160
F1.h26	0.017933	-0.683
J2.f4	0.017933	-1.58	ANKMY1
G1.f16	0.017935	1.34	FADS2
A4.m14	0.017937	-1.04	CYP2C8
F2.e26	0.018079	-1.2	FOXJ2
I3.p17	0.018191	-1.05	ATP8B2
L4.q2	0.018191	-0.656	DISP1
C1.s9	0.018269	-0.857	PCDH9
K2.r20	0.018269	1.16	MRPL55
C3.p25	0.018269	-1.18	DIP2A
J3.b27	0.018269	-0.917	SDF4
D2.q11	0.018332	1.06	NP_689930.1
B4.a25	0.018332	-1.22	HADH
L4.n20	0.018364	-1.12	GAL3ST2
D2.i6	0.01841	1.03	PRPF3
D2.j9	0.01841	0.951	Q5VVP1_HUMAN
I3.i21	0.01841	1.64	TMPRSS11A
J4.w15	0.018413	-0.879	NLRP9
G3.g26	0.018457	0.827	C11orf60
G1.u11	0.018469	2.26	C9orf152
F3.i20	0.018469	-1.56	TXNDC5
H1.o14	0.018469	1.23	POLR2B
I4.q7	0.018515	0.882	IFI16
C3.r12	0.01853	-1.01	MARVELD2
D2.g18	0.018538	-1.09	MIP
E1.f7	0.018541	0.984	CYP7B1
H2.o25	0.018541	-1.36	CIRBP
J1.y7	0.018541	1.13	SPRYD5
I4.q6	0.018541	-1.09	SLC2A13
K1.j24	0.018541	-1.77
E4.v9	0.018605	-1.46	PLG
B4.n8	0.018605	1.93	CADPS
H4.t11	0.018605	-1.25
J2.e2	0.018605	0.964
H4.g24	0.018605	-1.04	YWHAB
B4.l14	0.018605	1.31	ZFYVE20
C1.t2	0.018605	1.18	FGF7P2
E3.g12	0.018605	0.922	SHROOM4
F3.n13	0.018605	0.687	NP_996986.1
A4.t20	0.018628	1.08	THBS2
J2.c11	0.018643	-1.25	XPNPEP1
I3.n20	0.018643	1.23	ATXN1
C3.k5	0.018643	1.2	MPV17L
E3.z9	0.018643	1.27	APOBEC3F
G2.b14	0.018643	0.869	CN142_HUMAN
B3.g22	0.018643	-1.26	COL8A1
F2.b20	0.018643	-0.88	C20orf77
C4.g1	0.018707	-0.879	TTR
B1.o4	0.018707	1.14	ACE2
F2.g19	0.018743	1.06	SAR1B
B2.m17	0.018786	1.32	BCL2L12
A1.f4	0.018786	-0.827	PTGD2_HUMAN
J3.p14	0.018786	-1.3	HARS2
H3.m6	0.018855	-1.91	USP54
K3.u17	0.018886	0.633
F1.s8	0.018886	1.34	Q8N675_HUMAN
L1.d20	0.018886	1.09	SPA17
D4.r11	0.018886	0.891	CCDC66
D3.b8	0.018887	0.764	CEND1
C2.d20	0.018918	-0.996	C10orf119
B2.g16	0.018937	-2.4	PCDHB2
B1.n18	0.018937	-1.78	MLH3
I3.m15	0.018983	-0.67	EFCAB4A
K1.ab23	0.018983	-0.931	hsamir302c
C4.r26	0.018983	-0.896	PRKACG
F4.i12	0.018983	0.909	Q8NHA7_HUMAN
G1.s3	0.018983	0.879	Q8IW70_HUMAN
F1.b1	0.018983	0.69	SOAT1
J1.h26	0.018983	-0.768	ZCD2
C1.n2	0.019049	0.68	SLC39A7
J1.z3	0.01906	1.79	C2orf4
K1.u13	0.01906	-0.995	ZNF37A
G1.s20	0.01906	-1.08	KCNQ3
B1.w1	0.019079	1.23	CPB2
F2.d4	0.019079	0.637	NPTX1
D3.f21	0.019119	-1.11	CYP27B1
A4.m11	0.019122	2.34	CLEC1B
L3.c4	0.01919	0.873	C20orf7
K3.m18	0.019195	-0.722	SRCRB4D
C4.p6	0.019221	0.894	FILIP1
K2.n26	0.019221	1.14	RET
L3.f1	0.019221	0.979	ALG14
F4.j26	0.019221	-1.04	NP_690878.2
C4.h13	0.019221	0.971	WFDC6
A4.p21	0.019221	-1.02	SNX25
G3.c25	0.019221	-1.59	FMO3
J4.r10	0.019221	-1.5	WDSUB1
K1.p3	0.019221	-1.04	ACACA
G1.s7	0.019221	3.37	Q8NF14_HUMAN
B2.w19	0.019247	-1.19	LINS1
C3.s9	0.019251	1.09	Q8IV68_HUMAN
L3.j18	0.019251	-0.99	NP_689619.1
J2.e11	0.019287	-0.93	KIAA1257
C4.b26	0.019294	-1.37	PPIE
G2.l12	0.019318	-0.69	CQ044_HUMAN
J1.a7	0.019321	0.977	RPA3
H2.e15	0.019321	-1.02	PRSS35
L2.ac9	0.019321	-0.971
E4.w4	0.019321	-1.74	ALOX5
J2.i15	0.019356	2.19	C20orf62
I2.b26	0.019384	0.837	C21orf6
A3.b4	0.019384	0.772	KIAA1429
K4.k3	0.019384	-0.972	HECTD2
E2.w4	0.019436	-1.04	NPR1
D2.n26	0.019441	1.12	NCOA4
J1.q26	0.019474	1.48	ZNF585A
G3.ab20	0.019475	-1.46	hsamir147
L1.g18	0.019497	-0.718	TUFT1
F4.l5	0.019521	1.08	SETMAR
L1.j11	0.019538	0.844	TMEM178
C4.d12	0.019541	1.58	TMEM49
I2.c20	0.019565	0.635	EIF4EBP1
G2.j24	0.019581	-1.21	NP_001074006.1
K2.b27	0.019609	0.981	ID4
C2.o25	0.019631	-1.03	Q86VD5_HUMAN
G4.v15	0.019631	1.66	Q69YG7_HUMAN
B1.w3	0.019657	0.997	PBX1
L2.g23	0.019687	-0.833	POP5
A3.b27	0.019687	0.798	LYL1
C1.p23	0.019741	0.732	GBAS
D3.ab2	0.019827	-1.09	YPEL2
D3.m4	0.019827	-1.27	TOR1AIP1
K3.k12	0.019831	0.726	CATSPER4
E3.g26	0.019864	-1.05	Q9BRQ9_HUMAN
I1.k27	0.01987	-0.999	FAT4
J2.b26	0.01987	-1.06	C20orf175
C4.h17	0.01987	0.757	LOC646049
J2.q7	0.019883	-2.22	FAM35A
C1.v6	0.019921	1.38	Q6IPT3_HUMAN
K4.n17	0.019956	0.736	NP_076999.1
D4.j9	0.01997	1.09	KRTHB4
C3.p4	0.01997	-1.23	SLC35B4
B4.r8	0.02004	1.53	ALOX15B
G2.d9	0.020042	1.28	AAMP
K2.n2	0.020042	0.673	GLB1L
I3.e14	0.020042	0.968	PXDNL
E4.n5	0.020042	0.973	CABLES1
F4.s25	0.020042	-1.09
A4.b12	0.020042	1.74	CDK2
J2.m25	0.020042	0.915	MYBL2
C3.c3	0.020088	-1.14	GOLGA2L1
F1.p3	0.020088	-0.931	NP_835388.1
I3.h3	0.020182	-2.85	CCDC97
C2.i24	0.020182	-1.4	FOXL1
H4.e26	0.020204	-0.801	C12orf49
E1.aa23	0.020204	-1.21	Q6ZUR9_HUMAN
G3.b17	0.020237	1.21	KIAA1344
E4.m13	0.020237	0.884	SNX15
K2.l27	0.020238	-1.23	PRKAR2A
C2.h6	0.020238	1.5	THOC6
E3.z11	0.020259	0.979	HIST3H2BB
L1.h24	0.02035	1.56	UGT1A@
K1.l27	0.02035	-1.46	POLQ
G2.d3	0.020363	1	CHRDL1
G4.w6	0.020363	-0.935	MCAM
B1.z25	0.020393	-0.897
H2.g5	0.02045	0.955	TIA1
H2.b4	0.020484	-1.54	VPS37C
H4.m7	0.020484	-0.934	C4orf23
H4.b1	0.020609	-0.868	CROT
J1.o16	0.020609	1.2	C8orf53
A4.i8	0.020609	-1.07	SLC25A26
B2.e25	0.020609	1.17	CGA
D1.j1	0.020685	-1.04	TES
B3.w12	0.020685	0.683	SH3BGRL3
E4.k18	0.020685	1.1	SKP1A
K4.e13	0.020685	-0.801	RAB23
K3.e8	0.020685	0.883	GPKOW
H1.b14	0.020685	1.39	TFEB
G4.u9	0.020699	1.37	Q7Z4H2_HUMAN
H4.f3	0.020699	0.964	FER
A1.c27	0.020736	0.91	AUH
G4.d1	0.020736	-0.688	TALDO1
D2.ac9	0.020736	-1.22	CANX
C2.i2	0.020774	0.724	USP27X
D1.p22	0.020875	-1.11	SIGLEC6
J3.j21	0.020882	1.56	RB40L_HUMAN
K4.g18	0.020897	0.967	CALCB
D2.a21	0.020897	1.14	AFTPH
L3.f17	0.02096	1.04	LRRC14
J4.g26	0.02096	-0.68	PCGF1
F2.k9	0.02096	1.13	SLC35D3
D2.t4	0.02096	1.32	Q8IXE7_HUMAN
H4.b27	0.02096	-0.915	C8B
D1.f24	0.02096	-1.08	MRPL44
F1.q9	0.02096	-0.741	IARS2
G2.n6	0.02096	-1	HS6ST2
A1.q9	0.02096	-1.25	BCL2
H3.e27	0.020969	-1.76	KLK1
H1.y14	0.02101	1.45	Q9H7Y4_HUMAN
B2.v2	0.02101	-0.769
B2.g13	0.02101	1.76	CPT1A
J2.t26	0.02101	1.64
C1.b19	0.021016	0.831	RBBP7
F3.n9	0.021016	-1.36	CYP3A7
K2.w17	0.021016	-0.829	CILP2
D4.f18	0.021016	-0.849	E4F1
G2.u21	0.021038	-1.47	LMBR1
D1.h22	0.021095	-1.25	OR2G2
D1.m7	0.021095	0.919	SLC35C2
A2.m18	0.021111	1.1	NETO1
H3.f5	0.021111	0.894	SPATS1
D2.l7	0.021256	0.872	LOC729569
I2.s15	0.021264	-1.1	BRF1
A3.q9	0.021292	-0.852	SNTB1
C1.p19	0.021322	-0.762	RBMS3
L3.h20	0.021344	0.742	TBC1D25
G2.r3	0.02136	0.957	SFRS2IP
B4.t10	0.02136	-1.45	EXT1
K4.h15	0.02136	-0.651	TNRC18
G3.a25	0.02136	-1.3	MUM1L1
H1.n13	0.02136	1.2	MAK10
D3.g21	0.02136	0.776	Q9P1K3_HUMAN
J2.s5	0.02136	1.26	C6orf188
E1.g13	0.02136	-1.07	CABC1
L4.h8	0.02136	1.11	PGLYRP3
G1.h5	0.0214	1.24	THRAP6
F1.o16	0.0214	1.89	RBM41
F4.k6	0.02148	-1.08	O95108_HUMAN
F1.o19	0.021517	-0.989	TCP11
H4.l24	0.021518	-0.869	STARD5
K3.v12	0.021529	0.825	NF1
L3.o11	0.021542	1.51	TMEM107
H2.w4	0.021542	1.54	PHF14
G1.u16	0.021542	1.17	HCFC1
F3.t16	0.021542	0.921	ATF3
H1.d2	0.021576	-0.897	ZNF649
D4.x25	0.021576	-1.12	DAZAP2
B4.g27	0.021591	-2.79	RNF34
I2.r2	0.021601	-0.823	KIAA1217
L2.t10	0.021601	-1.21	PRAME
E4.l14	0.021601	0.807	SYT10
L1.k21	0.021626	0.807
J1.f27	0.021636	-0.929	IL21R
J2.n26	0.021636	-0.934	ARFIP1
D1.t18	0.021641	-1.15	ANKRD20A3
D3.w9	0.021641	0.931	SNRPN
L2.t9	0.021656	1.2	ATP5F1
K1.e10	0.021684	0.922	ELOVL4
J1.q2	0.021802	-0.962	SLC25A37
E2.d13	0.021802	0.784	NPR1
F2.m21	0.021802	0.654	WDR33
E3.o27	0.021802	1.07	BVES
G2.f22	0.021802	-0.999	NOXO1
G2.n13	0.021802	-1.1	CLGN
J4.l9	0.021832	1.43	CNGA2
E1.h24	0.021882	1.12	C18orf51
L3.u25	0.021912	-0.771	NEK5
D2.h14	0.021977	-1.83	SLU7
A2.h23	0.021982	-0.982	MYOD1
C3.g15	0.022049	-3.29	DSCR1L2
E1.k9	0.022049	-0.834	DOCK1
E2.q9	0.022049	0.858	WDR36
K2.i17	0.02205	0.749	Q6ZVE3_HUMAN
B3.n24	0.02205	0.993	CARD14
B3.j16	0.02205	-1.14	OR5AR1
F3.d10	0.022074	-1.23	CHGA
K1.b1	0.022074	0.649	AMICA1
D3.i9	0.022074	-0.93	OR51B5
L1.g10	0.022074	1.75	ACSL3
A1.v15	0.022153	1.01	ZRANB1
J2.k22	0.022211	1.03	ATPBD1C
L4.f17	0.022364	-1.04	NP_116012.2
E4.f11	0.022364	-1.05	ABI3
F1.v4	0.022378	1.27	CHN2
D1.k22	0.022378	-0.93	SLC26A3
J4.r23	0.022378	-0.981	IGF2
K4.b16	0.022378	-0.86	IFT52
B1.r9	0.022414	-1.67	DBP
D4.v2	0.022507	-0.705	Q9HAB5_HUMAN
F3.b4	0.022507	-1.39	RHOD
J2.a6	0.022528	1.38	MAPK3
H2.f2	0.022539	-0.765	ABL2
A2.j9	0.022624	-1.33	BTBD11
F1.l23	0.022626	-1.07	RBPMS
A1.b17	0.022629	-0.857	PCGF6
J3.r18	0.022629	0.671	MFN1
L2.k9	0.022644	-0.952	OR1N1
G1.g4	0.022644	0.877	MLNR
K4.l21	0.022686	0.663	MLL5
F3.f26	0.022686	0.987	ZNF333
E3.p24	0.022743	0.961	QKI
K3.p26	0.022745	1.01	RUSC1
L3.t4	0.022745	-0.962	OR51J1
B4.e14	0.022797	-1.34	WDR63
L2.n1	0.022837	-0.775	JAKMIP2
E2.d21	0.022837	-1.9	FAM60A
A3.j11	0.022837	1.28	PKMYT1
C3.t26	0.022837	-0.974	TBA2_HUMAN
D1.j22	0.022837	1.13	CDYL2
L2.r23	0.022837	0.756	KIAA1881
A1.y25	0.022837	-1.08	Q9BSL4_HUMAN
B3.b11	0.022837	1.29	AGPS
J1.d14	0.022855	-1.26	FKBP8
F2.n5	0.022869	-0.677	ITGA9
D3.k4	0.022869	-0.904	FOSL2
K3.r4	0.022891	0.949	MCM3
K1.s10	0.022891	-1.08	Q6ZU57_HUMAN
B2.v24	0.022913	-1.17
H1.b1	0.022941	-1.25	CEP55
L3.s23	0.022941	-0.797	DHRS7C
K2.j16	0.022941	0.961
F3.s1	0.022984	-1.2	Q8NF81_HUMAN
B1.b24	0.023029	0.976	PRKG2
H1.a23	0.023029	-1.44	SLC13A4
C2.o1	0.023042	1.09	Q9H8A7_HUMAN
I4.ab25	0.023042	0.74	hsamir33
K2.a23	0.023062	0.809	LEMD3
I2.h17	0.023062	-0.924	Q9H394_HUMAN
I3.z6	0.023065	-1.07	SUMO4
I3.q16	0.023072	0.776	RNF32
C3.l22	0.023086	0.953	GHRHR
H4.t14	0.023086	1.17	NP_001001665.2
K2.ab26	0.023086	-0.945
B3.n27	0.023086	-1.48	PES1
B2.t8	0.023086	0.832	DCP2
G4.b14	0.023086	-1.16	ARHGAP9
D1.r17	0.023086	1.39	HMGA2
B2.s2	0.0231	1.45	CCDC89
E4.g21	0.0231	-0.806	PLXNB1
E1.q23	0.0231	-0.699	A2ML1
L1.t21	0.023168	-1.22	ING1
B3.w18	0.023168	0.807	KRTAP104
G4.h1	0.023199	1.34	SLC4A1AP
H3.p25	0.023235	-2.02	CCRK
J1.j14	0.023244	-0.851	Q9P1K1_HUMAN
G2.d6	0.023244	1.04	ETAA1
H1.k22	0.023244	-0.909	Q96N33_HUMAN
H1.t2	0.023346	-0.816	NDUFA6
J4.e10	0.023346	-1.63	Q9H5T8_HUMAN
G1.u25	0.023365	-1.06	PCSK9
E1.p11	0.023407	1.4	POLR1B
E4.p4	0.023407	0.81	CACYBP
K2.ac10	0.023407	0.936
E3.i19	0.023422	-1.07	Q9H960_HUMAN
C2.b6	0.023444	1.73	FBXL12
F4.c6	0.023444	0.833	LAMC2
F1.c1	0.023456	0.941	C13orf24
F2.d15	0.0235	1.29	HTATSF1
H3.b10	0.0235	0.823	CYBASC3
F2.o10	0.0235	1.07	NIP7
A4.e13	0.0235	-1.26	ARFGEF1
C4.a13	0.023512	-1.28	HNRPL
J3.r10	0.023512	-0.901	SETX
H3.c5	0.023512	-0.767	TLK2
G2.n22	0.023512	1.68	PELI3
I1.h21	0.023628	0.799	NXF2
E2.v12	0.023649	-0.855	SNX16
B3.t25	0.02366	0.788	Q6ZRR8_HUMAN
D2.g23	0.023667	1.07	CCNT1
E2.q14	0.023715	-0.959	PCF11
A3.m15	0.023715	-0.951	BCL11A
G1.c27	0.023715	1.76	KIAA1128
E2.a14	0.023715	-0.846	PRM1
L3.j17	0.023727	1.14	LRRC39
B1.f23	0.023731	-1.12	LAMB4
L1.k5	0.023741	-1.04	REM2
K1.n21	0.023741	1.78	NP_056129.1
H3.h19	0.023749	1.28	ZNF93
J3.u1	0.023749	0.838
A4.q12	0.023749	-1.13	C7orf46
K3.p24	0.023749	0.942	TNS3
C4.k14	0.023749	-1.01	OR4D11
J4.s21	0.023777	-0.63	NP_001013009.2
H2.o22	0.023777	-0.845	C16orf5
K3.h11	0.023781	-0.886	Q8WWD1_HUMAN
A4.p3	0.023781	2.19	C19orf6
F2.c12	0.023781	1.17	MCM2
G2.a8	0.023782	1.9	ATP5G3
D2.y21	0.023782	-1.16	PCQAP
K2.q14	0.023823	-1.31	PPIL5
L1.c19	0.02385	-0.816	RRM2
F3.r26	0.023862	0.849	NET1
B1.p19	0.023862	-1.13	UNC45B
F1.v7	0.023903	1.24	RPTN
I1.o17	0.02392	-0.792	MAP3K14
F3.w20	0.02392	1.3	NP_950247.1
E1.n16	0.02392	0.854	NP_001017534.1
J3.w13	0.023956	1.29	RACGAP1
I2.v18	0.023978	-0.926	NANOG
D1.ab10	0.02398	0.84	AGPAT4
D3.j22	0.024012	-0.916	LARP5
H4.i12	0.024071	1.11	SPFH2
L2.l6	0.024086	-1.29	OR5D18
G2.s2	0.024086	1.71	ZNF286A
H2.l14	0.024086	0.913	RAB3B
G4.g14	0.024086	-0.977	INSL5
H1.i23	0.024086	-0.789	ACR
C4.u1	0.024153	1.1	SERINC4
C2.o12	0.02418	-0.783	SARDH
E2.m2	0.024202	0.802	IL16
C3.d12	0.024202	1.05	UFC1
K3.r11	0.024202	-1.15	731061
A1.k7	0.024202	-1.26	KIAA1913
B1.t22	0.024228	-1.23	U464_HUMAN
I2.o22	0.024277	-1.28	DCN
J1.o25	0.024296	-0.953	VRK3
B1.o27	0.024296	1.5	Q8IY89_HUMAN
D4.a16	0.024296	1.77	TCP1
F4.i5	0.024297	-1.89	FERD3L
E3.q19	0.024301	1.15	CAMSAP1
I2.g12	0.024362	-0.933	SSR1
L1.j21	0.024362	0.888	LSM11
K2.e14	0.024362	-1.67	CDK4
H4.i10	0.024362	-2.02	TEX9
J2.j18	0.024362	-2.01	GJB1
B4.e25	0.024362	-0.841	C9orf7
F2.g3	0.024362	1.68	ERVWE1
I3.g13	0.024362	-1.01	NP_060229.2
K3.t27	0.024362	-0.929	DNAJB6
L3.r20	0.024362	-0.64	Q5T4M8_HUMAN
L3.m6	0.024378	-1.05	RNF170
A2.o11	0.024378	-1.08	TREML2
C1.e9	0.024378	0.748	PPM1D
E3.h2	0.024378	-2.35	HVCN1
L4.b4	0.024378	-1.02	NFASC
B2.e9	0.024378	-1.6	ZNF193
E3.d25	0.02441	1.03	C18orf8
E1.u5	0.024437	0.869	CTNNA2
A4.e12	0.024437	-1.15	ADK
L4.i27	0.024437	-1.63	OR2J3
B4.b6	0.024437	-0.966	TRIM11
F3.d20	0.024522	-1.2	ZNF291
B2.f10	0.024529	-1.6	KAZALD1
A3.a14	0.024529	-0.806	FBXL2
J3.r5	0.02455	-1.03	MNT
G3.b15	0.024566	1.18	MFHAS1
H1.l24	0.024632	1.59	PCSK4
G1.j14	0.024632	-0.682	Q8N1N1_HUMAN
H4.q27	0.024632	-1.15	DOCK11
K2.o14	0.024632	0.904	ACPT
E2.k6	0.024637	0.847	RAB39
F4.h2	0.024705	0.966	HYI
I2.g1	0.024712	1.14	ARTN
J2.h10	0.024712	-1	TECTB
K4.i12	0.024712	-0.729	VDAC4
H4.k8	0.024712	-0.596	C18orf54
I4.h17	0.024725	1.37	Q8NAJ9_HUMAN
J3.l21	0.024772	-0.742	DPM2
J4.h7	0.024864	-1.44	YIPF6
F1.b13	0.024864	-0.667	BET1
G1.b25	0.024867	1.13	SCN4A
F1.g16	0.024867	1.21	TEX15
G3.q21	0.024867	0.884	AKAP13
D2.p10	0.024867	0.747	ALS2CR13
G1.d22	0.024868	0.845	RAB22A
E2.e24	0.024871	0.913	AKR1B10
C1.l27	0.024893	-0.988	HLTF
F3.s18	0.024922	-1.16	MAPK6
B4.p12	0.024998	-1.84	ABCC9
D2.n18	0.024998	0.839	TRIM14
G2.g24	0.024998	-0.775	RAX
I3.o22	0.024998	-0.867	CDK5RAP3
L3.n7	0.024998	-1.23	TFCP2
H3.n21	0.024998	-0.651	PTCRA
L1.j12	0.025007	0.894	C3orf57
G4.e2	0.025024	-0.545	MND1
L3.t16	0.025031	0.916	KCNA2
J1.k6	0.025032	-1.37	CACNB3
B1.y14	0.025032	-0.842	RPS24
K2.r8	0.025095	1.08	CBWD2
K2.q13	0.025095	-3.07	FOLR2
K2.n20	0.025096	-1.24	SRGAP1
F2.m11	0.02513	0.631	H2AFY
H2.o2	0.025131	1.56	PGM5
E3.a9	0.025158	-0.955	ADCY2
A4.b2	0.025158	-2.1	GSTO1
E4.p27	0.025171	-1.28	FUBP3
B4.f24	0.025201	-0.835	CMTM2
F2.i15	0.025201	1.1	RPL23A
H3.q15	0.025203	-0.784	ISGF3G
F2.s12	0.025203	-1.63	DNAH17
J4.b10	0.025203	-0.913	AP3B2
C1.u12	0.025206	0.996	NP_775948.1
J2.s19	0.025206	-0.669	LOC645864
F1.i12	0.025206	-1.44	OR4P4
A3.b1	0.025206	-1.17	MAGI1
H2.a13	0.025218	1.79	AP1M1
C2.v25	0.025276	-0.862	DIO1
F1.z21	0.025305	-1.44
A4.t16	0.025347	-0.788	KRTAP221
I3.o21	0.025451	-1.85	C7orf44
E2.s27	0.025451	2.19	Q14180_HUMAN
E2.e7	0.025451	0.831	NP_612362.2
A3.w10	0.025451	1.15	TRIM6
A1.w7	0.025474	-0.867	MID1
F3.i21	0.025474	1.01	SNORD36A
K3.i27	0.025475	0.982	Q8NAH5_HUMAN
E1.b23	0.025475	0.804	PDX1
G4.q10	0.025475	1.2	CCDC36
F1.k16	0.025475	1.74	Q8N1I5_HUMAN
G4.n4	0.025494	-1.46	STK3
D1.l13	0.0255	0.895	SFT2D1
D2.k17	0.025506	1.7	GPR32
F4.s22	0.025506	1.16
B2.s1	0.025524	1.06	Q8N1N7_HUMAN
H1.b25	0.025524	-1.1	CEP70
B1.d7	0.025524	0.688	SERPINB10
G1.j17	0.025559	1.21	RIMS2
G4.d27	0.025566	-1.52	DEDD2
E2.b7	0.025566	0.748	CMAS
F3.n12	0.025566	-1.04	SEC22C
F3.n7	0.025566	-0.71	EXOC3
A4.r24	0.025576	-1.13	INTU
B1.s21	0.025589	-0.991	SF3A3
I4.a25	0.025608	-0.688	ATG4C
J4.q17	0.025608	0.809	HLADQB2
H3.a22	0.025696	-1.04	STXBP3
D4.h4	0.025706	0.698	ATG9A
E4.t25	0.025706	-0.71	NEO1
E3.o20	0.025711	1.18	ABHD11
L4.k1	0.025711	0.751	NR6A1
H1.t16	0.025711	1.23	ANKRD44
F3.b15	0.025711	0.871	RNASE6
G2.h22	0.025714	0.93	PRR15
G3.j3	0.025729	-1.63	KIR2DL1
D2.o5	0.025737	1.6	HIF1A
H3.a15	0.025737	-0.825	PRPF38A
H2.p13	0.025737	-0.762	ESRRB
L1.j8	0.02579	1.4	TTC9
K4.c10	0.02579	1.19	SLC22A18
K1.b23	0.02579	0.755	KRT33B
I4.v1	0.02579	1.17	CNOT4
C4.g19	0.02579	0.723	TK2
D3.f14	0.025947	-1.27	CA2
C2.a6	0.025947	0.981	GALC
A2.h8	0.025984	1.18	NCOA7
A3.c4	0.025984	1.11	C15orf41
E3.m27	0.025984	1.23	KIAA1602
J2.t20	0.025984	-0.99	KIAA0040
D4.c1	0.025992	-1.12	SKIL
B3.a4	0.025992	0.79	GCK
B1.j9	0.026032	-0.741	PDCL3
D2.v3	0.026032	-1.21	C4B
G1.e6	0.026032	-1.31	H2AFY2
I1.f27	0.026063	1.23	Q5VUL7_HUMAN
A2.u15	0.026063	1.3	FAM25_HUMAN
K4.d5	0.026104	1.21	KIAA0157
A2.r17	0.026104	-3.01
C2.c13	0.026112	1.87	CCDC85B
L1.e19	0.026148	-0.927	C14orf166
C4.o19	0.026148	-0.719	CST11
H1.v16	0.026148	1.12	BRCA1
C1.c25	0.026148	1.57	C7orf26
A3.i2	0.026157	0.815	HOXD12
E1.b5	0.026157	-0.75	TPST1
K3.v3	0.026185	1.11	DSCR8
J3.p15	0.026221	-0.767	CCDC124
I3.t2	0.026221	0.923	CN025_HUMAN
C1.i17	0.026221	0.783	Q9H379_HUMAN
K3.a16	0.026221	-1.12	PIP5K2B
C2.e16	0.026221	-2.33	APIP
B3.y19	0.026221	0.807	DAP
I3.l11	0.026221	1.08	OR52H1
H4.s14	0.026221	1.74	C12orf48
L2.l19	0.026221	-0.637	OR2M4
B4.o18	0.026316	1.07	ALPK1
J3.t13	0.026316	-0.792	GTSCR1
K1.b9	0.026316	0.835	ODZ1
K3.h2	0.026331	-0.917	SMEK1
D3.a12	0.026331	-1.04	Q6FI812
B2.i13	0.026343	-1.25	OR5T1
E2.l5	0.026343	-1.3	RPL32
F3.h21	0.026343	0.928	NP_001020628.1
F4.o7	0.026353	1.34	ZNF334
D4.c6	0.026364	-0.742	TNR
C2.g3	0.026373	-1.99	PGEA1
B2.b15	0.026373	1.22	PAX5
A3.t10	0.026373	-1.21	LCE5A
I2.v10	0.026378	0.714
L4.o21	0.026378	-0.72	COBLL1
F3.r16	0.026378	-0.723	MLZE
L4.g23	0.026378	1.24	DNAJC15
K1.g20	0.026415	1.14	CYFIP2
H1.w21	0.026415	1.52	ITIH4
D2.l26	0.026415	0.951	SLC7A9
L2.t20	0.026415	-1.27	PLD3
D4.o3	0.026415	-1.27	FABP6
C4.g24	0.026415	-0.661	KIAA1772
H1.b26	0.026415	0.956	APH1B
D2.l3	0.026415	1.69	LIME1
B4.v8	0.026415	-1.62	HNRPH1
F4.d19	0.026415	-1.17	GHITM
B2.q6	0.026455	-0.779	MMP16
B1.i12	0.026476	1.09	Q9H399_HUMAN
C2.f15	0.026476	2.47	WRN
D1.s17	0.026476	0.758	FAM26C
F1.v23	0.026502	1.11	FAT3
E3.d24	0.026504	1.69	BCL2L12
C2.s11	0.026506	-2.31	HSD11B2
B1.p23	0.026506	1.12	IQWD1
E1.u24	0.026506	1.01	SLIT3
E4.p3	0.026542	-0.857	MASP2
E3.a11	0.026551	1.27	CYB5R4
K1.e19	0.026558	-0.984	MYH8
A2.ab26	0.026575	-0.79
F2.w1	0.026608	-1	TXNDC8
C3.e13	0.026612	1.3	TTC5
K3.g16	0.026634	-0.893	CPT2
D4.o18	0.026656	0.592	ATP2A1
H3.u6	0.026665	1.12	Q71RB1_HUMAN
J3.l17	0.026665	1.34	O10J6_HUMAN
A1.a24	0.026665	-0.992	ARID3B
A2.d18	0.026665	0.638	POLB
J1.e7	0.026677	1.04	TKT
F1.q4	0.026695	1.28	SYNJ1
B1.n26	0.026695	1.01	TTLL5_HUMAN
H3.t9	0.0267	-1.19	C12orf56
H2.e19	0.026717	1.16	TADA1L
E2.a16	0.026735	-0.835	MAPK7
G2.w4	0.026735	-0.94	NPY2R
F4.f25	0.02678	-0.767	SLC7A4
J4.j12	0.02678	1.75	PGK2
J4.g25	0.026783	-1.66	LMCD1
B2.p16	0.026813	-0.892	PDGFRB
H2.w19	0.026813	1.05	BMP8B
A3.y1	0.026848	0.927	Q5VYG3_HUMAN
E3.n11	0.026848	-0.951	CD34
B1.c17	0.026855	0.91	GLO1
F2.l7	0.026979	-1.87	CPEB2
C3.h12	0.02704	-1.63	SNF8
K3.i23	0.027065	-0.829
L1.s21	0.027094	-1.04	TPM3
E1.j5	0.027131	0.695	TM9SF1
I3.f10	0.027131	1.46	RBM39
G4.v20	0.027131	1.12	C21orf88
D4.r14	0.027131	-0.835	A1BG
C2.p20	0.027185	-0.854	EZH1
G4.i14	0.027185	1.38	ZNF154
G1.r9	0.027185	-1.15	VASP
G1.k26	0.027195	1.17	GBGT1
B4.k6	0.027298	0.939	COMT
F3.n14	0.02734	-1.09	VPS13C
H4.l22	0.027341	-0.854	ST3GAL4
J3.u8	0.027341	-1.22	HNRPC
K1.m19	0.027341	0.696	PCDHA9
H4.w14	0.027341	-0.768	MT1M
G4.l9	0.027373	-0.903	SERPINB13
K4.j12	0.027373	-0.877	HIGD2A
I4.q2	0.027373	0.813	ATM
K2.aa7	0.027375	1.19	HOOK1
I4.h12	0.027398	-0.903	COX6B2
F2.j6	0.027398	-0.772	SPRY3
F3.m7	0.027398	-1.18	SERINC2
F2.f12	0.027398	-0.813	NOD2
C2.c11	0.027404	-0.942	PIGM
B2.r17	0.027404	0.849	RHOA
I2.c16	0.027404	-0.753	LY96
H4.m2	0.027404	-1.06	FADS2
C2.e20	0.027435	-1.13	LTBP2
B4.n13	0.027437	0.787	CHAT
E4.s24	0.027437	-1.22	RBM10
E2.u7	0.027513	1.01	ARHGAP11A
K4.o18	0.027588	1.03	NQO2
C3.q27	0.027684	-0.751	CMAH
K4.g27	0.027707	-0.692	C9orf19
D2.j24	0.027734	0.819	BBS12
C4.r15	0.0278	1.85	Q9BVX4_HUMAN
C2.r12	0.0278	1.88	GINS2
F4.p10	0.0278	-0.846	PLCE1
K3.d8	0.0278	-0.615	CXCL6
B1.u11	0.0278	0.805
H2.f21	0.027802	1.22	C1orf107
C1.m5	0.02782	1.05	PITRM1
A1.z6	0.02782	-0.78	LRRC55
B1.o6	0.02782	1.45	LRCH4
K3.e14	0.02782	-0.876	C14orf43
F3.d12	0.028018	-0.77	NFATC3
I1.l26	0.028047	-0.939	LAMP2
I4.e19	0.028053	-0.935	NP_060880.3
E4.m26	0.028053	-1.27	WDR7
L3.j23	0.028053	0.764	ZMYND17
L4.s26	0.028069	-0.73	DDX59
A1.t9	0.028094	-1.02	C1QL4
G2.w7	0.028109	-1.67	NP_008951.1
K2.n13	0.028109	-0.715	IL1R1
A1.n4	0.028109	-0.729	C17orf68
C2.y25	0.028109	1.12	Q6ZWD5_HUMAN
G2.k5	0.028109	-1.19	NKRF
K2.i18	0.028109	1.39	ACOT11
I2.p19	0.028109	-1.17	MLPH
B2.m14	0.02813	1.89	PACS1
C4.d16	0.028151	1.39	CPSF7_HUMAN
A3.i14	0.028151	-0.703
A4.s6	0.028151	-1.14	C9orf38
I3.a22	0.028156	-1.02	FST
L2.h1	0.028228	-0.964	C1orf61
K2.n9	0.028228	-1.15	RAB8B
G3.m14	0.028228	0.901	NBEA
L3.t21	0.028228	0.759	NP_001073942.1
C4.t8	0.028228	-1.25	EEF1AL3
B2.a24	0.028228	1.04	PBXIP1
E4.c7	0.028228	1.63	RAVER2
D3.c19	0.028228	-0.78	PLEKHC1
J3.b24	0.028228	1.04	DDX10
F3.t14	0.028228	1.57	NLP_HUMAN
I3.d5	0.028256	-0.808	SERPINA4
H3.f20	0.028266	1.04	PHOSPHO2
B3.k22	0.028266	1.33	PTCH1
E4.s3	0.028284	-1.35	HCG4P6
H3.j9	0.028353	2.59	GNL1
K3.w14	0.028365	-1.13	NPHP1
E1.t10	0.028417	1.57	IL18R1
E4.p17	0.028419	-0.701	PVRL1
A4.u6	0.028419	0.818	SLC35B2
G3.f1	0.028419	-0.983	ANKRD9
L2.m7	0.028453	0.602	KRTCAP3
F3.e21	0.028459	-1.56	FAM96A
E3.a26	0.028459	0.86	NDUFS4
H4.h24	0.028484	0.749	NP_078868.1
G1.q11	0.028484	0.83	SUCLG2
B1.d8	0.02852	-1.44	HAS2
K4.u21	0.028561	1.71	WDR62
B3.f2	0.028596	0.808	C20orf141
D2.r12	0.028596	-0.935	CSNK2A2
F1.q20	0.028618	1.63	NP_683701.2
K2.m27	0.028618	-0.862	JMJD4
J4.e24	0.028618	-0.78	RASA3
C1.a11	0.028624	1.88	ELL
F4.k3	0.028719	-0.943	Q8N9C2_HUMAN
A4.t21	0.028719	-0.965
B1.f19	0.02872	0.562	CCDC18
I4.i25	0.028746	-1	COX6C
D4.b26	0.028753	-1.34	ZCCHC8
D2.f23	0.028767	1.07	RAE1
D3.h3	0.028767	1.21	SPINK5
I1.j24	0.028767	-0.919	RCOR1
C2.g8	0.028767	-1.46	MED9
F3.x21	0.028767	0.831	Q0P5U3_HUMAN
H4.q20	0.028767	1.5	C7orf24
G1.w9	0.028767	-1.44	SLC34A3
B3.o10	0.028767	0.892	CFHR1P
H2.ab23	0.028767	1.14
K4.q5	0.028767	0.912	NGLY1
B1.l16	0.028767	-0.815	SUMO1P3
I1.k6	0.028767	0.87	NP_060101.2
B1.r16	0.028767	1.02	C10orf125
K3.p12	0.028767	0.769	C11orf67
J3.h25	0.028767	-1.63	NP_001014830.1
C3.c26	0.028767	-1.34	SYPL1
A3.s13	0.028767	-1.01
F4.q1	0.028767	0.984	CR1
I2.s19	0.028767	-1.15	GABRR3
F4.o11	0.028767	1.03	C14orf131
C3.l20	0.028767	0.894	GPR137
A1.i4	0.028767	1.16	C7orf16
A2.q16	0.028767	-1.83	VANGL1
L4.l21	0.028785	0.73	HERPUD1
K2.p6	0.028791	-1.18	TRPM3
A4.s26	0.028912	-0.78	NP_835466.1
G4.v23	0.028938	-0.812	SH2D1A
J1.f2	0.028938	0.845	LCOR
E2.e19	0.028938	1.18	AIM2
J2.t23	0.028971	-0.778	RBBP9
E3.i16	0.028971	0.559	CDH5
E3.u22	0.028972	-1.26
D2.n3	0.028996	-1.23	B4GALT2
I1.q25	0.029086	1.57	NP_573398.1
C4.t5	0.029095	0.876	MTHFD2L
L4.f14	0.029123	1.18	HUS1_HUMAN
J1.b7	0.029186	0.959	RBBP4
I3.t6	0.029208	0.927	Q86VG6_HUMAN
J1.g9	0.029219	-0.859	CHRM1
F4.m24	0.029219	-1.16	ZNF142
G4.ac6	0.029219	-1.23
K1.t5	0.029238	0.872	C11orf36
E1.n24	0.029238	0.935	MAMDC2
J2.t14	0.029289	-1.2	CENTG3
E4.c2	0.029289	1.19	PRRG2
L2.q20	0.029289	-0.794	PIGQ
J1.c17	0.029289	-0.775	NDUFA9
B1.q6	0.029318	0.854	U2AF1
G2.n27	0.029318	-0.692	CBLC
J4.p15	0.029333	-0.729	AACS
C1.a26	0.029333	1.38	WDR77
I2.k1	0.029333	1.83	Q8WYG5_HUMAN
K2.w26	0.029333	0.668
G2.r22	0.029333	-1.08	CXCL1
F3.o15	0.029333	1.37	C20orf132
J1.z17	0.029333	0.829	FOXC1
F2.k10	0.029333	0.985	ZNF609
G1.m13	0.029333	-1.08	C20orf74
D3.r4	0.029333	0.953	VAMP3
I4.q27	0.029333	-0.925	ARID4B
L1.v9	0.029333	-0.839	CN057_HUMAN
I2.m12	0.029333	-1.4	FGFR1OP
C2.e24	0.02938	-1.32	KBTBD8
D2.h7	0.029385	-1.08
E3.b19	0.029385	1.47	NHLH1
D4.o12	0.02939	0.758	AKAP9
J4.c20	0.02939	-0.813	NCOA1
B4.s27	0.02939	-1.43	NP_001013670.3
L2.a6	0.029415	0.966	RAP1A
E4.v20	0.029493	0.845	HHLA3
H4.u7	0.029527	1.09
D3.y22	0.029527	0.617	RPL23
J4.j9	0.029527	-1.19	CGREF1
E2.r26	0.029527	2.05	KBTBD6
K2.n6	0.029527	-0.873	PPP1R3A
I1.z7	0.029527	1.06	OR6C65
I3.i11	0.029572	1.14	SH2D4B
K2.b7	0.02963	1.43	LYPLA1
H1.u6	0.02963	1.15	ZNF658B
F4.w12	0.02963	0.776	KCNS2
K3.v18	0.02963	1.12	SH3RF1
J4.b13	0.029645	-0.703	ITPKC
K2.w10	0.029645	-0.747	VASH1
H4.u18	0.029645	0.829	LYSMD4
A3.q1	0.029645	-0.781	IKZF3
J4.f15	0.029645	-2.25	ABCF2
L3.b20	0.029659	0.725	CREBZF
K4.i2	0.029659	-0.668	PPP2CB
B2.q22	0.029659	-1.1	PSG2
E1.w15	0.029659	0.926	RNF207
K4.e15	0.029659	-0.816	CD3D
E3.p12	0.029659	0.969	NP_056519.1
E2.e16	0.029659	-2.13	CLTA
I2.a24	0.029659	1.19	C17orf71
I4.e9	0.029668	0.873	CLCC1
H2.f22	0.029668	-0.703	CNTFR
L4.l12	0.029678	-1.16	RAVER1
E4.o20	0.029697	1.25	ZNF207
I2.i4	0.029777	-1.96	Q15401_HUMAN
E4.j23	0.029777	-0.955	C15orf21
D3.u17	0.029777	-0.653	C20orf80
F3.aa3	0.029777	-1.03	AFF3
L2.v2	0.029784	1.16	ULK2
B1.e27	0.029826	0.931	C2orf39
H1.c7	0.029826	0.728	STK32B
L1.j13	0.029871	-0.745	C11orf46
D4.i18	0.029871	1.19	RAB22A
K3.o24	0.029876	0.659	ERC1
B2.m2	0.029878	1.16	SBNO2
E4.m8	0.029878	0.739	MEPE
K3.e17	0.029878	1.82	DNAI1
B2.t3	0.029878	1.14
E3.c14	0.029878	0.892	SCG2
K2.b18	0.029878	-0.694	C16orf30
C4.g13	0.029878	1.44	FRMD6
B3.v6	0.029878	-1.18
H4.k16	0.029878	-1.6	DGKK
B3.j4	0.029878	1.43	GPR139
K2.y9	0.029936	-0.621	MEGF6
G2.w27	0.029942	-1.73	CDH12
H1.d10	0.029942	1.29	PWP1
I3.z9	0.030026	-0.84	EPHA8
A4.g8	0.030054	-1.11	FEV
J3.d24	0.030054	0.582	BICC1
I3.a19	0.030054	1.02	DCHS1
K2.j5	0.030054	1.11	UNC5D
F1.n24	0.030054	-1.52	ZBTB8
J2.y5	0.030054	1.47	CE004_HUMAN
C3.v15	0.030054	-1.37	LRP10
L2.a20	0.030078	-0.969	TRIB1
H2.o20	0.030119	-1.04	DOPEY1
K4.f19	0.030128	-0.849	SETBP1
G1.t3	0.030128	-0.609	PTP4A2
J3.l11	0.03014	0.754	TMPRSS9
C2.l1	0.030141	1.01	ZDHHC21
D4.f12	0.030141	-0.902	FXYD7
A1.j3	0.030141	-0.89	CYP2A13
H4.k4	0.030141	-2.19	IFNA5
L4.e1	0.030141	1.25	RAC2
J4.e11	0.030141	1.35	GPR160
H3.p21	0.030141	0.975	PMAIP1
K4.r1	0.030141	0.719	PPP1R12B
H3.w21	0.030141	-1.26	ZNF321
K3.f27	0.030141	0.64	BTNL3
I1.h16	0.030141	-0.946	TLR1
C2.g26	0.030141	-1.04	TMEM140
L2.o18	0.030141	0.707	DCN
I2.d13	0.030141	1.12	STAT5A
L3.l14	0.030141	1.24	OR56B4
E4.i15	0.030141	0.955	FAM92B
F4.g21	0.030152	-0.864	TUBG2
[truncated: 25,232 more rows]

## Sheet: Liver cirrhosis relative genes 
Gene Symbol	Description	Category	Uniprot ID	Gifts	GC Id	Relevance score	GeneCards Link
PKHD1	PKHD1 Ciliary IPT Domain Containing Fibrocystin/Polyductin	Protein Coding	P08F94	42	GC06M087621	123.144	https://www.genecards.org/cgi-bin/carddisp.pl?gene=PKHD1
PKD1	Polycystin 1, Transient Receptor Potential Channel Interacting	Protein Coding	P98161	50	GC16M014080	76.0787	https://www.genecards.org/cgi-bin/carddisp.pl?gene=PKD1
ALB	Albumin	Protein Coding	P02768	52	GC04P073397	72.3317	https://www.genecards.org/cgi-bin/carddisp.pl?gene=ALB
TP53	Tumor Protein P53	Protein Coding	P04637	57	GC17M007661	64.0311	https://www.genecards.org/cgi-bin/carddisp.pl?gene=TP53
HFE	Homeostatic Iron Regulator	Protein Coding	Q30201	49	GC06P026087	60.5761	https://www.genecards.org/cgi-bin/carddisp.pl?gene=HFE
MIR122	MicroRNA 122	RNA Gene		22	GC18P058451	58.8391	https://www.genecards.org/cgi-bin/carddisp.pl?gene=MIR122
SEC63	SEC63 Homolog, Protein Translocation Regulator	Protein Coding	Q9UGP8	48	GC06M107867	58.8044	https://www.genecards.org/cgi-bin/carddisp.pl?gene=SEC63
KRT18	Keratin 18	Protein Coding	P05783	53	GC12P052948	58.0751	https://www.genecards.org/cgi-bin/carddisp.pl?gene=KRT18
PNPLA3	Patatin Like Phospholipase Domain Containing 3	Protein Coding	Q9NST1	45	GC22P043923	56.6953	https://www.genecards.org/cgi-bin/carddisp.pl?gene=PNPLA3
SERPINA1	Serpin Family A Member 1	Protein Coding	P01009	53	GC14M094376	56.2157	https://www.genecards.org/cgi-bin/carddisp.pl?gene=SERPINA1
CTNNB1	Catenin Beta 1	Protein Coding	P35222	57	GC03P041194	55.6243	https://www.genecards.org/cgi-bin/carddisp.pl?gene=CTNNB1
PKD2	Polycystin 2, Transient Receptor Potential Cation Channel	Protein Coding	Q13563	52	GC04P088007	54.8793	https://www.genecards.org/cgi-bin/carddisp.pl?gene=PKD2
PRKCSH	Protein Kinase C Substrate 80K-H	Protein Coding	P14314	48	GC19P011435	53.4027	https://www.genecards.org/cgi-bin/carddisp.pl?gene=PRKCSH
MIR7-3HG	MIR7-3 Host Gene	RNA Gene	Q8N6C7	27	GC19P094936	52.9798	https://www.genecards.org/cgi-bin/carddisp.pl?gene=MIR7-3HG
GPT	Glutamic--Pyruvic Transaminase	Protein Coding	P24298	45	GC08P144502	51.6738	https://www.genecards.org/cgi-bin/carddisp.pl?gene=GPT
MEG3	Maternally Expressed 3	RNA Gene		29	GC14P114433	50.224	https://www.genecards.org/cgi-bin/carddisp.pl?gene=MEG3
MARS1	Methionyl-TRNA Synthetase 1	Protein Coding	P56192	48	GC12P059144	49.2452	https://www.genecards.org/cgi-bin/carddisp.pl?gene=MARS1
HNF4A	Hepatocyte Nuclear Factor 4 Alpha	Protein Coding	P41235	53	GC20P044355	48.7979	https://www.genecards.org/cgi-bin/carddisp.pl?gene=HNF4A
TRMU	TRNA Mitochondrial 2-Thiouridylase	Protein Coding	O75648	42	GC22P046330	48.4962	https://www.genecards.org/cgi-bin/carddisp.pl?gene=TRMU
UTP4	UTP4 Small Subunit Processome Component	Protein Coding	Q969X6	39	GC16P069134	48.2954	https://www.genecards.org/cgi-bin/carddisp.pl?gene=UTP4
TNF	Tumor Necrosis Factor	Protein Coding	P01375	55	GC06P118895	48.2691	https://www.genecards.org/cgi-bin/carddisp.pl?gene=TNF
HULC	Hepatocellular Carcinoma Up-Regulated Long Non-Coding RNA	RNA Gene		22	GC06P008461	47.4528	https://www.genecards.org/cgi-bin/carddisp.pl?gene=HULC
LRP5	LDL Receptor Related Protein 5	Protein Coding	O75197	53	GC11P068298	46.8034	https://www.genecards.org/cgi-bin/carddisp.pl?gene=LRP5
ABCB4	ATP Binding Cassette Subfamily B Member 4	Protein Coding	P21439	51	GC07M087365	46.5212	https://www.genecards.org/cgi-bin/carddisp.pl?gene=ABCB4
IL6	Interleukin 6	Protein Coding	P05231	54	GC07P022725	46.5001	https://www.genecards.org/cgi-bin/carddisp.pl?gene=IL6
AFP	Alpha Fetoprotein	Protein Coding	P02771	51	GC04P073431	46.2753	https://www.genecards.org/cgi-bin/carddisp.pl?gene=AFP
F2	Coagulation Factor II, Thrombin	Protein Coding	P00734	53	GC11P047208	45.8878	https://www.genecards.org/cgi-bin/carddisp.pl?gene=F2
GYS2	Glycogen Synthase 2	Protein Coding	P54840	48	GC12M026967	45.8597	https://www.genecards.org/cgi-bin/carddisp.pl?gene=GYS2
KRT8	Keratin 8	Protein Coding	P05787	50	GC12M052897	45.7404	https://www.genecards.org/cgi-bin/carddisp.pl?gene=KRT8
INS	Insulin	Protein Coding	P01308	51	GC11M002159	44.8161	https://www.genecards.org/cgi-bin/carddisp.pl?gene=INS
ABCB11	ATP Binding Cassette Subfamily B Member 11	Protein Coding	O95342	50	GC02M168922	44.5656	https://www.genecards.org/cgi-bin/carddisp.pl?gene=ABCB11
NR1H4	Nuclear Receptor Subfamily 1 Group H Member 4	Protein Coding	Q96RI1	51	GC12P100473	44.234	https://www.genecards.org/cgi-bin/carddisp.pl?gene=NR1H4
APOB	Apolipoprotein B	Protein Coding	P04114	50	GC02M020956	43.5899	https://www.genecards.org/cgi-bin/carddisp.pl?gene=APOB
FARSB	Phenylalanyl-TRNA Synthetase Subunit Beta	Protein Coding	Q9NSD9	48	GC02M222570	43.1457	https://www.genecards.org/cgi-bin/carddisp.pl?gene=FARSB
MIR17	MicroRNA 17	RNA Gene		20	GC13P091350	43.1141	https://www.genecards.org/cgi-bin/carddisp.pl?gene=MIR17
GANAB	Glucosidase II Alpha Subunit	Protein Coding	Q14697	50	GC11M116730	42.7548	https://www.genecards.org/cgi-bin/carddisp.pl?gene=GANAB
MIR21	MicroRNA 21	RNA Gene		25	GC17P094092	42.5328	https://www.genecards.org/cgi-bin/carddisp.pl?gene=MIR21
APC	APC Regulator Of WNT Signaling Pathway	Protein Coding	P25054	53	GC05P112707	41.9627	https://www.genecards.org/cgi-bin/carddisp.pl?gene=APC
MALAT1	Metastasis Associated Lung Adenocarcinoma Transcript 1	RNA Gene		25	GC11P081952	41.9389	https://www.genecards.org/cgi-bin/carddisp.pl?gene=MALAT1
CYP2E1	Cytochrome P450 Family 2 Subfamily E Member 1	Protein Coding	P05181	49	GC10P133520	41.8071	https://www.genecards.org/cgi-bin/carddisp.pl?gene=CYP2E1
GGT1	Gamma-Glutamyltransferase 1	Protein Coding	P19440	52	GC22P024583	41.4134	https://www.genecards.org/cgi-bin/carddisp.pl?gene=GGT1
SLC30A10	Solute Carrier Family 30 Member 10	Protein Coding	Q6XR72	45	GC01M219685	40.951	https://www.genecards.org/cgi-bin/carddisp.pl?gene=SLC30A10
TGFB1	Transforming Growth Factor Beta 1	Protein Coding	P01137	56	GC19M041301	40.4753	https://www.genecards.org/cgi-bin/carddisp.pl?gene=TGFB1
ATP7B	ATPase Copper Transporting Beta	Protein Coding	P35670	51	GC13M051930	40.4638	https://www.genecards.org/cgi-bin/carddisp.pl?gene=ATP7B
SLC17A5	Solute Carrier Family 17 Member 5	Protein Coding	Q9NRA2	48	GC06M073593	40.4128	https://www.genecards.org/cgi-bin/carddisp.pl?gene=SLC17A5
MET	MET Proto-Oncogene, Receptor Tyrosine Kinase	Protein Coding	P08581	58	GC07P116672	40.2456	https://www.genecards.org/cgi-bin/carddisp.pl?gene=MET
GAS5	Growth Arrest Specific 5	RNA Gene		25	GC01M173947	39.3986	https://www.genecards.org/cgi-bin/carddisp.pl?gene=GAS5
CYP3A4	Cytochrome P450 Family 3 Subfamily A Member 4	Protein Coding	P08684	52	GC07M099871	39.103	https://www.genecards.org/cgi-bin/carddisp.pl?gene=CYP3A4
PHKA2	Phosphorylase Kinase Regulatory Subunit Alpha 2	Protein Coding	P46019	48	GC0XM018892	39.0066	https://www.genecards.org/cgi-bin/carddisp.pl?gene=PHKA2
NBAS	NBAS Subunit Of NRZ Tethering Complex	Protein Coding	A2RRP1	44	GC02M014796	38.3974	https://www.genecards.org/cgi-bin/carddisp.pl?gene=NBAS
H19	H19 Imprinted Maternally Expressed Transcript	RNA Gene		28	GC11M001995	37.9539	https://www.genecards.org/cgi-bin/carddisp.pl?gene=H19
TERT	Telomerase Reverse Transcriptase	Protein Coding	O14746	55	GC05M001253	37.7791	https://www.genecards.org/cgi-bin/carddisp.pl?gene=TERT
LOC126859690	MED14-Independent Group 3 Enhancer GRCh37_chr6:51888848-51890047	Functional Element		3	GC06P121565	37.6725	https://www.genecards.org/cgi-bin/carddisp.pl?gene=LOC126859690
HOTAIR	HOX Transcript Antisense RNA	RNA Gene		25	GC12M053962	37.4455	https://www.genecards.org/cgi-bin/carddisp.pl?gene=HOTAIR
MIR34A	MicroRNA 34a	RNA Gene		23	GC01M011962	37.3988	https://www.genecards.org/cgi-bin/carddisp.pl?gene=MIR34A
IL12RB1	Interleukin 12 Receptor Subunit Beta 1	Protein Coding	P42701	48	GC19M018058	36.614	https://www.genecards.org/cgi-bin/carddisp.pl?gene=IL12RB1
STAT3	Signal Transducer And Activator Of Transcription 3	Protein Coding	P40763	57	GC17M042313	36.2848	https://www.genecards.org/cgi-bin/carddisp.pl?gene=STAT3
HAMP	Hepcidin Antimicrobial Peptide	Protein Coding	P81172	47	GC19P095849	36.1673	https://www.genecards.org/cgi-bin/carddisp.pl?gene=HAMP
KRAS	KRAS Proto-Oncogene, GTPase	Protein Coding	P01116	56	GC12M027012	35.8237	https://www.genecards.org/cgi-bin/carddisp.pl?gene=KRAS
MIR212	MicroRNA 212	RNA Gene		21	GC17M002050	35.7121	https://www.genecards.org/cgi-bin/carddisp.pl?gene=MIR212
PHKG2	Phosphorylase Kinase Catalytic Subunit Gamma 2	Protein Coding	P15735	50	GC16P060840	35.6579	https://www.genecards.org/cgi-bin/carddisp.pl?gene=PHKG2
MIR150	MicroRNA 150	RNA Gene		22	GC19M049500	35.5883	https://www.genecards.org/cgi-bin/carddisp.pl?gene=MIR150
MIR451A	MicroRNA 451a	RNA Gene		19	GC17M028861	35.2134	https://www.genecards.org/cgi-bin/carddisp.pl?gene=MIR451A
PIK3CA	Phosphatidylinositol-4,5-Bisphosphate 3-Kinase Catalytic Subunit Alpha	Protein Coding	P42336	55	GC03P179148	34.4764	https://www.genecards.org/cgi-bin/carddisp.pl?gene=PIK3CA
ATP8B1	ATPase Phospholipid Transporting 8B1	Protein Coding	O43520	45	GC18M057646	34.0822	https://www.genecards.org/cgi-bin/carddisp.pl?gene=ATP8B1
VDR	Vitamin D Receptor	Protein Coding	P11473	53	GC12M047841	33.7264	https://www.genecards.org/cgi-bin/carddisp.pl?gene=VDR
PYGL	Glycogen Phosphorylase L	Protein Coding	P06737	50	GC14M050857	33.6793	https://www.genecards.org/cgi-bin/carddisp.pl?gene=PYGL
MIR223	MicroRNA 223	RNA Gene		22	GC0XP066018	33.645	https://www.genecards.org/cgi-bin/carddisp.pl?gene=MIR223
SLCO1B1	Solute Carrier Organic Anion Transporter Family Member 1B1	Protein Coding	Q9Y6L6	50	GC12P034155	33.5746	https://www.genecards.org/cgi-bin/carddisp.pl?gene=SLCO1B1
NFE2L2	NFE2 Like BZIP Transcription Factor 2	Protein Coding	Q16236	54	GC02M177227	33.4049	https://www.genecards.org/cgi-bin/carddisp.pl?gene=NFE2L2
ABCC2	ATP Binding Cassette Subfamily C Member 2	Protein Coding	Q92887	52	GC10P099782	33.012	https://www.genecards.org/cgi-bin/carddisp.pl?gene=ABCC2
MIRLET7B	MicroRNA Let-7b	RNA Gene		21	GC22P061149	32.9304	https://www.genecards.org/cgi-bin/carddisp.pl?gene=MIRLET7B
IGF2R	Insulin Like Growth Factor 2 Receptor	Protein Coding	P11717	50	GC06P159969	32.8701	https://www.genecards.org/cgi-bin/carddisp.pl?gene=IGF2R
SLC11A2	Solute Carrier Family 11 Member 2	Protein Coding	P49281	51	GC12M050952	32.7978	https://www.genecards.org/cgi-bin/carddisp.pl?gene=SLC11A2
MIR20A	MicroRNA 20a	RNA Gene		21	GC13P091648	32.7717	https://www.genecards.org/cgi-bin/carddisp.pl?gene=MIR20A
CDKN2A	Cyclin Dependent Kinase Inhibitor 2A	Protein Coding	Q8N726	54	GC09M021967	32.7677	https://www.genecards.org/cgi-bin/carddisp.pl?gene=CDKN2A
ADIPOQ	Adiponectin, C1Q And Collagen Domain Containing	Protein Coding	Q15848	50	GC03P186842	32.2683	https://www.genecards.org/cgi-bin/carddisp.pl?gene=ADIPOQ
IL10	Interleukin 10	Protein Coding	P22301	51	GC01M206767	32.1549	https://www.genecards.org/cgi-bin/carddisp.pl?gene=IL10
FAH	Fumarylacetoacetate Hydrolase	Protein Coding	P16930	51	GC15P080152	32.1213	https://www.genecards.org/cgi-bin/carddisp.pl?gene=FAH
ALDH2	Aldehyde Dehydrogenase 2 Family Member	Protein Coding	P05091	53	GC12P111766	32.0243	https://www.genecards.org/cgi-bin/carddisp.pl?gene=ALDH2
HGF	Hepatocyte Growth Factor	Protein Coding	P14210	55	GC07M081699	31.8992	https://www.genecards.org/cgi-bin/carddisp.pl?gene=HGF
MIR27A	MicroRNA 27a	RNA Gene		24	GC19M017490	31.8445	https://www.genecards.org/cgi-bin/carddisp.pl?gene=MIR27A
IL12A	Interleukin 12A	Protein Coding	P29459	48	GC03P159988	31.6737	https://www.genecards.org/cgi-bin/carddisp.pl?gene=IL12A
HJV	Hemojuvelin BMP Co-Receptor	Protein Coding	Q6ZVN8	47	GC01M158282	31.5953	https://www.genecards.org/cgi-bin/carddisp.pl?gene=HJV
TFR2	Transferrin Receptor 2	Protein Coding	Q9UP52	48	GC07M100620	31.5079	https://www.genecards.org/cgi-bin/carddisp.pl?gene=TFR2
HNF1A	HNF1 Homeobox A	Protein Coding	P20823	50	GC12P120978	31.473	https://www.genecards.org/cgi-bin/carddisp.pl?gene=HNF1A
MIRLET7C	MicroRNA Let-7c	RNA Gene		23	GC21P016601	31.4156	https://www.genecards.org/cgi-bin/carddisp.pl?gene=MIRLET7C
AXIN1	Axin 1	Protein Coding	O15169	50	GC16M000287	31.3903	https://www.genecards.org/cgi-bin/carddisp.pl?gene=AXIN1
RXRA	Retinoid X Receptor Alpha	Protein Coding	P19793	52	GC09P134317	31.2176	https://www.genecards.org/cgi-bin/carddisp.pl?gene=RXRA
MIR324	MicroRNA 324	RNA Gene		21	GC17M007223	31.0441	https://www.genecards.org/cgi-bin/carddisp.pl?gene=MIR324
HLA-DRB1	Major Histocompatibility Complex, Class II, DR Beta 1	Protein Coding	P01911	50	GC06M087309	30.957	https://www.genecards.org/cgi-bin/carddisp.pl?gene=HLA-DRB1
MIR30D	MicroRNA 30d	RNA Gene		19	GC08M134804	30.9167	https://www.genecards.org/cgi-bin/carddisp.pl?gene=MIR30D
LARS1	Leucyl-TRNA Synthetase 1	Protein Coding	Q9P2J5	48	GC05M146114	30.8804	https://www.genecards.org/cgi-bin/carddisp.pl?gene=LARS1
BMP6	Bone Morphogenetic Protein 6	Protein Coding	P22004	48	GC06P007726	30.8133	https://www.genecards.org/cgi-bin/carddisp.pl?gene=BMP6
IGFBP1	Insulin Like Growth Factor Binding Protein 1	Protein Coding	P08833	47	GC07P049076	30.7468	https://www.genecards.org/cgi-bin/carddisp.pl?gene=IGFBP1
PPARG	Peroxisome Proliferator Activated Receptor Gamma	Protein Coding	P37231	56	GC03P012287	30.5461	https://www.genecards.org/cgi-bin/carddisp.pl?gene=PPARG
CASP8	Caspase 8	Protein Coding	Q14790	55	GC02P201233	30.2715	https://www.genecards.org/cgi-bin/carddisp.pl?gene=CASP8
POLG	DNA Polymerase Gamma, Catalytic Subunit	Protein Coding	P54098	51	GC15M141245	30.1645	https://www.genecards.org/cgi-bin/carddisp.pl?gene=POLG
LIPA	Lipase A, Lysosomal Acid Type	Protein Coding	P38571	52	GC10M089213	30.116	https://www.genecards.org/cgi-bin/carddisp.pl?gene=LIPA
MIR30A	MicroRNA 30a	RNA Gene		20	GC06M071403	30.1098	https://www.genecards.org/cgi-bin/carddisp.pl?gene=MIR30A
DLAT	Dihydrolipoamide S-Acetyltransferase	Protein Coding	P10515	50	GC11P112312	30.1045	https://www.genecards.org/cgi-bin/carddisp.pl?gene=DLAT
AKT1	AKT Serine/Threonine Kinase 1	Protein Coding	P31749	57	GC14M104769	30.0358	https://www.genecards.org/cgi-bin/carddisp.pl?gene=AKT1
ICAM1	Intercellular Adhesion Molecule 1	Protein Coding	P05362	53	GC19P095217	29.8764	https://www.genecards.org/cgi-bin/carddisp.pl?gene=ICAM1
CYP1A2	Cytochrome P450 Family 1 Subfamily A Member 2	Protein Coding	P05177	48	GC15P074748	29.5258	https://www.genecards.org/cgi-bin/carddisp.pl?gene=CYP1A2
IRF5	Interferon Regulatory Factor 5	Protein Coding	Q13568	50	GC07P128937	29.4789	https://www.genecards.org/cgi-bin/carddisp.pl?gene=IRF5
TNPO3	Transportin 3	Protein Coding	Q9Y5L0	45	GC07M128954	29.4461	https://www.genecards.org/cgi-bin/carddisp.pl?gene=TNPO3
NR1H3	Nuclear Receptor Subfamily 1 Group H Member 3	Protein Coding	Q13133	50	GC11P047248	29.3066	https://www.genecards.org/cgi-bin/carddisp.pl?gene=NR1H3
ALG9	ALG9 Alpha-1,2-Mannosyltransferase	Protein Coding	Q9H6U8	46	GC11M117784	29.0631	https://www.genecards.org/cgi-bin/carddisp.pl?gene=ALG9
GLUL	Glutamate-Ammonia Ligase	Protein Coding	P15104	52	GC01M182378	29.0628	https://www.genecards.org/cgi-bin/carddisp.pl?gene=GLUL
FABP1	Fatty Acid Binding Protein 1	Protein Coding	P07148	46	GC02M088122	29.0374	https://www.genecards.org/cgi-bin/carddisp.pl?gene=FABP1
PPARA	Peroxisome Proliferator Activated Receptor Alpha	Protein Coding	Q07869	48	GC22P046150	29.0262	https://www.genecards.org/cgi-bin/carddisp.pl?gene=PPARA
LIVAR	Liver Cell Viability Associated LncRNA	RNA Gene		14	GC18M070336	28.999	https://www.genecards.org/cgi-bin/carddisp.pl?gene=LIVAR
CP	Ceruloplasmin	Protein Coding	P00450	52	GC03M149162	28.9952	https://www.genecards.org/cgi-bin/carddisp.pl?gene=CP
HRAS	HRas Proto-Oncogene, GTPase	Protein Coding	P01112	55	GC11M009562	28.9659	https://www.genecards.org/cgi-bin/carddisp.pl?gene=HRAS
CFTR	CF Transmembrane Conductance Regulator	Protein Coding	P13569	54	GC07P117287	28.958	https://www.genecards.org/cgi-bin/carddisp.pl?gene=CFTR
MUC4	Mucin 4, Cell Surface Associated	Protein Coding	Q99102	44	GC03M195746	28.9012	https://www.genecards.org/cgi-bin/carddisp.pl?gene=MUC4
MIR130A	MicroRNA 130a	RNA Gene		22	GC11P057641	28.8535	https://www.genecards.org/cgi-bin/carddisp.pl?gene=MIR130A
APOE	Apolipoprotein E	Protein Coding	P02649	53	GC19P096171	28.6492	https://www.genecards.org/cgi-bin/carddisp.pl?gene=APOE
IL21R	Interleukin 21 Receptor	Protein Coding	Q9HBE5	47	GC16P060535	28.6296	https://www.genecards.org/cgi-bin/carddisp.pl?gene=IL21R
MIR126	MicroRNA 126	RNA Gene		23	GC09P136670	28.5266	https://www.genecards.org/cgi-bin/carddisp.pl?gene=MIR126
MIR142	MicroRNA 142	RNA Gene		22	GC17M058331	28.43	https://www.genecards.org/cgi-bin/carddisp.pl?gene=MIR142
MIR155	MicroRNA 155	RNA Gene		22	GC21P025573	28.4004	https://www.genecards.org/cgi-bin/carddisp.pl?gene=MIR155
MIR22	MicroRNA 22	RNA Gene		23	GC17M001713	28.3916	https://www.genecards.org/cgi-bin/carddisp.pl?gene=MIR22
LEP	Leptin	Protein Coding	P41159	50	GC07P128241	28.3639	https://www.genecards.org/cgi-bin/carddisp.pl?gene=LEP
TNFSF15	TNF Superfamily Member 15	Protein Coding	O95150	48	GC09M114784	28.347	https://www.genecards.org/cgi-bin/carddisp.pl?gene=TNFSF15
MAPK1	Mitogen-Activated Protein Kinase 1	Protein Coding	P28482	57	GC22M021759	28.1141	https://www.genecards.org/cgi-bin/carddisp.pl?gene=MAPK1
MIR200B	MicroRNA 200b	RNA Gene		22	GC01P001167	28.1119	https://www.genecards.org/cgi-bin/carddisp.pl?gene=MIR200B
MIR483	MicroRNA 483	RNA Gene		21	GC11M009658	27.7732	https://www.genecards.org/cgi-bin/carddisp.pl?gene=MIR483
MIR132	MicroRNA 132	RNA Gene		22	GC17M002049	27.7055	https://www.genecards.org/cgi-bin/carddisp.pl?gene=MIR132
HSD17B13	Hydroxysteroid 17-Beta Dehydrogenase 13	Protein Coding	Q7Z5P4	42	GC04M087303	27.6095	https://www.genecards.org/cgi-bin/carddisp.pl?gene=HSD17B13
SPIB	Spi-B Transcription Factor	Protein Coding	Q01892	41	GC19P050418	27.5814	https://www.genecards.org/cgi-bin/carddisp.pl?gene=SPIB
UGT1A1	UDP Glucuronosyltransferase Family 1 Member A1	Protein Coding	P22309	54	GC02P233760	27.4209	https://www.genecards.org/cgi-bin/carddisp.pl?gene=UGT1A1
MIR200A	MicroRNA 200a	RNA Gene		21	GC01P008374	27.3734	https://www.genecards.org/cgi-bin/carddisp.pl?gene=MIR200A
MIR203A	MicroRNA 203a	RNA Gene		22	GC14P113810	27.3001	https://www.genecards.org/cgi-bin/carddisp.pl?gene=MIR203A
FOCAD	Focadhesin	Protein Coding	Q5VW36	37	GC09P020742	27.297	https://www.genecards.org/cgi-bin/carddisp.pl?gene=FOCAD
IL1B	Interleukin 1 Beta	Protein Coding	P01584	51	GC02M112829	27.1805	https://www.genecards.org/cgi-bin/carddisp.pl?gene=IL1B
CYP2A6	Cytochrome P450 Family 2 Subfamily A Member 6	Protein Coding	P11509	50	GC19M040843	27.148	https://www.genecards.org/cgi-bin/carddisp.pl?gene=CYP2A6
G6PC1	Glucose-6-Phosphatase Catalytic Subunit 1	Protein Coding	P35575	47	GC17P094989	27.092	https://www.genecards.org/cgi-bin/carddisp.pl?gene=G6PC1
IFNG	Interferon Gamma	Protein Coding	P01579	54	GC12M068154	27.0682	https://www.genecards.org/cgi-bin/carddisp.pl?gene=IFNG
GBE1	1,4-Alpha-Glucan Branching Enzyme 1	Protein Coding	Q04446	47	GC03M081489	27.0053	https://www.genecards.org/cgi-bin/carddisp.pl?gene=GBE1
AGL	Amylo-Alpha-1, 6-Glucosidase, 4-Alpha-Glucanotransferase	Protein Coding	P35573	49	GC01P099850	26.9484	https://www.genecards.org/cgi-bin/carddisp.pl?gene=AGL
ALG8	ALG8 Alpha-1,3-Glucosyltransferase	Protein Coding	Q9BVK2	47	GC11M117343	26.827	https://www.genecards.org/cgi-bin/carddisp.pl?gene=ALG8
MIR31	MicroRNA 31	RNA Gene		21	GC09M022050	26.7924	https://www.genecards.org/cgi-bin/carddisp.pl?gene=MIR31
SLC25A13	Solute Carrier Family 25 Member 13	Protein Coding	Q9UJS0	50	GC07M096120	26.7462	https://www.genecards.org/cgi-bin/carddisp.pl?gene=SLC25A13
GFER	Growth Factor, Augmenter Of Liver Regeneration	Protein Coding	P55789	49	GC16P001984	26.6979	https://www.genecards.org/cgi-bin/carddisp.pl?gene=GFER
CPT1A	Carnitine Palmitoyltransferase 1A	Protein Coding	P50416	51	GC11M068754	26.5527	https://www.genecards.org/cgi-bin/carddisp.pl?gene=CPT1A
GNAS	GNAS Complex Locus	Protein Coding	P84996	53	GC20P058839	26.5468	https://www.genecards.org/cgi-bin/carddisp.pl?gene=GNAS
FGA	Fibrinogen Alpha Chain	Protein Coding	P02671	53	GC04M154583	26.5347	https://www.genecards.org/cgi-bin/carddisp.pl?gene=FGA
CDC25A	Cell Division Cycle 25A	Protein Coding	P30304	51	GC03M048270	26.3596	https://www.genecards.org/cgi-bin/carddisp.pl?gene=CDC25A
MIRLET7D	MicroRNA Let-7d	RNA Gene		23	GC09P094178	26.3374	https://www.genecards.org/cgi-bin/carddisp.pl?gene=MIRLET7D
MIR494	MicroRNA 494	RNA Gene		18	GC14P114469	26.2222	https://www.genecards.org/cgi-bin/carddisp.pl?gene=MIR494
TF	Transferrin	Protein Coding	P02787	54	GC03P137489	26.2044	https://www.genecards.org/cgi-bin/carddisp.pl?gene=TF
LOC126806659	BRD4-Independent Group 4 Enhancer GRCh37_chr3:41274918-41276117	Functional Element		3	GC03P041233	26.1974	https://www.genecards.org/cgi-bin/carddisp.pl?gene=LOC126806659
MIR183	MicroRNA 183	RNA Gene		20	GC07M129871	26.1935	https://www.genecards.org/cgi-bin/carddisp.pl?gene=MIR183
MIR26A1	MicroRNA 26a-1	RNA Gene		22	GC03P037969	26.1638	https://www.genecards.org/cgi-bin/carddisp.pl?gene=MIR26A1
POU2AF1	POU Class 2 Homeobox Associating Factor 1	Protein Coding	Q16633	41	GC11M111352	26.134	https://www.genecards.org/cgi-bin/carddisp.pl?gene=POU2AF1
GPC3	Glypican 3	Protein Coding	P51654	50	GC0XM133535	26.0335	https://www.genecards.org/cgi-bin/carddisp.pl?gene=GPC3
MMEL1	Membrane Metalloendopeptidase Like 1	Protein Coding	Q495T6	41	GC01M002590	25.9958	https://www.genecards.org/cgi-bin/carddisp.pl?gene=MMEL1
MIR151A	MicroRNA 151a	RNA Gene		20	GC08M140877	25.8868	https://www.genecards.org/cgi-bin/carddisp.pl?gene=MIR151A
ARG1	Arginase 1	Protein Coding	P05089	53	GC06P131473	25.7197	https://www.genecards.org/cgi-bin/carddisp.pl?gene=ARG1
SLC40A1	Solute Carrier Family 40 Member 1	Protein Coding	Q9NP59	50	GC02M189560	25.7149	https://www.genecards.org/cgi-bin/carddisp.pl?gene=SLC40A1
APOA1	Apolipoprotein A1	Protein Coding	P02647	54	GC11M116835	25.6273	https://www.genecards.org/cgi-bin/carddisp.pl?gene=APOA1
MIR214	MicroRNA 214	RNA Gene		23	GC01M172234	25.5602	https://www.genecards.org/cgi-bin/carddisp.pl?gene=MIR214
CYP7A1	Cytochrome P450 Family 7 Subfamily A Member 1	Protein Coding	P22680	46	GC08M058490	25.5436	https://www.genecards.org/cgi-bin/carddisp.pl?gene=CYP7A1
PBC2	Biliary Cirrhosis, Primary, 2	Genetic Locus		2	GC06U901769	25.5071	https://www.genecards.org/cgi-bin/carddisp.pl?gene=PBC2
PBC3	Biliary Cirrhosis, Primary, 3	Genetic Locus		2	GC01U902479	25.5071	https://www.genecards.org/cgi-bin/carddisp.pl?gene=PBC3
PBC4	Biliary Cirrhosis, Primary, 4	Genetic Locus		2	GC07U903249	25.5071	https://www.genecards.org/cgi-bin/carddisp.pl?gene=PBC4
PBC5	Biliary Cirrhosis, Primary, 5	Genetic Locus		2	GC17U901708	25.5071	https://www.genecards.org/cgi-bin/carddisp.pl?gene=PBC5
NR1I2	Nuclear Receptor Subfamily 1 Group I Member 2	Protein Coding	O75469	47	GC03P119780	25.4982	https://www.genecards.org/cgi-bin/carddisp.pl?gene=NR1I2
AR	Androgen Receptor	Protein Coding	P10275	55	GC0XP067544	25.4637	https://www.genecards.org/cgi-bin/carddisp.pl?gene=AR
NAFLD1	Fatty Liver Disease 1, Susceptiblity To	Genetic Locus		2	GC22U901005	25.4629	https://www.genecards.org/cgi-bin/carddisp.pl?gene=NAFLD1
ADH1B	Alcohol Dehydrogenase 1B (Class I), Beta Polypeptide	Protein Coding	P00325	48	GC04M099304	25.4165	https://www.genecards.org/cgi-bin/carddisp.pl?gene=ADH1B
ARID1A	AT-Rich Interaction Domain 1A	Protein Coding	O14497	48	GC01P026693	25.4107	https://www.genecards.org/cgi-bin/carddisp.pl?gene=ARID1A
SEPSECS	Sep (O-Phosphoserine) TRNA:Sec (Selenocysteine) TRNA Synthase	Protein Coding	Q9HD40	47	GC04M025121	25.4	https://www.genecards.org/cgi-bin/carddisp.pl?gene=SEPSECS
MKI67	Marker Of Proliferation Ki-67	Protein Coding	P46013	48	GC10M128096	25.3716	https://www.genecards.org/cgi-bin/carddisp.pl?gene=MKI67
LBR	Lamin B Receptor	Protein Coding	Q14739	50	GC01M225401	25.3478	https://www.genecards.org/cgi-bin/carddisp.pl?gene=LBR
MIR15A	MicroRNA 15a	RNA Gene		17	GC13M050049	25.342	https://www.genecards.org/cgi-bin/carddisp.pl?gene=MIR15A
NRAS	NRAS Proto-Oncogene, GTPase	Protein Coding	P01111	54	GC01M114704	25.2888	https://www.genecards.org/cgi-bin/carddisp.pl?gene=NRAS
MIR296	MicroRNA 296	RNA Gene		19	GC20M058817	25.2852	https://www.genecards.org/cgi-bin/carddisp.pl?gene=MIR296
MIR27B	MicroRNA 27b	RNA Gene		22	GC09P097186	25.2673	https://www.genecards.org/cgi-bin/carddisp.pl?gene=MIR27B
MIR361	MicroRNA 361	RNA Gene		17	GC0XM085903	25.2297	https://www.genecards.org/cgi-bin/carddisp.pl?gene=MIR361
MIR107	MicroRNA 107	RNA Gene		21	GC10M089604	25.1895	https://www.genecards.org/cgi-bin/carddisp.pl?gene=MIR107
MIR140	MicroRNA 140	RNA Gene		25	GC16P069934	25.1248	https://www.genecards.org/cgi-bin/carddisp.pl?gene=MIR140
MIR148A	MicroRNA 148a	RNA Gene		21	GC07M025950	25.0888	https://www.genecards.org/cgi-bin/carddisp.pl?gene=MIR148A
FAS	Fas Cell Surface Death Receptor	Protein Coding	P25445	53	GC10P104467	25.0733	https://www.genecards.org/cgi-bin/carddisp.pl?gene=FAS
ALDOB	Aldolase, Fructose-Bisphosphate B	Protein Coding	P05062	50	GC09M101420	25.0307	https://www.genecards.org/cgi-bin/carddisp.pl?gene=ALDOB
RB1	RB Transcriptional Corepressor 1	Protein Coding	P06400	52	GC13P048303	25.0172	https://www.genecards.org/cgi-bin/carddisp.pl?gene=RB1
MIR29A	MicroRNA 29a	RNA Gene		22	GC07M130876	24.9625	https://www.genecards.org/cgi-bin/carddisp.pl?gene=MIR29A
TLR4	Toll Like Receptor 4	Protein Coding	O00206	54	GC09P117704	24.9311	https://www.genecards.org/cgi-bin/carddisp.pl?gene=TLR4
HNF1B	HNF1 Homeobox B	Protein Coding	P35680	47	GC17M037686	24.8471	https://www.genecards.org/cgi-bin/carddisp.pl?gene=HNF1B
CXCL8	C-X-C Motif Chemokine Ligand 8	Protein Coding	P10145	47	GC04P073740	24.8175	https://www.genecards.org/cgi-bin/carddisp.pl?gene=CXCL8
HSP90AA1	Heat Shock Protein 90 Alpha Family Class A Member 1	Protein Coding	P07900	55	GC14M102080	24.812	https://www.genecards.org/cgi-bin/carddisp.pl?gene=HSP90AA1
GSTM1	Glutathione S-Transferase Mu 1	Protein Coding	P09488	46	GC01P109687	24.7727	https://www.genecards.org/cgi-bin/carddisp.pl?gene=GSTM1
SLCO1B3	Solute Carrier Organic Anion Transporter Family Member 1B3	Protein Coding	Q9NPD5	48	GC12P020810	24.7619	https://www.genecards.org/cgi-bin/carddisp.pl?gene=SLCO1B3
HSD3B7	Hydroxy-Delta-5-Steroid Dehydrogenase, 3 Beta- And Steroid Delta-Isomerase 7	Protein Coding	Q9H2F3	44	GC16P030985	24.6894	https://www.genecards.org/cgi-bin/carddisp.pl?gene=HSD3B7
MPV17	Mitochondrial Inner Membrane Protein MPV17	Protein Coding	P39210	45	GC02M027309	24.6856	https://www.genecards.org/cgi-bin/carddisp.pl?gene=MPV17
YAP1	Yes1 Associated Transcriptional Regulator	Protein Coding	P46937	51	GC11P102110	24.6839	https://www.genecards.org/cgi-bin/carddisp.pl?gene=YAP1
PVT1	Pvt1 Oncogene	RNA Gene		27	GC08P127987	24.6317	https://www.genecards.org/cgi-bin/carddisp.pl?gene=PVT1
MIR197	MicroRNA 197	RNA Gene		20	GC01P109598	24.5708	https://www.genecards.org/cgi-bin/carddisp.pl?gene=MIR197
HADHA	Hydroxyacyl-CoA Dehydrogenase Trifunctional Multienzyme Complex Subunit Alpha	Protein Coding	P40939	50	GC02M026190	24.5552	https://www.genecards.org/cgi-bin/carddisp.pl?gene=HADHA
HMOX1	Heme Oxygenase 1	Protein Coding	P09601	55	GC22P035380	24.5368	https://www.genecards.org/cgi-bin/carddisp.pl?gene=HMOX1
HP	Haptoglobin	Protein Coding	P00738	49	GC16P074037	24.4957	https://www.genecards.org/cgi-bin/carddisp.pl?gene=HP
KRT19	Keratin 19	Protein Coding	P08727	47	GC17M041523	24.4914	https://www.genecards.org/cgi-bin/carddisp.pl?gene=KRT19
MIRLET7E	MicroRNA Let-7e	RNA Gene		21	GC19P096469	24.4725	https://www.genecards.org/cgi-bin/carddisp.pl?gene=MIRLET7E
IGF1	Insulin Like Growth Factor 1	Protein Coding	P05019	52	GC12M102395	24.4623	https://www.genecards.org/cgi-bin/carddisp.pl?gene=IGF1
XIST	X Inactive Specific Transcript	RNA Gene		24	GC0XM073820	24.4291	https://www.genecards.org/cgi-bin/carddisp.pl?gene=XIST
MIR125A	MicroRNA 125a	RNA Gene		22	GC19P096470	24.4267	https://www.genecards.org/cgi-bin/carddisp.pl?gene=MIR125A
ARID2	AT-Rich Interaction Domain 2	Protein Coding	Q68CP9	44	GC12P045729	24.4254	https://www.genecards.org/cgi-bin/carddisp.pl?gene=ARID2
FOXM1	Forkhead Box M1	Protein Coding	Q08050	47	GC12M002857	24.3818	https://www.genecards.org/cgi-bin/carddisp.pl?gene=FOXM1
MIR328	MicroRNA 328	RNA Gene		21	GC16M067203	24.2938	https://www.genecards.org/cgi-bin/carddisp.pl?gene=MIR328
CTLA4	Cytotoxic T-Lymphocyte Associated Protein 4	Protein Coding	P16410	52	GC02P203854	24.2281	https://www.genecards.org/cgi-bin/carddisp.pl?gene=CTLA4
LINC-ROR	Long Intergenic Non-Protein Coding RNA, Regulator Of Reprogramming	RNA Gene		17	GC18M057054	24.2075	https://www.genecards.org/cgi-bin/carddisp.pl?gene=LINC-ROR
SLC10A1	Solute Carrier Family 10 Member 1	Protein Coding	Q14973	47	GC14M069775	24.1678	https://www.genecards.org/cgi-bin/carddisp.pl?gene=SLC10A1
CRP	C-Reactive Protein	Protein Coding	P02741	49	GC01M159734	24.1482	https://www.genecards.org/cgi-bin/carddisp.pl?gene=CRP
KCNQ1OT1	KCNQ1 Opposite Strand/Antisense Transcript 1	RNA Gene		28	GC11M009676	24.1238	https://www.genecards.org/cgi-bin/carddisp.pl?gene=KCNQ1OT1
TIMP1	TIMP Metallopeptidase Inhibitor 1	Protein Coding	P01033	48	GC0XP053104	24.0734	https://www.genecards.org/cgi-bin/carddisp.pl?gene=TIMP1
SERPINC1	Serpin Family C Member 1	Protein Coding	P01008	53	GC01M174856	23.8935	https://www.genecards.org/cgi-bin/carddisp.pl?gene=SERPINC1
MIR133B	MicroRNA 133b	RNA Gene		23	GC06P052148	23.8855	https://www.genecards.org/cgi-bin/carddisp.pl?gene=MIR133B
DGUOK	Deoxyguanosine Kinase	Protein Coding	Q16854	47	GC02P073926	23.7519	https://www.genecards.org/cgi-bin/carddisp.pl?gene=DGUOK
CCL2	C-C Motif Chemokine Ligand 2	Protein Coding	P13500	52	GC17P034255	23.7324	https://www.genecards.org/cgi-bin/carddisp.pl?gene=CCL2
AKR1A1	Aldo-Keto Reductase Family 1 Member A1	Protein Coding	P14550	48	GC01P045550	23.7065	https://www.genecards.org/cgi-bin/carddisp.pl?gene=AKR1A1
IFNA1	Interferon Alpha 1	Protein Coding	P01562	42	GC09P021678	23.6375	https://www.genecards.org/cgi-bin/carddisp.pl?gene=IFNA1
DHFR	Dihydrofolate Reductase	Protein Coding	P00374	52	GC05M080626	23.5733	https://www.genecards.org/cgi-bin/carddisp.pl?gene=DHFR
PFKFB1	6-Phosphofructo-2-Kinase/Fructose-2,6-Biphosphatase 1	Protein Coding	P16118	45	GC0XM054932	23.4691	https://www.genecards.org/cgi-bin/carddisp.pl?gene=PFKFB1
MIR33A	MicroRNA 33a	RNA Gene		20	GC22P041900	23.291	https://www.genecards.org/cgi-bin/carddisp.pl?gene=MIR33A
MIR378A	MicroRNA 378a	RNA Gene		22	GC05P149732	23.2822	https://www.genecards.org/cgi-bin/carddisp.pl?gene=MIR378A
CDKN3	Cyclin Dependent Kinase Inhibitor 3	Protein Coding	Q16667	45	GC14P054398	23.1586	https://www.genecards.org/cgi-bin/carddisp.pl?gene=CDKN3
CREBBP	CREB Binding Protein	Protein Coding	Q92793	57	GC16M014250	23.1488	https://www.genecards.org/cgi-bin/carddisp.pl?gene=CREBBP
MIR222	MicroRNA 222	RNA Gene		21	GC0XM045747	23.0982	https://www.genecards.org/cgi-bin/carddisp.pl?gene=MIR222
APTR	Alu-Mediated CDKN1A/P21 Transcriptional Regulator	RNA Gene		17	GC07M077477	23.0324	https://www.genecards.org/cgi-bin/carddisp.pl?gene=APTR
ALPP	Alkaline Phosphatase, Placental	Protein Coding	P05187	47	GC02P232378	23.0217	https://www.genecards.org/cgi-bin/carddisp.pl?gene=ALPP
MIR146A	MicroRNA 146a	RNA Gene		23	GC05P160485	23.0115	https://www.genecards.org/cgi-bin/carddisp.pl?gene=MIR146A
CALCA	Calcitonin Related Polypeptide Alpha	Protein Coding	P06881	47	GC11M014966	22.9512	https://www.genecards.org/cgi-bin/carddisp.pl?gene=CALCA
SOD2	Superoxide Dismutase 2	Protein Coding	P04179	51	GC06M159669	22.9404	https://www.genecards.org/cgi-bin/carddisp.pl?gene=SOD2
MTTP	Microsomal Triglyceride Transfer Protein	Protein Coding	P55157	48	GC04P099563	22.9369	https://www.genecards.org/cgi-bin/carddisp.pl?gene=MTTP
FGFR1	Fibroblast Growth Factor Receptor 1	Protein Coding	P11362	58	GC08M038400	22.9165	https://www.genecards.org/cgi-bin/carddisp.pl?gene=FGFR1
RBP4	Retinol Binding Protein 4	Protein Coding	P02753	48	GC10M093591	22.8679	https://www.genecards.org/cgi-bin/carddisp.pl?gene=RBP4
LOC126806658	BRD4-Independent Group 4 Enhancer GRCh37_chr3:41265899-41267098	Functional Element		3	GC03P041224	22.8282	https://www.genecards.org/cgi-bin/carddisp.pl?gene=LOC126806658
IGF2	Insulin Like Growth Factor 2	Protein Coding	P01344	52	GC11M009655	22.732	https://www.genecards.org/cgi-bin/carddisp.pl?gene=IGF2
YARS1	Tyrosyl-TRNA Synthetase 1	Protein Coding	P54577	47	GC01M032776	22.6988	https://www.genecards.org/cgi-bin/carddisp.pl?gene=YARS1
TUG1	Taurine Up-Regulated 1	Protein Coding	A0A6I8PU40	26	GC22P030969	22.6881	https://www.genecards.org/cgi-bin/carddisp.pl?gene=TUG1
SST	Somatostatin	Protein Coding	P61278	44	GC03M187668	22.6274	https://www.genecards.org/cgi-bin/carddisp.pl?gene=SST
MIR181B1	MicroRNA 181b-1	RNA Gene		21	GC01M198858	22.5773	https://www.genecards.org/cgi-bin/carddisp.pl?gene=MIR181B1
WRAP53	WD Repeat Containing Antisense To TP53	Protein Coding	Q9BUR4	45	GC17P092379	22.571	https://www.genecards.org/cgi-bin/carddisp.pl?gene=WRAP53
IDH1	Isocitrate Dehydrogenase (NADP(+)) 1	Protein Coding	O75874	56	GC02M208236	22.5485	https://www.genecards.org/cgi-bin/carddisp.pl?gene=IDH1
MIR200C	MicroRNA 200c	RNA Gene		23	GC12P033755	22.5287	https://www.genecards.org/cgi-bin/carddisp.pl?gene=MIR200C
OTC	Ornithine Transcarbamylase	Protein Coding	P00480	50	GC0XP038330	22.5014	https://www.genecards.org/cgi-bin/carddisp.pl?gene=OTC
LOC106096416	KRT18 Locus Control Region	Functional Element		4	GC12P052949	22.4422	https://www.genecards.org/cgi-bin/carddisp.pl?gene=LOC106096416
GSTP1	Glutathione S-Transferase Pi 1	Protein Coding	P09211	53	GC11P067583	22.4295	https://www.genecards.org/cgi-bin/carddisp.pl?gene=GSTP1
PDGFRL	Platelet Derived Growth Factor Receptor Like	Protein Coding	Q15198	46	GC08P017576	22.4169	https://www.genecards.org/cgi-bin/carddisp.pl?gene=PDGFRL
JAK2	Janus Kinase 2	Protein Coding	O60674	57	GC09P004985	22.4036	https://www.genecards.org/cgi-bin/carddisp.pl?gene=JAK2
MIR10B	MicroRNA 10b	RNA Gene		23	GC02P176150	22.271	https://www.genecards.org/cgi-bin/carddisp.pl?gene=MIR10B
MIR29C	MicroRNA 29c	RNA Gene		19	GC01M207826	22.2399	https://www.genecards.org/cgi-bin/carddisp.pl?gene=MIR29C
CYP2D6	Cytochrome P450 Family 2 Subfamily D Member 6	Protein Coding	P10635	50	GC22M042126	22.2141	https://www.genecards.org/cgi-bin/carddisp.pl?gene=CYP2D6
MIR16-1	MicroRNA 16-1	RNA Gene		21	GC13M050048	22.2065	https://www.genecards.org/cgi-bin/carddisp.pl?gene=MIR16-1
IFNL3	Interferon Lambda 3	Protein Coding	Q8IZI9	39	GC19M039243	22.2023	https://www.genecards.org/cgi-bin/carddisp.pl?gene=IFNL3
INSR	Insulin Receptor	Protein Coding	P06213	57	GC19M007112	22.1471	https://www.genecards.org/cgi-bin/carddisp.pl?gene=INSR
LEPR	Leptin Receptor	Protein Coding	P48357	53	GC01P065431	22.0977	https://www.genecards.org/cgi-bin/carddisp.pl?gene=LEPR
AKR1D1	Aldo-Keto Reductase Family 1 Member D1	Protein Coding	P51857	48	GC07P138040	22.0368	https://www.genecards.org/cgi-bin/carddisp.pl?gene=AKR1D1
MIR221	MicroRNA 221	RNA Gene		21	GC0XM045746	22.0338	https://www.genecards.org/cgi-bin/carddisp.pl?gene=MIR221
LCAT	Lecithin-Cholesterol Acyltransferase	Protein Coding	P04180	51	GC16M067939	21.9726	https://www.genecards.org/cgi-bin/carddisp.pl?gene=LCAT
ADH1C	Alcohol Dehydrogenase 1C (Class I), Gamma Polypeptide	Protein Coding	P00326	44	GC04M099336	21.9531	https://www.genecards.org/cgi-bin/carddisp.pl?gene=ADH1C
VEGFA	Vascular Endothelial Growth Factor A	Protein Coding	P15692	53	GC06P043770	21.9234	https://www.genecards.org/cgi-bin/carddisp.pl?gene=VEGFA
FH	Fumarate Hydratase	Protein Coding	P07954	50	GC01M241499	21.8945	https://www.genecards.org/cgi-bin/carddisp.pl?gene=FH
MIR519D	MicroRNA 519d	RNA Gene		19	GC19P053713	21.8884	https://www.genecards.org/cgi-bin/carddisp.pl?gene=MIR519D
PMS2	PMS1 Homolog 2, Mismatch Repair System Component	Protein Coding	P54278	52	GC07M005973	21.8028	https://www.genecards.org/cgi-bin/carddisp.pl?gene=PMS2
MIR215	MicroRNA 215	RNA Gene		20	GC01M220117	21.7437	https://www.genecards.org/cgi-bin/carddisp.pl?gene=MIR215
SREBF1	Sterol Regulatory Element Binding Transcription Factor 1	Protein Coding	P36956	52	GC17M017810	21.6781	https://www.genecards.org/cgi-bin/carddisp.pl?gene=SREBF1
HLA-DQB1	Major Histocompatibility Complex, Class II, DQ Beta 1	Protein Coding	P01920	46	GC06M087318	21.6769	https://www.genecards.org/cgi-bin/carddisp.pl?gene=HLA-DQB1
CD40LG	CD40 Ligand	Protein Coding	P29965	53	GC0XP136649	21.6479	https://www.genecards.org/cgi-bin/carddisp.pl?gene=CD40LG
MIR18A	MicroRNA 18a	RNA Gene		20	GC13P091650	21.5871	https://www.genecards.org/cgi-bin/carddisp.pl?gene=MIR18A
MIR326	MicroRNA 326	RNA Gene		22	GC11M075335	21.5053	https://www.genecards.org/cgi-bin/carddisp.pl?gene=MIR326
TTR	Transthyretin	Protein Coding	P02766	52	GC18P031557	21.4265	https://www.genecards.org/cgi-bin/carddisp.pl?gene=TTR
AQP7	Aquaporin 7	Protein Coding	O14520	46	GC09M033384	21.3338	https://www.genecards.org/cgi-bin/carddisp.pl?gene=AQP7
CALR	Calreticulin	Protein Coding	P27797	55	GC19P012938	21.3273	https://www.genecards.org/cgi-bin/carddisp.pl?gene=CALR
LOC110806263	TERT 5' Regulatory Region	Functional Element		4	GC05P001294	21.3013	https://www.genecards.org/cgi-bin/carddisp.pl?gene=LOC110806263
MIR139	MicroRNA 139	RNA Gene		22	GC11M072615	21.2924	https://www.genecards.org/cgi-bin/carddisp.pl?gene=MIR139
F5	Coagulation Factor V	Protein Coding	P12259	51	GC01M169511	21.2749	https://www.genecards.org/cgi-bin/carddisp.pl?gene=F5
NR1H2	Nuclear Receptor Subfamily 1 Group H Member 2	Protein Coding	P55055	50	GC19P050329	21.2747	https://www.genecards.org/cgi-bin/carddisp.pl?gene=NR1H2
MADCAM1	Mucosal Vascular Addressin Cell Adhesion Molecule 1	Protein Coding	Q13477	44	GC19P094709	21.2546	https://www.genecards.org/cgi-bin/carddisp.pl?gene=MADCAM1
FASLG	Fas Ligand	Protein Coding	P48023	52	GC01P172659	21.2216	https://www.genecards.org/cgi-bin/carddisp.pl?gene=FASLG
IDH2	Isocitrate Dehydrogenase (NADP(+)) 2	Protein Coding	P48735	55	GC15M090083	21.1884	https://www.genecards.org/cgi-bin/carddisp.pl?gene=IDH2
KEAP1	Kelch Like ECH Associated Protein 1	Protein Coding	Q14145	52	GC19M010486	21.1662	https://www.genecards.org/cgi-bin/carddisp.pl?gene=KEAP1
NEAT1	Nuclear Paraspeckle Assembly Transcript 1	RNA Gene		26	GC11P081946	21.1468	https://www.genecards.org/cgi-bin/carddisp.pl?gene=NEAT1
LOC106560211	APOB 5' Regulatory Region	Functional Element		4	GC02P021041	21.0874	https://www.genecards.org/cgi-bin/carddisp.pl?gene=LOC106560211
PHKB	Phosphorylase Kinase Regulatory Subunit Beta	Protein Coding	Q93100	47	GC16P061181	21.08	https://www.genecards.org/cgi-bin/carddisp.pl?gene=PHKB
BCS1L	BCS1 Homolog, Ubiquinol-Cytochrome C Reductase Complex Chaperone	Protein Coding	Q9Y276	48	GC02P218658	21.0384	https://www.genecards.org/cgi-bin/carddisp.pl?gene=BCS1L
XBP1	X-Box Binding Protein 1	Protein Coding	P17861	49	GC22M028794	21.0195	https://www.genecards.org/cgi-bin/carddisp.pl?gene=XBP1
HOTTIP	HOXA Distal Transcript Antisense RNA	RNA Gene		23	GC07P027198	21.0061	https://www.genecards.org/cgi-bin/carddisp.pl?gene=HOTTIP
CAV1	Caveolin 1	Protein Coding	Q03135	52	GC07P116524	20.9836	https://www.genecards.org/cgi-bin/carddisp.pl?gene=CAV1
PKLR	Pyruvate Kinase L/R	Protein Coding	P30613	50	GC01M155289	20.9682	https://www.genecards.org/cgi-bin/carddisp.pl?gene=PKLR
DANCR	Differentiation Antagonizing Non-Protein Coding RNA	RNA Gene	P0C864	23	GC04P052712	20.9474	https://www.genecards.org/cgi-bin/carddisp.pl?gene=DANCR
SERPINA3	Serpin Family A Member 3	Protein Coding	P01011	47	GC14P094612	20.9466	https://www.genecards.org/cgi-bin/carddisp.pl?gene=SERPINA3
MIR141	MicroRNA 141	RNA Gene		22	GC12P033756	20.8966	https://www.genecards.org/cgi-bin/carddisp.pl?gene=MIR141
SF3B1	Splicing Factor 3b Subunit 1	Protein Coding	O75533	48	GC02M197453	20.88	https://www.genecards.org/cgi-bin/carddisp.pl?gene=SF3B1
KRT7	Keratin 7	Protein Coding	P08729	45	GC12P052232	20.8327	https://www.genecards.org/cgi-bin/carddisp.pl?gene=KRT7
SLC2A2	Solute Carrier Family 2 Member 2	Protein Coding	P11168	53	GC03M170996	20.8073	https://www.genecards.org/cgi-bin/carddisp.pl?gene=SLC2A2
MAT1A	Methionine Adenosyltransferase 1A	Protein Coding	Q00266	50	GC10M080271	20.8045	https://www.genecards.org/cgi-bin/carddisp.pl?gene=MAT1A
JAG1	Jagged Canonical Notch Ligand 1	Protein Coding	P78504	54	GC20M010637	20.7991	https://www.genecards.org/cgi-bin/carddisp.pl?gene=JAG1
MIR145	MicroRNA 145	RNA Gene		24	GC05P149430	20.7069	https://www.genecards.org/cgi-bin/carddisp.pl?gene=MIR145
TNFRSF1A	TNF Receptor Superfamily Member 1A	Protein Coding	P19438	53	GC12M006328	20.6785	https://www.genecards.org/cgi-bin/carddisp.pl?gene=TNFRSF1A
TM6SF2	Transmembrane 6 Superfamily Member 2	Protein Coding	Q9BZW4	34	GC19M019264	20.6784	https://www.genecards.org/cgi-bin/carddisp.pl?gene=TM6SF2
F3	Coagulation Factor III, Tissue Factor	Protein Coding	P13726	49	GC01M094782	20.6694	https://www.genecards.org/cgi-bin/carddisp.pl?gene=F3
IL2	Interleukin 2	Protein Coding	P60568	49	GC04M122451	20.6689	https://www.genecards.org/cgi-bin/carddisp.pl?gene=IL2
CYP2C19	Cytochrome P450 Family 2 Subfamily C Member 19	Protein Coding	P33261	47	GC10P094762	20.6105	https://www.genecards.org/cgi-bin/carddisp.pl?gene=CYP2C19
TBP	TATA-Box Binding Protein	Protein Coding	P20226	52	GC06P170554	20.6043	https://www.genecards.org/cgi-bin/carddisp.pl?gene=TBP
MYO5B	Myosin VB	Protein Coding	Q9ULV0	46	GC18M049822	20.5568	https://www.genecards.org/cgi-bin/carddisp.pl?gene=MYO5B
MIR191	MicroRNA 191	RNA Gene		22	GC03M053107	20.5161	https://www.genecards.org/cgi-bin/carddisp.pl?gene=MIR191
UCA1	Urothelial Cancer Associated 1	RNA Gene		24	GC19P101751	20.4478	https://www.genecards.org/cgi-bin/carddisp.pl?gene=UCA1
CCAT1	Colon Cancer Associated Transcript 1	RNA Gene		16	GC08M127207	20.4472	https://www.genecards.org/cgi-bin/carddisp.pl?gene=CCAT1
MIR299	MicroRNA 299	RNA Gene		18	GC14P114442	20.3974	https://www.genecards.org/cgi-bin/carddisp.pl?gene=MIR299
FECH	Ferrochelatase	Protein Coding	P22830	51	GC18M057544	20.3963	https://www.genecards.org/cgi-bin/carddisp.pl?gene=FECH
MIR143	MicroRNA 143	RNA Gene		25	GC05P149833	20.3723	https://www.genecards.org/cgi-bin/carddisp.pl?gene=MIR143
MIR182	MicroRNA 182	RNA Gene		22	GC07M129770	20.2537	https://www.genecards.org/cgi-bin/carddisp.pl?gene=MIR182
MIR301A	MicroRNA 301a	RNA Gene		21	GC17M059151	20.2338	https://www.genecards.org/cgi-bin/carddisp.pl?gene=MIR301A
SMARCA2	SWI/SNF Related, Matrix Associated, Actin Dependent Regulator Of Chromatin, Subfamily A, Member 2	Protein Coding	P51531	53	GC09P001980	20.228	https://www.genecards.org/cgi-bin/carddisp.pl?gene=SMARCA2
DNAJB11	DnaJ Heat Shock Protein Family (Hsp40) Member B11	Protein Coding	Q9UBS4	45	GC03P186567	20.1232	https://www.genecards.org/cgi-bin/carddisp.pl?gene=DNAJB11
ABCB7	ATP Binding Cassette Subfamily B Member 7	Protein Coding	O75027	48	GC0XM075053	20.122	https://www.genecards.org/cgi-bin/carddisp.pl?gene=ABCB7
LRRC56	Leucine Rich Repeat Containing 56	Protein Coding	Q8IYG6	39	GC11P005660	20.1218	https://www.genecards.org/cgi-bin/carddisp.pl?gene=LRRC56
MBL2	Mannose Binding Lectin 2	Protein Coding	P11226	50	GC10M052760	20.079	https://www.genecards.org/cgi-bin/carddisp.pl?gene=MBL2
CAMTA1	Calmodulin Binding Transcription Activator 1	Protein Coding	Q9Y6Y1	45	GC01P008911	20.0633	https://www.genecards.org/cgi-bin/carddisp.pl?gene=CAMTA1
IGFBP3	Insulin Like Growth Factor Binding Protein 3	Protein Coding	P17936	50	GC07M045912	20.0219	https://www.genecards.org/cgi-bin/carddisp.pl?gene=IGFBP3
RETN	Resistin	Protein Coding	Q9HD89	46	GC19P007669	20.0115	https://www.genecards.org/cgi-bin/carddisp.pl?gene=RETN
STARD13	StAR Related Lipid Transfer Domain Containing 13	Protein Coding	Q9Y3M8	43	GC13M033103	20.0053	https://www.genecards.org/cgi-bin/carddisp.pl?gene=STARD13
MIR346	MicroRNA 346	RNA Gene		21	GC10M086264	19.9956	https://www.genecards.org/cgi-bin/carddisp.pl?gene=MIR346
MIR26B	MicroRNA 26b	RNA Gene		23	GC02P218402	19.9871	https://www.genecards.org/cgi-bin/carddisp.pl?gene=MIR26B
DKK3	Dickkopf WNT Signaling Pathway Inhibitor 3	Protein Coding	Q9UBP4	45	GC11M011962	19.9863	https://www.genecards.org/cgi-bin/carddisp.pl?gene=DKK3
ATXN1	Ataxin 1	Protein Coding	P54253	47	GC06M016299	19.9841	https://www.genecards.org/cgi-bin/carddisp.pl?gene=ATXN1
ASS1	Argininosuccinate Synthase 1	Protein Coding	P00966	53	GC09P130444	19.9596	https://www.genecards.org/cgi-bin/carddisp.pl?gene=ASS1
DRD4	Dopamine Receptor D4	Protein Coding	P21917	48	GC11P005702	19.9407	https://www.genecards.org/cgi-bin/carddisp.pl?gene=DRD4
RAD50	RAD50 Double Strand Break Repair Protein	Protein Coding	Q92878	53	GC05P132556	19.9361	https://www.genecards.org/cgi-bin/carddisp.pl?gene=RAD50
EDN1	Endothelin 1	Protein Coding	P05305	52	GC06P012236	19.8806	https://www.genecards.org/cgi-bin/carddisp.pl?gene=EDN1
SEC61A1	SEC61 Translocon Subunit Alpha 1	Protein Coding	P61619	45	GC03P128051	19.8804	https://www.genecards.org/cgi-bin/carddisp.pl?gene=SEC61A1
MIR199B	MicroRNA 199b	RNA Gene		20	GC09M128244	19.8784	https://www.genecards.org/cgi-bin/carddisp.pl?gene=MIR199B
DSPP	Dentin Sialophosphoprotein	Protein Coding	Q9NZW4	43	GC04P087608	19.8758	https://www.genecards.org/cgi-bin/carddisp.pl?gene=DSPP
ATG7	Autophagy Related 7	Protein Coding	O95352	47	GC03P019299	19.8707	https://www.genecards.org/cgi-bin/carddisp.pl?gene=ATG7
TFDP1	Transcription Factor Dp-1	Protein Coding	Q14186	47	GC13P113584	19.8671	https://www.genecards.org/cgi-bin/carddisp.pl?gene=TFDP1
NBN	Nibrin	Protein Coding	O60934	52	GC08M089933	19.8643	https://www.genecards.org/cgi-bin/carddisp.pl?gene=NBN
HNF1A-AS1	HNF1A Antisense RNA 1	RNA Gene		21	GC12M123092	19.8633	https://www.genecards.org/cgi-bin/carddisp.pl?gene=HNF1A-AS1
ENG	Endoglin	Protein Coding	P17813	52	GC09M127815	19.8619	https://www.genecards.org/cgi-bin/carddisp.pl?gene=ENG
SNHG1	Small Nucleolar RNA Host Gene 1	RNA Gene		21	GC11M116743	19.8593	https://www.genecards.org/cgi-bin/carddisp.pl?gene=SNHG1
GAA	Alpha Glucosidase	Protein Coding	P10253	53	GC17P080101	19.8558	https://www.genecards.org/cgi-bin/carddisp.pl?gene=GAA
RUVBL1	RuvB Like AAA ATPase 1	Protein Coding	Q9Y265	48	GC03M128064	19.8386	https://www.genecards.org/cgi-bin/carddisp.pl?gene=RUVBL1
IGF2-AS	IGF2 Antisense RNA	RNA Gene	Q6U949	28	GC11P002140	19.8352	https://www.genecards.org/cgi-bin/carddisp.pl?gene=IGF2-AS
MIR216A	MicroRNA 216a	RNA Gene		21	GC02M055988	19.8282	https://www.genecards.org/cgi-bin/carddisp.pl?gene=MIR216A
ABCG5	ATP Binding Cassette Subfamily G Member 5	Protein Coding	Q9H222	49	GC02M043806	19.7834	https://www.genecards.org/cgi-bin/carddisp.pl?gene=ABCG5
UGT1A9	UDP Glucuronosyltransferase Family 1 Member A9	Protein Coding	O60656	48	GC02P233671	19.7661	https://www.genecards.org/cgi-bin/carddisp.pl?gene=UGT1A9
SLC27A6	Solute Carrier Family 27 Member 6	Protein Coding	Q9Y2P4	46	GC05P128538	19.7438	https://www.genecards.org/cgi-bin/carddisp.pl?gene=SLC27A6
CYTOR	Cytoskeleton Regulator RNA	RNA Gene		23	GC02P088874	19.7169	https://www.genecards.org/cgi-bin/carddisp.pl?gene=CYTOR
MIR106B	MicroRNA 106b	RNA Gene		22	GC07M104468	19.7002	https://www.genecards.org/cgi-bin/carddisp.pl?gene=MIR106B
NR1I3	Nuclear Receptor Subfamily 1 Group I Member 3	Protein Coding	Q14994	48	GC01M161229	19.6942	https://www.genecards.org/cgi-bin/carddisp.pl?gene=NR1I3
TRADD	TNFRSF1A Associated Via Death Domain	Protein Coding	Q15628	47	GC16M067154	19.6853	https://www.genecards.org/cgi-bin/carddisp.pl?gene=TRADD
TJP2	Tight Junction Protein 2	Protein Coding	Q9UDY2	48	GC09P069121	19.6638	https://www.genecards.org/cgi-bin/carddisp.pl?gene=TJP2
BMP2	Bone Morphogenetic Protein 2	Protein Coding	P12643	50	GC20P006767	19.6538	https://www.genecards.org/cgi-bin/carddisp.pl?gene=BMP2
ABCB1	ATP Binding Cassette Subfamily B Member 1	Protein Coding	P08183	54	GC07M087504	19.6389	https://www.genecards.org/cgi-bin/carddisp.pl?gene=ABCB1
ENSG00000266919	Hsa-Mir-423	Uncategorized		7	GC17M067498	19.6202	https://www.genecards.org/cgi-bin/carddisp.pl?gene=ENSG00000266919
MIR181A1	MicroRNA 181a-1	RNA Gene		20	GC01M198860	19.6193	https://www.genecards.org/cgi-bin/carddisp.pl?gene=MIR181A1
EGF	Epidermal Growth Factor	Protein Coding	P01133	54	GC04P109912	19.5921	https://www.genecards.org/cgi-bin/carddisp.pl?gene=EGF
RET	Ret Proto-Oncogene	Protein Coding	P07949	58	GC10P043899	19.5815	https://www.genecards.org/cgi-bin/carddisp.pl?gene=RET
HEIH	Hepatocellular Carcinoma Up-Regulated EZH2-Associated Long Non-Coding RNA	RNA Gene		16	GC05M182386	19.5098	https://www.genecards.org/cgi-bin/carddisp.pl?gene=HEIH
MIR195	MicroRNA 195	RNA Gene		20	GC17M015301	19.4645	https://www.genecards.org/cgi-bin/carddisp.pl?gene=MIR195
SVIL	Supervillin	Protein Coding	O95425	45	GC10M034989	19.4604	https://www.genecards.org/cgi-bin/carddisp.pl?gene=SVIL
MIR125B1	MicroRNA 125b-1	RNA Gene		22	GC11M122100	19.4291	https://www.genecards.org/cgi-bin/carddisp.pl?gene=MIR125B1
SMAD4	SMAD Family Member 4	Protein Coding	Q13485	56	GC18P051028	19.4248	https://www.genecards.org/cgi-bin/carddisp.pl?gene=SMAD4
MECOM	MDS1 And EVI1 Complex Locus	Protein Coding	Q03112	51	GC03M169083	19.3606	https://www.genecards.org/cgi-bin/carddisp.pl?gene=MECOM
TALDO1	Transaldolase 1	Protein Coding	P37837	50	GC11P005710	19.3426	https://www.genecards.org/cgi-bin/carddisp.pl?gene=TALDO1
SLC9A5	Solute Carrier Family 9 Member A5	Protein Coding	Q14940	41	GC16P067371	19.3034	https://www.genecards.org/cgi-bin/carddisp.pl?gene=SLC9A5
FOXP3	Forkhead Box P3	Protein Coding	Q9BZS1	51	GC0XM049250	19.2859	https://www.genecards.org/cgi-bin/carddisp.pl?gene=FOXP3
MIR23A	MicroRNA 23a	RNA Gene		22	GC19M017491	19.2599	https://www.genecards.org/cgi-bin/carddisp.pl?gene=MIR23A
MIR196A2	MicroRNA 196a-2	RNA Gene		23	GC12P058986	19.247	https://www.genecards.org/cgi-bin/carddisp.pl?gene=MIR196A2
TMEM67	Transmembrane Protein 67	Protein Coding	Q5HYA8	44	GC08P093754	19.2342	https://www.genecards.org/cgi-bin/carddisp.pl?gene=TMEM67
MED15	Mediator Complex Subunit 15	Protein Coding	Q96RN5	46	GC22P060281	19.2285	https://www.genecards.org/cgi-bin/carddisp.pl?gene=MED15
MYC	MYC Proto-Oncogene, BHLH Transcription Factor	Protein Coding	P01106	56	GC08P127735	19.2027	https://www.genecards.org/cgi-bin/carddisp.pl?gene=MYC
CYP1A1	Cytochrome P450 Family 1 Subfamily A Member 1	Protein Coding	P04798	51	GC15M074719	19.1745	https://www.genecards.org/cgi-bin/carddisp.pl?gene=CYP1A1
NFKB1	Nuclear Factor Kappa B Subunit 1	Protein Coding	P19838	56	GC04P102501	19.1743	https://www.genecards.org/cgi-bin/carddisp.pl?gene=NFKB1
MIR224	MicroRNA 224	RNA Gene		17	GC0XM151958	19.1712	https://www.genecards.org/cgi-bin/carddisp.pl?gene=MIR224
LNCBRM	LncRNA SMARCA2 (BRM) Associated	RNA Gene		13	GC05P057571	19.1646	https://www.genecards.org/cgi-bin/carddisp.pl?gene=LNCBRM
MIR23B	MicroRNA 23b	RNA Gene		21	GC09P095085	19.1345	https://www.genecards.org/cgi-bin/carddisp.pl?gene=MIR23B
UBXN11	UBX Domain Protein 11	Protein Coding	Q5T124	41	GC01M026281	19.12	https://www.genecards.org/cgi-bin/carddisp.pl?gene=UBXN11
POLG2	DNA Polymerase Gamma 2, Accessory Subunit	Protein Coding	Q9UHN1	44	GC17M064477	19.1145	https://www.genecards.org/cgi-bin/carddisp.pl?gene=POLG2
SF3B2	Splicing Factor 3b Subunit 2	Protein Coding	Q13435	45	GC11P066050	19.0929	https://www.genecards.org/cgi-bin/carddisp.pl?gene=SF3B2
MIR152	MicroRNA 152	RNA Gene		22	GC17M048037	19.0832	https://www.genecards.org/cgi-bin/carddisp.pl?gene=MIR152
MIR25	MicroRNA 25	RNA Gene		21	GC07M100093	19.0454	https://www.genecards.org/cgi-bin/carddisp.pl?gene=MIR25
CDKN2B-AS1	CDKN2B Antisense RNA 1	RNA Gene		25	GC09P021994	19.0408	https://www.genecards.org/cgi-bin/carddisp.pl?gene=CDKN2B-AS1
GBA1	Glucosylceramidase Beta 1	Protein Coding	P04062	53	GC01M158826	19.038	https://www.genecards.org/cgi-bin/carddisp.pl?gene=GBA1
LOC108663993	Ataxin 1 Repeat Instability Region	Functional Element		4	GC06P016721	19.0174	https://www.genecards.org/cgi-bin/carddisp.pl?gene=LOC108663993
RAB4B-EGLN2	RAB4B-EGLN2 Readthrough (NMD Candidate)	RNA Gene		16	GC19P040778	18.9939	https://www.genecards.org/cgi-bin/carddisp.pl?gene=RAB4B-EGLN2
SERPINE1	Serpin Family E Member 1	Protein Coding	P05121	54	GC07P101127	18.9577	https://www.genecards.org/cgi-bin/carddisp.pl?gene=SERPINE1
IL1A	Interleukin 1 Alpha	Protein Coding	P01583	49	GC02M112773	18.9523	https://www.genecards.org/cgi-bin/carddisp.pl?gene=IL1A
MSH3	MutS Homolog 3	Protein Coding	P20585	47	GC05P080654	18.9445	https://www.genecards.org/cgi-bin/carddisp.pl?gene=MSH3
LOC109504725	Androgen Receptor Repeat Instability Region	Functional Element		4	GC0XP067546	18.9036	https://www.genecards.org/cgi-bin/carddisp.pl?gene=LOC109504725
CYP7B1	Cytochrome P450 Family 7 Subfamily B Member 1	Protein Coding	O75881	49	GC08M064587	18.8815	https://www.genecards.org/cgi-bin/carddisp.pl?gene=CYP7B1
PDE4DIP	Phosphodiesterase 4D Interacting Protein	Protein Coding	Q5VU43	44	GC01P148808	18.8225	https://www.genecards.org/cgi-bin/carddisp.pl?gene=PDE4DIP
CDH1	Cadherin 1	Protein Coding	P12830	53	GC16P068737	18.8199	https://www.genecards.org/cgi-bin/carddisp.pl?gene=CDH1
CASC2	Cancer Susceptibility 2	RNA Gene	Q8IU53	26	GC10P118053	18.7929	https://www.genecards.org/cgi-bin/carddisp.pl?gene=CASC2
CD36	CD36 Molecule	Protein Coding	P16671	53	GC07P080369	18.7734	https://www.genecards.org/cgi-bin/carddisp.pl?gene=CD36
ALDH9A1	Aldehyde Dehydrogenase 9 Family Member A1	Protein Coding	P49189	45	GC01M165686	18.7703	https://www.genecards.org/cgi-bin/carddisp.pl?gene=ALDH9A1
IL4	Interleukin 4	Protein Coding	P05112	50	GC05P132673	18.737	https://www.genecards.org/cgi-bin/carddisp.pl?gene=IL4
MIR19A	MicroRNA 19a	RNA Gene		21	GC13P091647	18.7074	https://www.genecards.org/cgi-bin/carddisp.pl?gene=MIR19A
CDC27	Cell Division Cycle 27	Protein Coding	P30260	46	GC17M047117	18.686	https://www.genecards.org/cgi-bin/carddisp.pl?gene=CDC27
ABCC3	ATP Binding Cassette Subfamily C Member 3	Protein Coding	O15438	48	GC17P050634	18.6482	https://www.genecards.org/cgi-bin/carddisp.pl?gene=ABCC3
SMG1	SMG1 Nonsense Mediated MRNA Decay Associated PI3K Related Kinase	Protein Coding	Q96Q15	45	GC16M019934	18.6456	https://www.genecards.org/cgi-bin/carddisp.pl?gene=SMG1
MIR148B	MicroRNA 148b	RNA Gene		22	GC12P054337	18.6208	https://www.genecards.org/cgi-bin/carddisp.pl?gene=MIR148B
MIR93	MicroRNA 93	RNA Gene		22	GC07M104464	18.6064	https://www.genecards.org/cgi-bin/carddisp.pl?gene=MIR93
MSR1	Macrophage Scavenger Receptor 1	Protein Coding	P21757	48	GC08M016107	18.5844	https://www.genecards.org/cgi-bin/carddisp.pl?gene=MSR1
REN	Renin	Protein Coding	P00797	52	GC01M204154	18.583	https://www.genecards.org/cgi-bin/carddisp.pl?gene=REN
TCF4	Transcription Factor 4	Protein Coding	P15884	51	GC18M055222	18.5753	https://www.genecards.org/cgi-bin/carddisp.pl?gene=TCF4
MAP2K3	Mitogen-Activated Protein Kinase Kinase 3	Protein Coding	P46734	52	GC17P092990	18.5656	https://www.genecards.org/cgi-bin/carddisp.pl?gene=MAP2K3
EGFR	Epidermal Growth Factor Receptor	Protein Coding	P00533	58	GC07P055019	18.5655	https://www.genecards.org/cgi-bin/carddisp.pl?gene=EGFR
MIR338	MicroRNA 338	RNA Gene		19	GC17M081297	18.546	https://www.genecards.org/cgi-bin/carddisp.pl?gene=MIR338
ZNRF3	Zinc And Ring Finger 3	Protein Coding	Q9ULT6	41	GC22P028883	18.5024	https://www.genecards.org/cgi-bin/carddisp.pl?gene=ZNRF3
PCAT1	Prostate Cancer Associated Transcript 1	RNA Gene		19	GC08P126553	18.4646	https://www.genecards.org/cgi-bin/carddisp.pl?gene=PCAT1
HLA-B	Major Histocompatibility Complex, Class I, B	Protein Coding	P01889	49	GC06M087165	18.4457	https://www.genecards.org/cgi-bin/carddisp.pl?gene=HLA-B
CCND1	Cyclin D1	Protein Coding	P24385	57	GC11P069641	18.4417	https://www.genecards.org/cgi-bin/carddisp.pl?gene=CCND1
USF3	Upstream Transcription Factor Family Member 3	Protein Coding	Q68DE3	35	GC03M113649	18.4395	https://www.genecards.org/cgi-bin/carddisp.pl?gene=USF3
LINC01672	Long Intergenic Non-Protein Coding RNA 1672	RNA Gene		13	GC01P008900	18.3654	https://www.genecards.org/cgi-bin/carddisp.pl?gene=LINC01672
CES1	Carboxylesterase 1	Protein Coding	P23141	52	GC16M055836	18.341	https://www.genecards.org/cgi-bin/carddisp.pl?gene=CES1
SLC51A	Solute Carrier Family 51 Subunit Alpha	Protein Coding	Q86UW1	42	GC03P196211	18.3298	https://www.genecards.org/cgi-bin/carddisp.pl?gene=SLC51A
ZFAS1	ZNFX1 Antisense RNA 1	RNA Gene		21	GC20P049276	18.2972	https://www.genecards.org/cgi-bin/carddisp.pl?gene=ZFAS1
EPO	Erythropoietin	Protein Coding	P01588	46	GC07P100720	18.2943	https://www.genecards.org/cgi-bin/carddisp.pl?gene=EPO
GNMT	Glycine N-Methyltransferase	Protein Coding	Q14749	49	GC06P042960	18.2937	https://www.genecards.org/cgi-bin/carddisp.pl?gene=GNMT
CCN2	Cellular Communication Network Factor 2	Protein Coding	P29279	50	GC06M131948	18.214	https://www.genecards.org/cgi-bin/carddisp.pl?gene=CCN2
LINC01419	Long Intergenic Non-Protein Coding RNA 1419	RNA Gene		15	GC08P083403	18.192	https://www.genecards.org/cgi-bin/carddisp.pl?gene=LINC01419
AHSG	Alpha 2-HS Glycoprotein	Protein Coding	P02765	48	GC03P186658	18.167	https://www.genecards.org/cgi-bin/carddisp.pl?gene=AHSG
CEBPA	CCAAT Enhancer Binding Protein Alpha	Protein Coding	P49715	50	GC19M033299	18.1512	https://www.genecards.org/cgi-bin/carddisp.pl?gene=CEBPA
MIR30C1	MicroRNA 30c-1	RNA Gene		22	GC01P040757	18.1487	https://www.genecards.org/cgi-bin/carddisp.pl?gene=MIR30C1
LPL	Lipoprotein Lipase	Protein Coding	P06858	53	GC08P019901	18.1424	https://www.genecards.org/cgi-bin/carddisp.pl?gene=LPL
MTUS1	Microtubule Associated Scaffold Protein 1	Protein Coding	Q9ULD2	39	GC08M017643	18.1395	https://www.genecards.org/cgi-bin/carddisp.pl?gene=MTUS1
CRNDE	Colorectal Neoplasia Differentially Expressed	RNA Gene		22	GC16M054944	18.1333	https://www.genecards.org/cgi-bin/carddisp.pl?gene=CRNDE
SMPD1	Sphingomyelin Phosphodiesterase 1	Protein Coding	P17405	52	GC11P006390	18.1295	https://www.genecards.org/cgi-bin/carddisp.pl?gene=SMPD1
MTHFR	Methylenetetrahydrofolate Reductase	Protein Coding	P42898	51	GC01M011785	18.1285	https://www.genecards.org/cgi-bin/carddisp.pl?gene=MTHFR
SNHG15	Small Nucleolar RNA Host Gene 15	RNA Gene		22	GC07M045090	18.1062	https://www.genecards.org/cgi-bin/carddisp.pl?gene=SNHG15
CPT2	Carnitine Palmitoyltransferase 2	Protein Coding	P23786	53	GC01P053196	18.0923	https://www.genecards.org/cgi-bin/carddisp.pl?gene=CPT2
UGT1A7	UDP Glucuronosyltransferase Family 1 Member A7	Protein Coding	Q9HAW7	43	GC02P233681	18.0728	https://www.genecards.org/cgi-bin/carddisp.pl?gene=UGT1A7
NOS2	Nitric Oxide Synthase 2	Protein Coding	P35228	53	GC17M027756	18.0675	https://www.genecards.org/cgi-bin/carddisp.pl?gene=NOS2
MAPK8	Mitogen-Activated Protein Kinase 8	Protein Coding	P45983	53	GC10P048306	18.0038	https://www.genecards.org/cgi-bin/carddisp.pl?gene=MAPK8
MIR219A1	MicroRNA 219a-1	RNA Gene		22	GC06P033207	17.9969	https://www.genecards.org/cgi-bin/carddisp.pl?gene=MIR219A1
SNHG6	Small Nucleolar RNA Host Gene 6	RNA Gene		21	GC08M066921	17.9928	https://www.genecards.org/cgi-bin/carddisp.pl?gene=SNHG6
HOXA11-AS	HOXA11 Antisense RNA	RNA Gene		22	GC07P027184	17.9855	https://www.genecards.org/cgi-bin/carddisp.pl?gene=HOXA11-AS
MIR99A	MicroRNA 99a	RNA Gene		22	GC21P016539	17.9846	https://www.genecards.org/cgi-bin/carddisp.pl?gene=MIR99A
MIR128-2	MicroRNA 128-2	RNA Gene		21	GC03P035754	17.9845	https://www.genecards.org/cgi-bin/carddisp.pl?gene=MIR128-2
MIR205	MicroRNA 205	RNA Gene		21	GC01P209432	17.9761	https://www.genecards.org/cgi-bin/carddisp.pl?gene=MIR205
MIRLET7A1	MicroRNA Let-7a-1	RNA Gene		23	GC09P094175	17.9605	https://www.genecards.org/cgi-bin/carddisp.pl?gene=MIRLET7A1
MIR30E	MicroRNA 30e	RNA Gene		23	GC01P040754	17.9169	https://www.genecards.org/cgi-bin/carddisp.pl?gene=MIR30E
CYP2B6	Cytochrome P450 Family 2 Subfamily B Member 6	Protein Coding	P20813	48	GC19P040991	17.9113	https://www.genecards.org/cgi-bin/carddisp.pl?gene=CYP2B6
MIR127	MicroRNA 127	RNA Gene		22	GC14P113738	17.9008	https://www.genecards.org/cgi-bin/carddisp.pl?gene=MIR127
NRG2	Neuregulin 2	Protein Coding	O14511	48	GC05M139810	17.8909	https://www.genecards.org/cgi-bin/carddisp.pl?gene=NRG2
MIR185	MicroRNA 185	RNA Gene		23	GC22P060249	17.8657	https://www.genecards.org/cgi-bin/carddisp.pl?gene=MIR185
LOC126806930	BRD4-Independent Group 4 Enhancer GRCh37_chr3:195505212-195506411	Functional Element		3	GC03P197439	17.8542	https://www.genecards.org/cgi-bin/carddisp.pl?gene=LOC126806930
CCAT2	Colon Cancer Associated Transcript 2	RNA Gene		14	GC08P127400	17.8513	https://www.genecards.org/cgi-bin/carddisp.pl?gene=CCAT2
HBB	Hemoglobin Subunit Beta	Protein Coding	P68871	49	GC11M009824	17.8511	https://www.genecards.org/cgi-bin/carddisp.pl?gene=HBB
ASGR2	Asialoglycoprotein Receptor 2	Protein Coding	P07307	45	GC17M007101	17.8375	https://www.genecards.org/cgi-bin/carddisp.pl?gene=ASGR2
TAOK2	TAO Kinase 2	Protein Coding	Q9UL54	46	GC16P060766	17.8283	https://www.genecards.org/cgi-bin/carddisp.pl?gene=TAOK2
STEAP4	STEAP4 Metalloreductase	Protein Coding	Q687X5	45	GC07M088462	17.8277	https://www.genecards.org/cgi-bin/carddisp.pl?gene=STEAP4
SCT	Secretin	Protein Coding	P09683	36	GC11M000626	17.7905	https://www.genecards.org/cgi-bin/carddisp.pl?gene=SCT
LNCRNA-ATB	LncRNA Activated By TGF-Beta	RNA Gene		8	GC14P042259	17.7721	https://www.genecards.org/cgi-bin/carddisp.pl?gene=LNCRNA-ATB
IL17A	Interleukin 17A	Protein Coding	Q16552	47	GC06P052186	17.7698	https://www.genecards.org/cgi-bin/carddisp.pl?gene=IL17A
NORAD	Non-Coding RNA Activated By DNA Damage	RNA Gene		19	GC20M036418	17.7637	https://www.genecards.org/cgi-bin/carddisp.pl?gene=NORAD
MIR22HG	MIR22 Host Gene	RNA Gene	Q0VDD5	28	GC17M014991	17.763	https://www.genecards.org/cgi-bin/carddisp.pl?gene=MIR22HG
HAGLR	HOXD Antisense Growth-Associated Long Non-Coding RNA	RNA Gene		19	GC02M176172	17.7519	https://www.genecards.org/cgi-bin/carddisp.pl?gene=HAGLR
DGCR5	DiGeorge Syndrome Critical Region Gene 5	RNA Gene		22	GC22P060217	17.7473	https://www.genecards.org/cgi-bin/carddisp.pl?gene=DGCR5
LOC108663996	TATA-Box Binding Protein Repeat Instability Region	Functional Element		4	GC06P170561	17.7382	https://www.genecards.org/cgi-bin/carddisp.pl?gene=LOC108663996
MTOR	Mechanistic Target Of Rapamycin Kinase	Protein Coding	P42345	59	GC01M011106	17.7044	https://www.genecards.org/cgi-bin/carddisp.pl?gene=MTOR
TFAM	Transcription Factor A, Mitochondrial	Protein Coding	Q00059	47	GC10P058385	17.7041	https://www.genecards.org/cgi-bin/carddisp.pl?gene=TFAM
LINC00261	Long Intergenic Non-Protein Coding RNA 261	RNA Gene		22	GC20M022529	17.6983	https://www.genecards.org/cgi-bin/carddisp.pl?gene=LINC00261
MIR199A1	MicroRNA 199a-1	RNA Gene		20	GC19M010817	17.6819	https://www.genecards.org/cgi-bin/carddisp.pl?gene=MIR199A1
CETP	Cholesteryl Ester Transfer Protein	Protein Coding	P11597	50	GC16P056961	17.6789	https://www.genecards.org/cgi-bin/carddisp.pl?gene=CETP
SRA1	Steroid Receptor RNA Activator 1	Protein Coding	Q9HD15	42	GC05M140537	17.6693	https://www.genecards.org/cgi-bin/carddisp.pl?gene=SRA1
FGF19	Fibroblast Growth Factor 19	Protein Coding	O95750	47	GC11M117068	17.6691	https://www.genecards.org/cgi-bin/carddisp.pl?gene=FGF19
SNHG12	Small Nucleolar RNA Host Gene 12	RNA Gene	Q9BXW3	24	GC01M030250	17.6319	https://www.genecards.org/cgi-bin/carddisp.pl?gene=SNHG12
PCBP2-OT1	PCBP2 Overlapping Transcript 1	RNA Gene		11	GC12P053464	17.616	https://www.genecards.org/cgi-bin/carddisp.pl?gene=PCBP2-OT1
MIR96	MicroRNA 96	RNA Gene		21	GC07M129774	17.5931	https://www.genecards.org/cgi-bin/carddisp.pl?gene=MIR96
USP53	Ubiquitin Specific Peptidase 53	Protein Coding	Q70EK8	43	GC04P119212	17.5369	https://www.genecards.org/cgi-bin/carddisp.pl?gene=USP53
FTH1	Ferritin Heavy Chain 1	Protein Coding	P02794	53	GC11M061959	17.5002	https://www.genecards.org/cgi-bin/carddisp.pl?gene=FTH1
TP53COR1	Tumor Protein P53 Pathway Corepressor 1	RNA Gene		8	GC06U903133	17.4873	https://www.genecards.org/cgi-bin/carddisp.pl?gene=TP53COR1
MIR500A	MicroRNA 500a	RNA Gene		17	GC0XP050008	17.486	https://www.genecards.org/cgi-bin/carddisp.pl?gene=MIR500A
ABCA1	ATP Binding Cassette Subfamily A Member 1	Protein Coding	O95477	51	GC09M104781	17.486	https://www.genecards.org/cgi-bin/carddisp.pl?gene=ABCA1
BCL2	BCL2 Apoptosis Regulator	Protein Coding	P10415	54	GC18M063123	17.4734	https://www.genecards.org/cgi-bin/carddisp.pl?gene=BCL2
AGT	Angiotensinogen	Protein Coding	P01019	53	GC01M230690	17.4612	https://www.genecards.org/cgi-bin/carddisp.pl?gene=AGT
DCDC2	Doublecortin Domain Containing 2	Protein Coding	Q9UHG0	42	GC06M024171	17.4575	https://www.genecards.org/cgi-bin/carddisp.pl?gene=DCDC2
HSPA6	Heat Shock Protein Family A (Hsp70) Member 6	Protein Coding	P17066	47	GC01P161524	17.4516	https://www.genecards.org/cgi-bin/carddisp.pl?gene=HSPA6
NPTN-IT1	NPTN Intronic Transcript 1	RNA Gene		14	GC15M073566	17.4345	https://www.genecards.org/cgi-bin/carddisp.pl?gene=NPTN-IT1
MIRLET7G	MicroRNA Let-7g	RNA Gene		20	GC03M052268	17.4323	https://www.genecards.org/cgi-bin/carddisp.pl?gene=MIRLET7G
POLGARF	POLG Alternative Reading Frame	Protein Coding	A0A3B3IS91	11	GC15M144047	17.4147	https://www.genecards.org/cgi-bin/carddisp.pl?gene=POLGARF
TYMP	Thymidine Phosphorylase	Protein Coding	P19971	51	GC22M050525	17.4094	https://www.genecards.org/cgi-bin/carddisp.pl?gene=TYMP
DPP4	Dipeptidyl Peptidase 4	Protein Coding	P27487	53	GC02M161992	17.3938	https://www.genecards.org/cgi-bin/carddisp.pl?gene=DPP4
MIR181A2	MicroRNA 181a-2	RNA Gene		21	GC09P124692	17.3883	https://www.genecards.org/cgi-bin/carddisp.pl?gene=MIR181A2
STK11	Serine/Threonine Kinase 11	Protein Coding	Q15831	54	GC19P001177	17.3495	https://www.genecards.org/cgi-bin/carddisp.pl?gene=STK11
FBN1	Fibrillin 1	Protein Coding	P35555	51	GC15M048408	17.327	https://www.genecards.org/cgi-bin/carddisp.pl?gene=FBN1
CEBPB	CCAAT Enhancer Binding Protein Beta	Protein Coding	P17676	47	GC20P050190	17.324	https://www.genecards.org/cgi-bin/carddisp.pl?gene=CEBPB
MIR186	MicroRNA 186	RNA Gene		21	GC01M071067	17.3181	https://www.genecards.org/cgi-bin/carddisp.pl?gene=MIR186
GLS2	Glutaminase 2	Protein Coding	Q9UI32	45	GC12M056470	17.2636	https://www.genecards.org/cgi-bin/carddisp.pl?gene=GLS2
MIR103A2	MicroRNA 103a-2	RNA Gene		19	GC20P003917	17.2557	https://www.genecards.org/cgi-bin/carddisp.pl?gene=MIR103A2
CYP2C9	Cytochrome P450 Family 2 Subfamily C Member 9	Protein Coding	P11712	49	GC10P094938	17.2459	https://www.genecards.org/cgi-bin/carddisp.pl?gene=CYP2C9
PANDAR	Promoter Of CDKN1A Antisense DNA Damage Activated RNA	RNA Gene		13	GC06M036673	17.2388	https://www.genecards.org/cgi-bin/carddisp.pl?gene=PANDAR
ABCG8	ATP Binding Cassette Subfamily G Member 8	Protein Coding	Q9H221	46	GC02P043828	17.2385	https://www.genecards.org/cgi-bin/carddisp.pl?gene=ABCG8
ESR1	Estrogen Receptor 1	Protein Coding	P03372	57	GC06P151656	17.2186	https://www.genecards.org/cgi-bin/carddisp.pl?gene=ESR1
PTEN	Phosphatase And Tensin Homolog	Protein Coding	P60484	55	GC10P104451	17.2037	https://www.genecards.org/cgi-bin/carddisp.pl?gene=PTEN
HFE-AS1	HFE Antisense RNA 1	RNA Gene		10	GC06M026085	17.2033	https://www.genecards.org/cgi-bin/carddisp.pl?gene=HFE-AS1
FALEC	Focally Amplified Long Non-Coding RNA In Epithelial Cancer	RNA Gene		17	GC01P158537	17.2024	https://www.genecards.org/cgi-bin/carddisp.pl?gene=FALEC
CASC15	Cancer Susceptibility 15	RNA Gene		19	GC06P021680	17.1989	https://www.genecards.org/cgi-bin/carddisp.pl?gene=CASC15
JUN	Jun Proto-Oncogene, AP-1 Transcription Factor Subunit	Protein Coding	P05412	53	GC01M058780	17.196	https://www.genecards.org/cgi-bin/carddisp.pl?gene=JUN
CPS1-IT1	CPS1 Intronic Transcript 1	RNA Gene		19	GC02P210617	17.1597	https://www.genecards.org/cgi-bin/carddisp.pl?gene=CPS1-IT1
JPX	JPX Transcript, XIST Activator	RNA Gene		22	GC0XP074089	17.1515	https://www.genecards.org/cgi-bin/carddisp.pl?gene=JPX
SPRY4-IT1	SPRY4 Intronic Transcript 1	RNA Gene		15	GC05M142318	17.1294	https://www.genecards.org/cgi-bin/carddisp.pl?gene=SPRY4-IT1
MT1DP	Metallothionein 1D, Pseudogene	Pseudogene	A1L3X4	22	GC16P056643	17.1158	https://www.genecards.org/cgi-bin/carddisp.pl?gene=MT1DP
IL6R	Interleukin 6 Receptor	Protein Coding	P08887	54	GC01P154405	17.1049	https://www.genecards.org/cgi-bin/carddisp.pl?gene=IL6R
FASN	Fatty Acid Synthase	Protein Coding	P49327	52	GC17M082078	17.103	https://www.genecards.org/cgi-bin/carddisp.pl?gene=FASN
RIOX2	Ribosomal Oxygenase 2	Protein Coding	Q8IUF8	41	GC03M097942	17.074	https://www.genecards.org/cgi-bin/carddisp.pl?gene=RIOX2
SOD1	Superoxide Dismutase 1	Protein Coding	P00441	56	GC21P031659	17.0546	https://www.genecards.org/cgi-bin/carddisp.pl?gene=SOD1
STAT1	Signal Transducer And Activator Of Transcription 1	Protein Coding	P42224	56	GC02M190908	17.0147	https://www.genecards.org/cgi-bin/carddisp.pl?gene=STAT1
MIR429	MicroRNA 429	RNA Gene		21	GC01P008375	17.0143	https://www.genecards.org/cgi-bin/carddisp.pl?gene=MIR429
LINC00941	Long Intergenic Non-Protein Coding RNA 941	RNA Gene		16	GC12P034356	17.0099	https://www.genecards.org/cgi-bin/carddisp.pl?gene=LINC00941
MIR125B2	MicroRNA 125b-2	RNA Gene		22	GC21P016590	16.9789	https://www.genecards.org/cgi-bin/carddisp.pl?gene=MIR125B2
PRPSAP1	Phosphoribosyl Pyrophosphate Synthetase Associated Protein 1	Protein Coding	Q14558	40	GC17M076309	16.9493	https://www.genecards.org/cgi-bin/carddisp.pl?gene=PRPSAP1
HLA-DQA1	Major Histocompatibility Complex, Class II, DQ Alpha 1	Protein Coding	P01909	46	GC06P118943	16.9491	https://www.genecards.org/cgi-bin/carddisp.pl?gene=HLA-DQA1
CCR5	C-C Motif Chemokine Receptor 5	Protein Coding	P51681	50	GC03P054799	16.9443	https://www.genecards.org/cgi-bin/carddisp.pl?gene=CCR5
MMP2	Matrix Metallopeptidase 2	Protein Coding	P08253	56	GC16P061423	16.9393	https://www.genecards.org/cgi-bin/carddisp.pl?gene=MMP2
DBH-AS1	DBH Antisense RNA 1	RNA Gene		20	GC09M133654	16.9337	https://www.genecards.org/cgi-bin/carddisp.pl?gene=DBH-AS1
CNOT9	CCR4-NOT Transcription Complex Subunit 9	Protein Coding	Q92600	41	GC02P218580	16.9238	https://www.genecards.org/cgi-bin/carddisp.pl?gene=CNOT9
AFAP1-AS1	AFAP1 Antisense RNA 1	RNA Gene		19	GC04P007769	16.9211	https://www.genecards.org/cgi-bin/carddisp.pl?gene=AFAP1-AS1
TCF7	Transcription Factor 7	Protein Coding	P36402	46	GC05P134141	16.917	https://www.genecards.org/cgi-bin/carddisp.pl?gene=TCF7
MAP3K20	Mitogen-Activated Protein Kinase Kinase Kinase 20	Protein Coding	Q9NYL2	49	GC02P173076	16.8994	https://www.genecards.org/cgi-bin/carddisp.pl?gene=MAP3K20
LINC00589	Long Intergenic Non-Protein Coding RNA 589	RNA Gene		20	GC08M029673	16.8978	https://www.genecards.org/cgi-bin/carddisp.pl?gene=LINC00589
BANCR	BRAF-Activated Non-Protein Coding RNA	RNA Gene		15	GC09M069296	16.8969	https://www.genecards.org/cgi-bin/carddisp.pl?gene=BANCR
SOD2-OT1	SOD2 Overlapping Transcript 1	RNA Gene		13	GC06M159772	16.8785	https://www.genecards.org/cgi-bin/carddisp.pl?gene=SOD2-OT1
ADAMTS13	ADAM Metallopeptidase With Thrombospondin Type 1 Motif 13	Protein Coding	Q76LX8	51	GC09P133414	16.8785	https://www.genecards.org/cgi-bin/carddisp.pl?gene=ADAMTS13
MIR24-2	MicroRNA 24-2	RNA Gene		21	GC19M017487	16.8581	https://www.genecards.org/cgi-bin/carddisp.pl?gene=MIR24-2
NOS3	Nitric Oxide Synthase 3	Protein Coding	P29474	53	GC07P154525	16.8203	https://www.genecards.org/cgi-bin/carddisp.pl?gene=NOS3
VLDLR-AS1	VLDLR Antisense RNA 1	RNA Gene		17	GC09M002386	16.8005	https://www.genecards.org/cgi-bin/carddisp.pl?gene=VLDLR-AS1
GABRE	Gamma-Aminobutyric Acid Type A Receptor Subunit Epsilon	Protein Coding	P78334	44	GC0XM151955	16.7652	https://www.genecards.org/cgi-bin/carddisp.pl?gene=GABRE
CCDC150	Coiled-Coil Domain Containing 150	Protein Coding	Q8NCX0	36	GC02P196639	16.7652	https://www.genecards.org/cgi-bin/carddisp.pl?gene=CCDC150
MADCAM1-AS1	MADCAM1 Antisense RNA 1	RNA Gene		13	GC19M016379	16.7652	https://www.genecards.org/cgi-bin/carddisp.pl?gene=MADCAM1-AS1
MYOM1	Myomesin 1	Protein Coding	P52179	43	GC18M003066	16.74	https://www.genecards.org/cgi-bin/carddisp.pl?gene=MYOM1
BAAT	Bile Acid-CoA:Amino Acid N-Acyltransferase	Protein Coding	Q14032	46	GC09M101354	16.7231	https://www.genecards.org/cgi-bin/carddisp.pl?gene=BAAT
ALAS2	5'-Aminolevulinate Synthase 2	Protein Coding	P22557	50	GC0XM055009	16.707	https://www.genecards.org/cgi-bin/carddisp.pl?gene=ALAS2
IRS1	Insulin Receptor Substrate 1	Protein Coding	P35568	51	GC02M226731	16.7016	https://www.genecards.org/cgi-bin/carddisp.pl?gene=IRS1
MCU	Mitochondrial Calcium Uniporter	Protein Coding	Q8NE86	42	GC10P072692	16.7004	https://www.genecards.org/cgi-bin/carddisp.pl?gene=MCU
MIR137	MicroRNA 137	RNA Gene		20	GC01M098046	16.6847	https://www.genecards.org/cgi-bin/carddisp.pl?gene=MIR137
MIR100HG	Mir-100-Let-7a-2-Mir-125b-1 Cluster Host Gene	RNA Gene		20	GC11M122029	16.6796	https://www.genecards.org/cgi-bin/carddisp.pl?gene=MIR100HG
HMGCR	3-Hydroxy-3-Methylglutaryl-CoA Reductase	Protein Coding	P04035	50	GC05P075336	16.6719	https://www.genecards.org/cgi-bin/carddisp.pl?gene=HMGCR
TUSC7	Tumor Suppressor Candidate 7	RNA Gene		19	GC03P116647	16.6673	https://www.genecards.org/cgi-bin/carddisp.pl?gene=TUSC7
LINC01018	Long Intergenic Non-Protein Coding RNA 1018	RNA Gene		17	GC05P006582	16.65	https://www.genecards.org/cgi-bin/carddisp.pl?gene=LINC01018
MIR374A	MicroRNA 374a	RNA Gene		18	GC0XM074300	16.6162	https://www.genecards.org/cgi-bin/carddisp.pl?gene=MIR374A
LINC00665	Long Intergenic Non-Protein Coding RNA 665	RNA Gene		17	GC19M086833	16.6093	https://www.genecards.org/cgi-bin/carddisp.pl?gene=LINC00665
CERNA2	Competing Endogenous LncRNA 2 For MicroRNA Let-7b	RNA Gene		13	GC10M084153	16.5952	https://www.genecards.org/cgi-bin/carddisp.pl?gene=CERNA2
SLC37A4	Solute Carrier Family 37 Member 4	Protein Coding	O43826	46	GC11M120765	16.5872	https://www.genecards.org/cgi-bin/carddisp.pl?gene=SLC37A4
MIR124-2	MicroRNA 124-2	RNA Gene		20	GC08P064379	16.5833	https://www.genecards.org/cgi-bin/carddisp.pl?gene=MIR124-2
CDH4	Cadherin 4	Protein Coding	P55283	46	GC20P061252	16.5628	https://www.genecards.org/cgi-bin/carddisp.pl?gene=CDH4
HIF1A	Hypoxia Inducible Factor 1 Subunit Alpha	Protein Coding	Q16665	52	GC14P061695	16.558	https://www.genecards.org/cgi-bin/carddisp.pl?gene=HIF1A
GAPDH	Glyceraldehyde-3-Phosphate Dehydrogenase	Protein Coding	P04406	54	GC12P033726	16.5319	https://www.genecards.org/cgi-bin/carddisp.pl?gene=GAPDH
MMP9	Matrix Metallopeptidase 9	Protein Coding	P14780	57	GC20P046008	16.5311	https://www.genecards.org/cgi-bin/carddisp.pl?gene=MMP9
FABP5P3	Fatty Acid Binding Protein 5 Pseudogene 3	Pseudogene	A8MUU1	23	GC07P154562	16.5286	https://www.genecards.org/cgi-bin/carddisp.pl?gene=FABP5P3
WT1-AS	WT1 Antisense RNA	RNA Gene	Q06250	29	GC11P032434	16.5189	https://www.genecards.org/cgi-bin/carddisp.pl?gene=WT1-AS
CCEPR	Cervical Carcinoma Expressed PCNA Regulatory LncRNA	RNA Gene		11	GC10M059174	16.5185	https://www.genecards.org/cgi-bin/carddisp.pl?gene=CCEPR
MIR136	MicroRNA 136	RNA Gene		21	GC14P113741	16.5093	https://www.genecards.org/cgi-bin/carddisp.pl?gene=MIR136
LNCARSR	LncRNA Regulator Of Akt Signaling Associated With HCC And RCC	RNA Gene		16	GC09M079507	16.4988	https://www.genecards.org/cgi-bin/carddisp.pl?gene=LNCARSR
SNHG20	Small Nucleolar RNA Host Gene 20	RNA Gene		22	GC17P094541	16.48	https://www.genecards.org/cgi-bin/carddisp.pl?gene=SNHG20
NPPA	Natriuretic Peptide A	Protein Coding	P01160	48	GC01M011855	16.4725	https://www.genecards.org/cgi-bin/carddisp.pl?gene=NPPA
NR2F1-AS1	NR2F1 Antisense RNA 1	RNA Gene		19	GC05M093265	16.4552	https://www.genecards.org/cgi-bin/carddisp.pl?gene=NR2F1-AS1
TUBA3D	Tubulin Alpha 3d	Protein Coding	P0DPH8	38	GC02P140619	16.4397	https://www.genecards.org/cgi-bin/carddisp.pl?gene=TUBA3D
NPC1	NPC Intracellular Cholesterol Transporter 1	Protein Coding	O15118	53	GC18M023506	16.4314	https://www.genecards.org/cgi-bin/carddisp.pl?gene=NPC1
SEMA6A-AS1	SEMA6A Antisense RNA 1	RNA Gene		16	GC05P116447	16.4294	https://www.genecards.org/cgi-bin/carddisp.pl?gene=SEMA6A-AS1
LINC00926	Long Intergenic Non-Protein Coding RNA 926	RNA Gene		18	GC15P061732	16.4287	https://www.genecards.org/cgi-bin/carddisp.pl?gene=LINC00926
SOX2-OT	SOX2 Overlapping Transcript	RNA Gene		26	GC03P180989	16.4071	https://www.genecards.org/cgi-bin/carddisp.pl?gene=SOX2-OT
MIF	Macrophage Migration Inhibitory Factor	Protein Coding	P14174	51	GC22P023894	16.394	https://www.genecards.org/cgi-bin/carddisp.pl?gene=MIF
MZT2A	Mitotic Spindle Organizing Protein 2A	Protein Coding	Q6P582	37	GC02M131464	16.3931	https://www.genecards.org/cgi-bin/carddisp.pl?gene=MZT2A
MIRLET7A2	MicroRNA Let-7a-2	RNA Gene		21	GC11M122146	16.3825	https://www.genecards.org/cgi-bin/carddisp.pl?gene=MIRLET7A2
CD34	CD34 Molecule	Protein Coding	P28906	49	GC01M207880	16.3822	https://www.genecards.org/cgi-bin/carddisp.pl?gene=CD34
CCR6	C-C Motif Chemokine Receptor 6	Protein Coding	P51684	47	GC06P167111	16.3534	https://www.genecards.org/cgi-bin/carddisp.pl?gene=CCR6
THPO	Thrombopoietin	Protein Coding	P40225	47	GC03M184371	16.306	https://www.genecards.org/cgi-bin/carddisp.pl?gene=THPO
PRMT7	Protein Arginine Methyltransferase 7	Protein Coding	Q9NVM4	47	GC16P068990	16.2964	https://www.genecards.org/cgi-bin/carddisp.pl?gene=PRMT7
LINC00554	Long Intergenic Non-Protein Coding RNA 554	RNA Gene		15	GC13M099994	16.2838	https://www.genecards.org/cgi-bin/carddisp.pl?gene=LINC00554
LOC126805670	CDK7 Strongly-Dependent Group 2 Enhancer GRCh37_chr1:27098665-27099864	Functional Element		3	GC01P032098	16.2748	https://www.genecards.org/cgi-bin/carddisp.pl?gene=LOC126805670
LOC126862061	BRD4-Independent Group 4 Enhancer GRCh37_chr14:102550057-102551256	Functional Element		3	GC14P114080	16.2748	https://www.genecards.org/cgi-bin/carddisp.pl?gene=LOC126862061
SLC7A6	Solute Carrier Family 7 Member 6	Protein Coding	Q92536	45	GC16P068973	16.2744	https://www.genecards.org/cgi-bin/carddisp.pl?gene=SLC7A6
ACE	Angiotensin I Converting Enzyme	Protein Coding	P12821	55	GC17P063477	16.2739	https://www.genecards.org/cgi-bin/carddisp.pl?gene=ACE
AOC4P	Amine Oxidase Copper Containing 4, Pseudogene	Pseudogene		12	GC17P093670	16.2411	https://www.genecards.org/cgi-bin/carddisp.pl?gene=AOC4P
CBR3-AS1	CBR3 Antisense RNA 1	RNA Gene		19	GC21M036090	16.2294	https://www.genecards.org/cgi-bin/carddisp.pl?gene=CBR3-AS1
FANCI	FA Complementation Group I	Protein Coding	Q9NVI1	46	GC15P089243	16.2212	https://www.genecards.org/cgi-bin/carddisp.pl?gene=FANCI
ACTA2-AS1	ACTA2 Antisense RNA 1	RNA Gene		19	GC10P088932	16.2162	https://www.genecards.org/cgi-bin/carddisp.pl?gene=ACTA2-AS1
ZEB1-AS1	ZEB1 Antisense RNA 1	RNA Gene		20	GC10M031166	16.2136	https://www.genecards.org/cgi-bin/carddisp.pl?gene=ZEB1-AS1
IL21R-AS1	IL21R Antisense RNA 1	RNA Gene		17	GC16M027460	16.2064	https://www.genecards.org/cgi-bin/carddisp.pl?gene=IL21R-AS1
KCTD13	Potassium Channel Tetramerization Domain Containing 13	Protein Coding	Q8WZ19	39	GC16M029905	16.1869	https://www.genecards.org/cgi-bin/carddisp.pl?gene=KCTD13
ONECUT1	One Cut Homeobox 1	Protein Coding	Q9UBC0	45	GC15M140467	16.1556	https://www.genecards.org/cgi-bin/carddisp.pl?gene=ONECUT1
HMGCL	3-Hydroxy-3-Methylglutaryl-CoA Lyase	Protein Coding	P35914	49	GC01M023801	16.1387	https://www.genecards.org/cgi-bin/carddisp.pl?gene=HMGCL
HOXA13	Homeobox A13	Protein Coding	P31271	45	GC07M027911	16.1289	https://www.genecards.org/cgi-bin/carddisp.pl?gene=HOXA13
MIR181C	MicroRNA 181c	RNA Gene		21	GC19P095419	16.1254	https://www.genecards.org/cgi-bin/carddisp.pl?gene=MIR181C
EPCAM	Epithelial Cell Adhesion Molecule	Protein Coding	P16422	52	GC02P047345	16.1133	https://www.genecards.org/cgi-bin/carddisp.pl?gene=EPCAM
FBP1	Fructose-Bisphosphatase 1	Protein Coding	P09467	53	GC09M094603	16.1071	https://www.genecards.org/cgi-bin/carddisp.pl?gene=FBP1
MIR26A2	MicroRNA 26a-2	RNA Gene		21	GC12M057824	16.0876	https://www.genecards.org/cgi-bin/carddisp.pl?gene=MIR26A2
PPIG	Peptidylprolyl Isomerase G	Protein Coding	Q13427	45	GC02P169584	16.0753	https://www.genecards.org/cgi-bin/carddisp.pl?gene=PPIG
ZEB2-AS1	ZEB2 Antisense RNA 1	RNA Gene		21	GC02P144519	16.0718	https://www.genecards.org/cgi-bin/carddisp.pl?gene=ZEB2-AS1
NR5A2	Nuclear Receptor Subfamily 5 Group A Member 2	Protein Coding	O00482	48	GC01P199996	16.0691	https://www.genecards.org/cgi-bin/carddisp.pl?gene=NR5A2
LINC02027	Long Intergenic Non-Protein Coding RNA 2027	RNA Gene		16	GC03P080993	16.062	https://www.genecards.org/cgi-bin/carddisp.pl?gene=LINC02027
MIR187	MicroRNA 187	RNA Gene		20	GC18M035904	16.0373	https://www.genecards.org/cgi-bin/carddisp.pl?gene=MIR187
UFC1	Ubiquitin-Fold Modifier Conjugating Enzyme 1	Protein Coding	Q9Y3C8	41	GC01P161152	16.0356	https://www.genecards.org/cgi-bin/carddisp.pl?gene=UFC1
MIR95	MicroRNA 95	RNA Gene		19	GC04M008007	16.0097	https://www.genecards.org/cgi-bin/carddisp.pl?gene=MIR95
MIR9-2	MicroRNA 9-2	RNA Gene		20	GC05M088666	16.0088	https://www.genecards.org/cgi-bin/carddisp.pl?gene=MIR9-2
FAM13A	Family With Sequence Similarity 13 Member A	Protein Coding	O94988	43	GC04M088725	15.9798	https://www.genecards.org/cgi-bin/carddisp.pl?gene=FAM13A
GOLM1	Golgi Membrane Protein 1	Protein Coding	Q8NBJ4	44	GC09M086026	15.9625	https://www.genecards.org/cgi-bin/carddisp.pl?gene=GOLM1
MIR154	MicroRNA 154	RNA Gene		20	GC14P114440	15.959	https://www.genecards.org/cgi-bin/carddisp.pl?gene=MIR154
GAS5-AS1	GAS5 Antisense RNA 1	RNA Gene		16	GC01P173863	15.9431	https://www.genecards.org/cgi-bin/carddisp.pl?gene=GAS5-AS1
LINC00601	Long Intergenic Non-Protein Coding RNA 601	RNA Gene		16	GC10M126413	15.9394	https://www.genecards.org/cgi-bin/carddisp.pl?gene=LINC00601
HOXA-AS2	HOXA Cluster Antisense RNA 2	RNA Gene		20	GC07P027107	15.9378	https://www.genecards.org/cgi-bin/carddisp.pl?gene=HOXA-AS2
NR0B2	Nuclear Receptor Subfamily 0 Group B Member 2	Protein Coding	Q15466	45	GC01M030158	15.9099	https://www.genecards.org/cgi-bin/carddisp.pl?gene=NR0B2
EGILA	EGFR Interacting LncRNA	RNA Gene		15	GC14M026057	15.8971	https://www.genecards.org/cgi-bin/carddisp.pl?gene=EGILA
BAX	BCL2 Associated X, Apoptosis Regulator	Protein Coding	Q07812	54	GC19P048954	15.8948	https://www.genecards.org/cgi-bin/carddisp.pl?gene=BAX
CECR7	Cat Eye Syndrome Chromosome Region, Candidate 7	RNA Gene		18	GC22P060140	15.8872	https://www.genecards.org/cgi-bin/carddisp.pl?gene=CECR7
GHET1	Gastric Carcinoma Proliferation Enhancing Transcript 1	RNA Gene		14	GC07P154434	15.8796	https://www.genecards.org/cgi-bin/carddisp.pl?gene=GHET1
AMACR	Alpha-Methylacyl-CoA Racemase	Protein Coding	Q9UHK6	48	GC05M033986	15.8688	https://www.genecards.org/cgi-bin/carddisp.pl?gene=AMACR
GLT1D1	Glycosyltransferase 1 Domain Containing 1	Protein Coding	Q96MS3	34	GC12P128853	15.8652	https://www.genecards.org/cgi-bin/carddisp.pl?gene=GLT1D1
FTX	FTX Transcript, XIST Regulator	RNA Gene		21	GC0XM073946	15.8587	https://www.genecards.org/cgi-bin/carddisp.pl?gene=FTX
MIR181B2	MicroRNA 181b-2	RNA Gene		21	GC09P124693	15.8464	https://www.genecards.org/cgi-bin/carddisp.pl?gene=MIR181B2
PRECSIT	P53 Regulated Carcinoma Associated Stat3 Activating Long Intergenic Non-Protein Coding Transcript	RNA Gene		22	GC13M110866	15.8221	https://www.genecards.org/cgi-bin/carddisp.pl?gene=PRECSIT
PRAL	P53 Regulation Associated LncRNA	RNA Gene		11	GC17M015285	15.8155	https://www.genecards.org/cgi-bin/carddisp.pl?gene=PRAL
IFNA2	Interferon Alpha 2	Protein Coding	P01563	47	GC09M021384	15.804	https://www.genecards.org/cgi-bin/carddisp.pl?gene=IFNA2
SLC4A2	Solute Carrier Family 4 Member 2	Protein Coding	P04920	46	GC07P151057	15.8002	https://www.genecards.org/cgi-bin/carddisp.pl?gene=SLC4A2
NNT-AS1	NNT Antisense RNA 1	RNA Gene		16	GC05M044661	15.7984	https://www.genecards.org/cgi-bin/carddisp.pl?gene=NNT-AS1
VWF	Von Willebrand Factor	Protein Coding	P04275	52	GC12M006422	15.7453	https://www.genecards.org/cgi-bin/carddisp.pl?gene=VWF
FER1L4	Fer-1 Like Family Member 4 (Pseudogene)	Pseudogene	A9Z1Z3	25	GC20M035558	15.7447	https://www.genecards.org/cgi-bin/carddisp.pl?gene=FER1L4
GPC3-AS1	GPC3 Antisense RNA 1	RNA Gene		9	GC0XP133897	15.7447	https://www.genecards.org/cgi-bin/carddisp.pl?gene=GPC3-AS1
GCK	Glucokinase	Protein Coding	P35557	53	GC07M044978	15.7403	https://www.genecards.org/cgi-bin/carddisp.pl?gene=GCK
IATPR	ITGB1 Adjacent Tumor Promoting LncRNA	RNA Gene		14	GC10M035069	15.7219	https://www.genecards.org/cgi-bin/carddisp.pl?gene=IATPR
TERC	Telomerase RNA Component	RNA Gene		29	GC03M169765	15.717	https://www.genecards.org/cgi-bin/carddisp.pl?gene=TERC
ZNF674-AS1	ZNF674 Antisense RNA 1 (Head To Head)	RNA Gene		16	GC0XP046545	15.7071	https://www.genecards.org/cgi-bin/carddisp.pl?gene=ZNF674-AS1
MIRLET7A3	MicroRNA Let-7a-3	RNA Gene		20	GC22P046112	15.6891	https://www.genecards.org/cgi-bin/carddisp.pl?gene=MIRLET7A3
SLC25A27	Solute Carrier Family 25 Member 27	Protein Coding	O95847	41	GC06P046652	15.6853	https://www.genecards.org/cgi-bin/carddisp.pl?gene=SLC25A27
PCSK9	Proprotein Convertase Subtilisin/Kexin Type 9	Protein Coding	Q8NBP7	53	GC01P055039	15.6796	https://www.genecards.org/cgi-bin/carddisp.pl?gene=PCSK9
BGLAP	Bone Gamma-Carboxyglutamate Protein	Protein Coding	P02818	44	GC01P156242	15.6784	https://www.genecards.org/cgi-bin/carddisp.pl?gene=BGLAP
NPHP3	Nephrocystin 3	Protein Coding	Q7Z494	43	GC03M132683	15.6757	https://www.genecards.org/cgi-bin/carddisp.pl?gene=NPHP3
GFOD3P	Gfo/Idh/MocA-Like Oxidoreductase Domain Containing 3, Pseudogene	Pseudogene		22	GC01M003735	15.6745	https://www.genecards.org/cgi-bin/carddisp.pl?gene=GFOD3P
CXCL1P1	C-X-C Motif Chemokine Ligand 1 Pseudogene 1	Pseudogene		9	GC04M073944	15.6671	https://www.genecards.org/cgi-bin/carddisp.pl?gene=CXCL1P1
PCAT29	Prostate Cancer Associated Transcript 29	RNA Gene		17	GC15P145819	15.6591	https://www.genecards.org/cgi-bin/carddisp.pl?gene=PCAT29
BAIAP2-DT	BAIAP2 Divergent Transcript	RNA Gene		17	GC17M081288	15.6556	https://www.genecards.org/cgi-bin/carddisp.pl?gene=BAIAP2-DT
DRAIC	Downregulated RNA In Cancer, Inhibitor Of Cell Invasion And Migration	RNA Gene		16	GC15P142883	15.6535	https://www.genecards.org/cgi-bin/carddisp.pl?gene=DRAIC
FOS	Fos Proto-Oncogene, AP-1 Transcription Factor Subunit	Protein Coding	P01100	54	GC14P075278	15.6404	https://www.genecards.org/cgi-bin/carddisp.pl?gene=FOS
CBS	Cystathionine Beta-Synthase	Protein Coding	P35520	54	GC21M043053	15.6312	https://www.genecards.org/cgi-bin/carddisp.pl?gene=CBS
CERNA3	Competing Endogenous LncRNA 3 For MiR-645	RNA Gene		13	GC08P056096	15.6156	https://www.genecards.org/cgi-bin/carddisp.pl?gene=CERNA3
CASC11	Cancer Susceptibility 11	RNA Gene		17	GC08M134951	15.6131	https://www.genecards.org/cgi-bin/carddisp.pl?gene=CASC11
FAM83A-AS1	FAM83A Antisense RNA 1	RNA Gene		16	GC08M123201	15.6036	https://www.genecards.org/cgi-bin/carddisp.pl?gene=FAM83A-AS1
ICAM4-AS1	ICAM4 Antisense RNA 1	RNA Gene		12	GC19M017182	15.6036	https://www.genecards.org/cgi-bin/carddisp.pl?gene=ICAM4-AS1
LINC01138	Long Intergenic Non-Protein Coding RNA 1138	RNA Gene		16	GC01M158406	15.6001	https://www.genecards.org/cgi-bin/carddisp.pl?gene=LINC01138
EGFR-AS1	EGFR Antisense RNA 1	RNA Gene		18	GC07M055179	15.5945	https://www.genecards.org/cgi-bin/carddisp.pl?gene=EGFR-AS1
HTR2A-AS1	HTR2A Antisense RNA 1	RNA Gene		16	GC13P046852	15.5834	https://www.genecards.org/cgi-bin/carddisp.pl?gene=HTR2A-AS1
MST1	Macrophage Stimulating 1	Protein Coding	P26927	49	GC03M049683	15.5798	https://www.genecards.org/cgi-bin/carddisp.pl?gene=MST1
NKILA	NF-KappaB Interacting LncRNA	RNA Gene		14	GC20P057711	15.5621	https://www.genecards.org/cgi-bin/carddisp.pl?gene=NKILA
NAT2	N-Acetyltransferase 2	Protein Coding	P11245	45	GC08P018391	15.5534	https://www.genecards.org/cgi-bin/carddisp.pl?gene=NAT2
PTENP1	Phosphatase And Tensin Homolog Pseudogene 1	Pseudogene		21	GC09M033673	15.5441	https://www.genecards.org/cgi-bin/carddisp.pl?gene=PTENP1
MIRLET7F2	MicroRNA Let-7f-2	RNA Gene		18	GC0XM053674	15.533	https://www.genecards.org/cgi-bin/carddisp.pl?gene=MIRLET7F2
POLR1HASP	POLR1H Antisense, Pseudogene	Pseudogene		21	GC06M090111	15.5242	https://www.genecards.org/cgi-bin/carddisp.pl?gene=POLR1HASP
PLIN2	Perilipin 2	Protein Coding	Q99541	45	GC09M019237	15.5195	https://www.genecards.org/cgi-bin/carddisp.pl?gene=PLIN2
LINC02055	Long Intergenic Non-Protein Coding RNA 2055	RNA Gene		15	GC08P135859	15.5107	https://www.genecards.org/cgi-bin/carddisp.pl?gene=LINC02055
URB2	URB2 Ribosome Biogenesis Homolog	Protein Coding	Q14146	38	GC01P229626	15.4972	https://www.genecards.org/cgi-bin/carddisp.pl?gene=URB2
CDH17	Cadherin 17	Protein Coding	Q12864	46	GC08M094127	15.4957	https://www.genecards.org/cgi-bin/carddisp.pl?gene=CDH17
MAPKAPK5-AS1	MAPKAPK5 Antisense RNA 1	RNA Gene	Q8N8E1	22	GC12M111839	15.4919	https://www.genecards.org/cgi-bin/carddisp.pl?gene=MAPKAPK5-AS1
MIR1-2	MicroRNA 1-2	RNA Gene		17	GC18M032012	15.4919	https://www.genecards.org/cgi-bin/carddisp.pl?gene=MIR1-2
PDIA3P1	Protein Disulfide Isomerase Family A Member 3 Pseudogene 1	Pseudogene		14	GC01P158316	15.4827	https://www.genecards.org/cgi-bin/carddisp.pl?gene=PDIA3P1
LINC00974	Long Intergenic Non-Protein Coding RNA 974	RNA Gene		17	GC17M041549	15.4494	https://www.genecards.org/cgi-bin/carddisp.pl?gene=LINC00974
LBP	Lipopolysaccharide Binding Protein	Protein Coding	P18428	47	GC20P038346	15.4411	https://www.genecards.org/cgi-bin/carddisp.pl?gene=LBP
LINC00173	Long Intergenic Non-Protein Coding RNA 173	RNA Gene	Q6ZV60	22	GC12P116533	15.4336	https://www.genecards.org/cgi-bin/carddisp.pl?gene=LINC00173
C20orf204	Chromosome 20 Open Reading Frame 204	Protein Coding	A0A1B0GTL2	21	GC20P066106	15.4336	https://www.genecards.org/cgi-bin/carddisp.pl?gene=C20orf204
HADHB	Hydroxyacyl-CoA Dehydrogenase Trifunctional Multienzyme Complex Subunit Beta	Protein Coding	P55084	50	GC02P026243	15.4261	https://www.genecards.org/cgi-bin/carddisp.pl?gene=HADHB
SNHG3	Small Nucleolar RNA Host Gene 3	RNA Gene		22	GC01P031846	15.4082	https://www.genecards.org/cgi-bin/carddisp.pl?gene=SNHG3
PCNA-AS1	PCNA Antisense RNA 1	RNA Gene		12	GC20P005119	15.4082	https://www.genecards.org/cgi-bin/carddisp.pl?gene=PCNA-AS1
ZNF350-AS1	ZNF350 Antisense RNA 1	RNA Gene		16	GC19P096478	15.399	https://www.genecards.org/cgi-bin/carddisp.pl?gene=ZNF350-AS1
CAT	Catalase	Protein Coding	P04040	55	GC11P034460	15.3791	https://www.genecards.org/cgi-bin/carddisp.pl?gene=CAT
CARD8-AS1	CARD8 Antisense RNA 1	RNA Gene		16	GC19P048255	15.3657	https://www.genecards.org/cgi-bin/carddisp.pl?gene=CARD8-AS1
GIHCG	GIHCG Inhibitor Of MiR-200b/200a/429 Expression	RNA Gene		16	GC12M059009	15.3657	https://www.genecards.org/cgi-bin/carddisp.pl?gene=GIHCG
NARF-AS1	NARF Antisense RNA 1	RNA Gene		13	GC17M082772	15.3657	https://www.genecards.org/cgi-bin/carddisp.pl?gene=NARF-AS1
LDC1P	Leucine Decarboxylase 1, Pseudogene	Pseudogene		12	GC01P032356	15.3657	https://www.genecards.org/cgi-bin/carddisp.pl?gene=LDC1P
SIRT1-AS	SIRT1 Antisense RNA	RNA Gene		5	GC10U902480	15.3657	https://www.genecards.org/cgi-bin/carddisp.pl?gene=SIRT1-AS
C14orf132	Chromosome 14 Open Reading Frame 132	Protein Coding	Q9NPU4	25	GC14P096040	15.3655	https://www.genecards.org/cgi-bin/carddisp.pl?gene=C14orf132
NGLY1	N-Glycanase 1	Protein Coding	Q96IV0	46	GC03M025718	15.342	https://www.genecards.org/cgi-bin/carddisp.pl?gene=NGLY1
KRTAP5-AS1	KRTAP5-1/KRTAP5-2 Antisense RNA 1	RNA Gene		18	GC11P001571	15.3332	https://www.genecards.org/cgi-bin/carddisp.pl?gene=KRTAP5-AS1
OVCH1-AS1	OVCH1 Antisense RNA 1	RNA Gene		16	GC12P029389	15.3332	https://www.genecards.org/cgi-bin/carddisp.pl?gene=OVCH1-AS1
PRC1-AS1	PRC1 Antisense RNA 1	RNA Gene		16	GC15P090966	15.3332	https://www.genecards.org/cgi-bin/carddisp.pl?gene=PRC1-AS1
THY1-AS1	THY1 Antisense RNA 1	RNA Gene		12	GC11P121573	15.3332	https://www.genecards.org/cgi-bin/carddisp.pl?gene=THY1-AS1
CCND3P1	Cyclin D3 Pseudogene 1	Pseudogene		11	GC10M030403	15.3332	https://www.genecards.org/cgi-bin/carddisp.pl?gene=CCND3P1
ULK4P2	ULK4 Pseudogene 2	Pseudogene		11	GC15P030572	15.3332	https://www.genecards.org/cgi-bin/carddisp.pl?gene=ULK4P2
SOCS3	Suppressor Of Cytokine Signaling 3	Protein Coding	O14543	47	GC17M078356	15.3304	https://www.genecards.org/cgi-bin/carddisp.pl?gene=SOCS3
TMEM51-AS1	TMEM51 Antisense RNA 1	RNA Gene		20	GC01M015111	15.3152	https://www.genecards.org/cgi-bin/carddisp.pl?gene=TMEM51-AS1
ITGB1	Integrin Subunit Beta 1	Protein Coding	P05556	53	GC10M035059	15.2559	https://www.genecards.org/cgi-bin/carddisp.pl?gene=ITGB1
ARC	Activity Regulated Cytoskeleton Associated Protein	Protein Coding	Q7LC44	41	GC08M142611	15.2495	https://www.genecards.org/cgi-bin/carddisp.pl?gene=ARC
DIP2C-AS1	DIP2C Antisense RNA 1	RNA Gene	Q8N8Z3	27	GC10P000651	15.2495	https://www.genecards.org/cgi-bin/carddisp.pl?gene=DIP2C-AS1
SERHL	Serine Hydrolase Like (Pseudogene)	Pseudogene	Q9NQF3	26	GC22P042500	15.2495	https://www.genecards.org/cgi-bin/carddisp.pl?gene=SERHL
LINC00383	Long Intergenic Non-Protein Coding RNA 383	RNA Gene		14	GC13P069212	15.2495	https://www.genecards.org/cgi-bin/carddisp.pl?gene=LINC00383
CD79A	CD79a Molecule	Protein Coding	P11912	51	GC19P041877	15.2415	https://www.genecards.org/cgi-bin/carddisp.pl?gene=CD79A
LOC126805688	BRD4-Independent Group 4 Enhancer GRCh37_chr1:33251929-33253128	Functional Element		3	GC01P032786	15.237	https://www.genecards.org/cgi-bin/carddisp.pl?gene=LOC126805688
DLC1	DLC1 Rho GTPase Activating Protein	Protein Coding	Q96QB1	48	GC08M013083	15.2243	https://www.genecards.org/cgi-bin/carddisp.pl?gene=DLC1
CES2	Carboxylesterase 2	Protein Coding	O00748	47	GC16P066934	15.2235	https://www.genecards.org/cgi-bin/carddisp.pl?gene=CES2
APOC3	Apolipoprotein C3	Protein Coding	P02656	48	GC11P116829	15.2231	https://www.genecards.org/cgi-bin/carddisp.pl?gene=APOC3
CA3-AS1	CA3 Antisense RNA 1	RNA Gene		16	GC08M085442	15.2092	https://www.genecards.org/cgi-bin/carddisp.pl?gene=CA3-AS1
LINC00210	Long Intergenic Non-Protein Coding RNA 210	RNA Gene		15	GC01P217892	15.2069	https://www.genecards.org/cgi-bin/carddisp.pl?gene=LINC00210
TYMS	Thymidylate Synthetase	Protein Coding	P04818	53	GC18P000657	15.2057	https://www.genecards.org/cgi-bin/carddisp.pl?gene=TYMS
CDR1	Cerebellar Degeneration Related 1	Protein Coding	P51861	35	GC0XM140782	15.1746	https://www.genecards.org/cgi-bin/carddisp.pl?gene=CDR1
LIPC	Lipase C, Hepatic Type	Protein Coding	P11150	49	GC15P058410	15.0471	https://www.genecards.org/cgi-bin/carddisp.pl?gene=LIPC
SLC51B	Solute Carrier Family 51 Subunit Beta	Protein Coding	Q86UW2	38	GC15P142867	15.0238	https://www.genecards.org/cgi-bin/carddisp.pl?gene=SLC51B
KIF12	Kinesin Family Member 12	Protein Coding	Q96FN5	40	GC09M114086	15.0092	https://www.genecards.org/cgi-bin/carddisp.pl?gene=KIF12
ALPL	Alkaline Phosphatase, Biomineralization Associated	Protein Coding	P05186	54	GC01P021508	15.0062	https://www.genecards.org/cgi-bin/carddisp.pl?gene=ALPL
LDLR	Low Density Lipoprotein Receptor	Protein Coding	P01130	55	GC19P095238	14.9835	https://www.genecards.org/cgi-bin/carddisp.pl?gene=LDLR
BRCA2	BRCA2 DNA Repair Associated	Protein Coding	P51587	52	GC13P032315	14.9751	https://www.genecards.org/cgi-bin/carddisp.pl?gene=BRCA2
SOCS1	Suppressor Of Cytokine Signaling 1	Protein Coding	O15524	49	GC16M014457	14.9743	https://www.genecards.org/cgi-bin/carddisp.pl?gene=SOCS1
CXCL12	C-X-C Motif Chemokine Ligand 12	Protein Coding	P48061	48	GC10M044370	14.9742	https://www.genecards.org/cgi-bin/carddisp.pl?gene=CXCL12
IL18	Interleukin 18	Protein Coding	Q14116	47	GC11M112143	14.9242	https://www.genecards.org/cgi-bin/carddisp.pl?gene=IL18
SKIC2	SKI2 Subunit Of Superkiller Complex	Protein Coding	Q15477	46	GC06P125213	14.9096	https://www.genecards.org/cgi-bin/carddisp.pl?gene=SKIC2
B2M	Beta-2-Microglobulin	Protein Coding	P61769	53	GC15P044711	14.893	https://www.genecards.org/cgi-bin/carddisp.pl?gene=B2M
SIRT1	Sirtuin 1	Protein Coding	Q96EB6	52	GC10P067884	14.8799	https://www.genecards.org/cgi-bin/carddisp.pl?gene=SIRT1
SCARB1	Scavenger Receptor Class B Member 1	Protein Coding	Q8WTV0	51	GC12M124776	14.809	https://www.genecards.org/cgi-bin/carddisp.pl?gene=SCARB1
UROD	Uroporphyrinogen Decarboxylase	Protein Coding	P06132	50	GC01P045879	14.7821	https://www.genecards.org/cgi-bin/carddisp.pl?gene=UROD
NOTCH1	Notch Receptor 1	Protein Coding	P46531	55	GC09M138467	14.7772	https://www.genecards.org/cgi-bin/carddisp.pl?gene=NOTCH1
SPP1	Secreted Phosphoprotein 1	Protein Coding	P10451	49	GC04P087975	14.774	https://www.genecards.org/cgi-bin/carddisp.pl?gene=SPP1
GJB1	Gap Junction Protein Beta 1	Protein Coding	P08034	50	GC0XP071212	14.7491	https://www.genecards.org/cgi-bin/carddisp.pl?gene=GJB1
CEACAM3	CEA Cell Adhesion Molecule 3	Protein Coding	P40198	46	GC19P041796	14.743	https://www.genecards.org/cgi-bin/carddisp.pl?gene=CEACAM3
GCG	Glucagon	Protein Coding	P01275	45	GC02M162142	14.7359	https://www.genecards.org/cgi-bin/carddisp.pl?gene=GCG
FGF21	Fibroblast Growth Factor 21	Protein Coding	Q9NSA1	42	GC19P096310	14.713	https://www.genecards.org/cgi-bin/carddisp.pl?gene=FGF21
MUC1	Mucin 1, Cell Surface Associated	Protein Coding	P15941	52	GC01M155185	14.7108	https://www.genecards.org/cgi-bin/carddisp.pl?gene=MUC1
CEACAM5	CEA Cell Adhesion Molecule 5	Protein Coding	P06731	47	GC19P096057	14.7046	https://www.genecards.org/cgi-bin/carddisp.pl?gene=CEACAM5
SULT2A1	Sulfotransferase Family 2A Member 1	Protein Coding	Q06520	47	GC19M047870	14.6946	https://www.genecards.org/cgi-bin/carddisp.pl?gene=SULT2A1
PPARGC1A	PPARG Coactivator 1 Alpha	Protein Coding	Q9UBK2	51	GC04M023755	14.6926	https://www.genecards.org/cgi-bin/carddisp.pl?gene=PPARGC1A
RBCK1	RANBP2-Type And C3HC4-Type Zinc Finger Containing 1	Protein Coding	Q9BYM8	45	GC20P000407	14.6829	https://www.genecards.org/cgi-bin/carddisp.pl?gene=RBCK1
HLA-A	Major Histocompatibility Complex, Class I, A	Protein Coding	P04439	48	GC06P118852	14.6743	https://www.genecards.org/cgi-bin/carddisp.pl?gene=HLA-A
PTGS2	Prostaglandin-Endoperoxide Synthase 2	Protein Coding	P35354	53	GC01M186671	14.6361	https://www.genecards.org/cgi-bin/carddisp.pl?gene=PTGS2
RPGRIP1L	RPGRIP1 Like	Protein Coding	Q68CZ1	45	GC16M053665	14.6088	https://www.genecards.org/cgi-bin/carddisp.pl?gene=RPGRIP1L
BRAF	B-Raf Proto-Oncogene, Serine/Threonine Kinase	Protein Coding	P15056	57	GC07M140757	14.5778	https://www.genecards.org/cgi-bin/carddisp.pl?gene=BRAF
SLC2A1	Solute Carrier Family 2 Member 1	Protein Coding	P11166	56	GC01M042925	14.5695	https://www.genecards.org/cgi-bin/carddisp.pl?gene=SLC2A1
TLR2	Toll Like Receptor 2	Protein Coding	O60603	55	GC04P153684	14.5563	https://www.genecards.org/cgi-bin/carddisp.pl?gene=TLR2
PCNA	Proliferating Cell Nuclear Antigen	Protein Coding	P12004	54	GC20M005114	14.5366	https://www.genecards.org/cgi-bin/carddisp.pl?gene=PCNA
PLG	Plasminogen	Protein Coding	P00747	53	GC06P160702	14.4917	https://www.genecards.org/cgi-bin/carddisp.pl?gene=PLG
LOC113687175	H3K27ac-H3K4me1 HESC Enhancer GRCh37_chr7:100224056-100224820	Functional Element		4	GC07P100626	14.4891	https://www.genecards.org/cgi-bin/carddisp.pl?gene=LOC113687175
MLXIPL	MLX Interacting Protein Like	Protein Coding	Q9NP71	47	GC07M073593	14.4789	https://www.genecards.org/cgi-bin/carddisp.pl?gene=MLXIPL
PEMT	Phosphatidylethanolamine N-Methyltransferase	Protein Coding	Q9UBM1	42	GC17M017672	14.4621	https://www.genecards.org/cgi-bin/carddisp.pl?gene=PEMT
PMM2	Phosphomannomutase 2	Protein Coding	O15305	50	GC16P008788	14.439	https://www.genecards.org/cgi-bin/carddisp.pl?gene=PMM2
DLD	Dihydrolipoamide Dehydrogenase	Protein Coding	P09622	52	GC07P107896	14.4134	https://www.genecards.org/cgi-bin/carddisp.pl?gene=DLD
MT-TP	Mitochondrially Encoded TRNA-Pro (CCN)	RNA Gene		11	GCMTM015957	14.349	https://www.genecards.org/cgi-bin/carddisp.pl?gene=MT-TP
KDR	Kinase Insert Domain Receptor	Protein Coding	P35968	57	GC04M055078	14.3265	https://www.genecards.org/cgi-bin/carddisp.pl?gene=KDR
CD46	CD46 Molecule	Protein Coding	P15529	51	GC01P207752	14.3222	https://www.genecards.org/cgi-bin/carddisp.pl?gene=CD46
FOXA2	Forkhead Box A2	Protein Coding	Q9Y261	50	GC20M022581	14.2874	https://www.genecards.org/cgi-bin/carddisp.pl?gene=FOXA2
TAT	Tyrosine Aminotransferase	Protein Coding	P17735	48	GC16M071565	14.2611	https://www.genecards.org/cgi-bin/carddisp.pl?gene=TAT
CHI3L1	Chitinase 3 Like 1	Protein Coding	P36222	48	GC01M203148	14.2606	https://www.genecards.org/cgi-bin/carddisp.pl?gene=CHI3L1
TLR3	Toll Like Receptor 3	Protein Coding	O15455	54	GC04P186059	14.2572	https://www.genecards.org/cgi-bin/carddisp.pl?gene=TLR3
VIM	Vimentin	Protein Coding	P08670	54	GC10P017227	14.2421	https://www.genecards.org/cgi-bin/carddisp.pl?gene=VIM
BHMT	Betaine--Homocysteine S-Methyltransferase	Protein Coding	Q93088	45	GC05P079111	14.2378	https://www.genecards.org/cgi-bin/carddisp.pl?gene=BHMT
IFT56	Intraflagellar Transport 56	Protein Coding	A0AVF1	41	GC07P139152	14.2365	https://www.genecards.org/cgi-bin/carddisp.pl?gene=IFT56
GDF2	Growth Differentiation Factor 2	Protein Coding	Q9UK05	47	GC10P047322	14.1322	https://www.genecards.org/cgi-bin/carddisp.pl?gene=GDF2
UGT1A	UDP Glucuronosyltransferase Family 1 Member A Complex Locus	Uncategorized		13	GC02P233592	14.1304	https://www.genecards.org/cgi-bin/carddisp.pl?gene=UGT1A
VCAM1	Vascular Cell Adhesion Molecule 1	Protein Coding	P19320	50	GC01P100719	14.0836	https://www.genecards.org/cgi-bin/carddisp.pl?gene=VCAM1
ACVRL1	Activin A Receptor Like Type 1	Protein Coding	P37023	54	GC12P051906	14.0778	https://www.genecards.org/cgi-bin/carddisp.pl?gene=ACVRL1
ACADVL	Acyl-CoA Dehydrogenase Very Long Chain	Protein Coding	P49748	49	GC17P092334	14.0696	https://www.genecards.org/cgi-bin/carddisp.pl?gene=ACADVL
ABHD5	Abhydrolase Domain Containing 5, Lysophosphatidic Acid Acyltransferase	Protein Coding	Q8WTS1	49	GC03P043711	14.059	https://www.genecards.org/cgi-bin/carddisp.pl?gene=ABHD5
CC2D2A	Coiled-Coil And C2 Domain Containing 2A	Protein Coding	Q9P2K1	43	GC04P023039	14.0048	https://www.genecards.org/cgi-bin/carddisp.pl?gene=CC2D2A
PDCD1	Programmed Cell Death 1	Protein Coding	Q15116	51	GC02M241849	14.003	https://www.genecards.org/cgi-bin/carddisp.pl?gene=PDCD1
ASL	Argininosuccinate Lyase	Protein Coding	P04424	48	GC07P066075	13.9538	https://www.genecards.org/cgi-bin/carddisp.pl?gene=ASL
GHRL	Ghrelin And Obestatin Prepropeptide	Protein Coding	Q9UBU3	45	GC03M010285	13.9443	https://www.genecards.org/cgi-bin/carddisp.pl?gene=GHRL
SREBF2	Sterol Regulatory Element Binding Transcription Factor 2	Protein Coding	Q12772	47	GC22P041833	13.9231	https://www.genecards.org/cgi-bin/carddisp.pl?gene=SREBF2
TGFBR2	Transforming Growth Factor Beta Receptor 2	Protein Coding	P37173	55	GC03P030623	13.917	https://www.genecards.org/cgi-bin/carddisp.pl?gene=TGFBR2
SHBG	Sex Hormone Binding Globulin	Protein Coding	P04278	45	GC17P007613	13.8994	https://www.genecards.org/cgi-bin/carddisp.pl?gene=SHBG
ACACA	Acetyl-CoA Carboxylase Alpha	Protein Coding	Q13085	52	GC17M037084	13.8917	https://www.genecards.org/cgi-bin/carddisp.pl?gene=ACACA
DDIT3	DNA Damage Inducible Transcript 3	Protein Coding	P35638	50	GC12M057516	13.8626	https://www.genecards.org/cgi-bin/carddisp.pl?gene=DDIT3
CDKN1B	Cyclin Dependent Kinase Inhibitor 1B	Protein Coding	P46527	52	GC12P033950	13.8173	https://www.genecards.org/cgi-bin/carddisp.pl?gene=CDKN1B
GLS	Glutaminase	Protein Coding	O94925	53	GC02P190880	13.8051	https://www.genecards.org/cgi-bin/carddisp.pl?gene=GLS
JAK1	Janus Kinase 1	Protein Coding	P23458	57	GC01M064833	13.7857	https://www.genecards.org/cgi-bin/carddisp.pl?gene=JAK1
LINC02605	Long Intergenic Non-Protein Coding RNA 2605	RNA Gene		13	GC08P078838	13.7833	https://www.genecards.org/cgi-bin/carddisp.pl?gene=LINC02605
UGT1A4	UDP Glucuronosyltransferase Family 1 Member A4	Protein Coding	P22310	46	GC02P233718	13.7738	https://www.genecards.org/cgi-bin/carddisp.pl?gene=UGT1A4
SQSTM1	Sequestosome 1	Protein Coding	Q13501	53	GC05P179806	13.7409	https://www.genecards.org/cgi-bin/carddisp.pl?gene=SQSTM1
CD58	CD58 Molecule	Protein Coding	P19256	44	GC01M116514	13.7292	https://www.genecards.org/cgi-bin/carddisp.pl?gene=CD58
FGFR4	Fibroblast Growth Factor Receptor 4	Protein Coding	P22455	55	GC05P177086	13.7077	https://www.genecards.org/cgi-bin/carddisp.pl?gene=FGFR4
UGT1A6	UDP Glucuronosyltransferase Family 1 Member A6	Protein Coding	P19224	46	GC02P233691	13.6771	https://www.genecards.org/cgi-bin/carddisp.pl?gene=UGT1A6
CYCS	Cytochrome C, Somatic	Protein Coding	P99999	52	GC07M025118	13.671	https://www.genecards.org/cgi-bin/carddisp.pl?gene=CYCS
MPI	Mannose Phosphate Isomerase	Protein Coding	P34949	47	GC15P074890	13.6528	https://www.genecards.org/cgi-bin/carddisp.pl?gene=MPI
LMNA	Lamin A/C	Protein Coding	P02545	53	GC01P156082	13.6469	https://www.genecards.org/cgi-bin/carddisp.pl?gene=LMNA
MT-CYB	Mitochondrially Encoded Cytochrome B	Protein Coding	P00156	35	GCMTP014749	13.6386	https://www.genecards.org/cgi-bin/carddisp.pl?gene=MT-CYB
CFH	Complement Factor H	Protein Coding	P08603	51	GC01P196621	13.6267	https://www.genecards.org/cgi-bin/carddisp.pl?gene=CFH
SCD	Stearoyl-CoA Desaturase	Protein Coding	O00767	53	GC10P100347	13.6148	https://www.genecards.org/cgi-bin/carddisp.pl?gene=SCD
SERPINA6	Serpin Family A Member 6	Protein Coding	P08185	49	GC14M117518	13.5904	https://www.genecards.org/cgi-bin/carddisp.pl?gene=SERPINA6
SERPINF2	Serpin Family F Member 2	Protein Coding	P08697	49	GC17P001742	13.5869	https://www.genecards.org/cgi-bin/carddisp.pl?gene=SERPINF2
SLC11A1	Solute Carrier Family 11 Member 1	Protein Coding	P49279	50	GC02P218382	13.5749	https://www.genecards.org/cgi-bin/carddisp.pl?gene=SLC11A1
CYP3A5	Cytochrome P450 Family 3 Subfamily A Member 5	Protein Coding	P20815	48	GC07M099648	13.5725	https://www.genecards.org/cgi-bin/carddisp.pl?gene=CYP3A5
BLVRA	Biliverdin Reductase A	Protein Coding	P53004	47	GC07P043758	13.569	https://www.genecards.org/cgi-bin/carddisp.pl?gene=BLVRA
CD4	CD4 Molecule	Protein Coding	P01730	53	GC12P006786	13.5315	https://www.genecards.org/cgi-bin/carddisp.pl?gene=CD4
VHL	Von Hippel-Lindau Tumor Suppressor	Protein Coding	P40337	51	GC03P019286	13.5219	https://www.genecards.org/cgi-bin/carddisp.pl?gene=VHL
CDKN1A	Cyclin Dependent Kinase Inhibitor 1A	Protein Coding	P38936	53	GC06P119063	13.4986	https://www.genecards.org/cgi-bin/carddisp.pl?gene=CDKN1A
TFRC	Transferrin Receptor	Protein Coding	P02786	54	GC03M196207	13.4913	https://www.genecards.org/cgi-bin/carddisp.pl?gene=TFRC
TREX1	Three Prime Repair Exonuclease 1	Protein Coding	Q9NSU2	46	GC03P054922	13.4715	https://www.genecards.org/cgi-bin/carddisp.pl?gene=TREX1
MMP1	Matrix Metallopeptidase 1	Protein Coding	P03956	53	GC11M117619	13.4465	https://www.genecards.org/cgi-bin/carddisp.pl?gene=MMP1
PDGFRA	Platelet Derived Growth Factor Receptor Alpha	Protein Coding	P16234	57	GC04P054229	13.4444	https://www.genecards.org/cgi-bin/carddisp.pl?gene=PDGFRA
CEP290	Centrosomal Protein 290	Protein Coding	O15078	45	GC12M088049	13.4258	https://www.genecards.org/cgi-bin/carddisp.pl?gene=CEP290
STAT4	Signal Transducer And Activator Of Transcription 4	Protein Coding	Q14765	50	GC02M191029	13.4231	https://www.genecards.org/cgi-bin/carddisp.pl?gene=STAT4
RANBP2	RAN Binding Protein 2	Protein Coding	P49792	50	GC02P108719	13.362	https://www.genecards.org/cgi-bin/carddisp.pl?gene=RANBP2
FGFR2	Fibroblast Growth Factor Receptor 2	Protein Coding	P21802	59	GC10M121478	13.3355	https://www.genecards.org/cgi-bin/carddisp.pl?gene=FGFR2
AGXT	Alanine--Glyoxylate Aminotransferase	Protein Coding	P21549	49	GC02P240868	13.3287	https://www.genecards.org/cgi-bin/carddisp.pl?gene=AGXT
PCK1	Phosphoenolpyruvate Carboxykinase 1	Protein Coding	P35558	51	GC20P057561	13.3208	https://www.genecards.org/cgi-bin/carddisp.pl?gene=PCK1
ABCC4	ATP Binding Cassette Subfamily C Member 4	Protein Coding	O15439	49	GC13M095019	13.3087	https://www.genecards.org/cgi-bin/carddisp.pl?gene=ABCC4
TMPRSS6	Transmembrane Serine Protease 6	Protein Coding	Q8IU80	48	GC22M072636	13.273	https://www.genecards.org/cgi-bin/carddisp.pl?gene=TMPRSS6
TNFSF10	TNF Superfamily Member 10	Protein Coding	P50591	48	GC03M172505	13.2716	https://www.genecards.org/cgi-bin/carddisp.pl?gene=TNFSF10
ALMS1	ALMS1 Centrosome And Basal Body Associated Protein	Protein Coding	Q8TCU4	45	GC02P073385	13.2708	https://www.genecards.org/cgi-bin/carddisp.pl?gene=ALMS1
AGPAT2	1-Acylglycerol-3-Phosphate O-Acyltransferase 2	Protein Coding	O15120	48	GC09M136673	13.2599	https://www.genecards.org/cgi-bin/carddisp.pl?gene=AGPAT2
NPM1	Nucleophosmin 1	Protein Coding	P06748	54	GC05P171387	13.2543	https://www.genecards.org/cgi-bin/carddisp.pl?gene=NPM1
FLT1	Fms Related Receptor Tyrosine Kinase 1	Protein Coding	P17948	54	GC13M028300	13.2351	https://www.genecards.org/cgi-bin/carddisp.pl?gene=FLT1
PROM1	Prominin 1	Protein Coding	O43490	50	GC04M015965	13.2331	https://www.genecards.org/cgi-bin/carddisp.pl?gene=PROM1
CASP3	Caspase 3	Protein Coding	P42574	53	GC04M184627	13.2112	https://www.genecards.org/cgi-bin/carddisp.pl?gene=CASP3
SKIC3	SKI3 Subunit Of Superkiller Complex	Protein Coding	Q6PGP7	43	GC05M095461	13.1756	https://www.genecards.org/cgi-bin/carddisp.pl?gene=SKIC3
LGALS3	Galectin 3	Protein Coding	P17931	48	GC14P055124	13.1603	https://www.genecards.org/cgi-bin/carddisp.pl?gene=LGALS3
MIR192	MicroRNA 192	RNA Gene		22	GC11M064891	13.16	https://www.genecards.org/cgi-bin/carddisp.pl?gene=MIR192
ERBB2	Erb-B2 Receptor Tyrosine Kinase 2	Protein Coding	P04626	58	GC17P039687	13.1572	https://www.genecards.org/cgi-bin/carddisp.pl?gene=ERBB2
CCDC115	Coiled-Coil Domain Containing 115	Protein Coding	Q96NT0	41	GC02M136260	13.1226	https://www.genecards.org/cgi-bin/carddisp.pl?gene=CCDC115
OFD1	OFD1 Centriole And Centriolar Satellite Protein	Protein Coding	O75665	46	GC0XP013714	13.1067	https://www.genecards.org/cgi-bin/carddisp.pl?gene=OFD1
IL2RB	Interleukin 2 Receptor Subunit Beta	Protein Coding	P14784	54	GC22M072637	13.0948	https://www.genecards.org/cgi-bin/carddisp.pl?gene=IL2RB
PRKCD	Protein Kinase C Delta	Protein Coding	Q05655	55	GC03P053156	13.0808	https://www.genecards.org/cgi-bin/carddisp.pl?gene=PRKCD
CLDN1	Claudin 1	Protein Coding	O95832	50	GC03M190305	13.0708	https://www.genecards.org/cgi-bin/carddisp.pl?gene=CLDN1
UCP2	Uncoupling Protein 2	Protein Coding	P55851	50	GC11M073974	13.0648	https://www.genecards.org/cgi-bin/carddisp.pl?gene=UCP2
GCKR	Glucokinase Regulator	Protein Coding	Q14397	44	GC02P027496	13.0558	https://www.genecards.org/cgi-bin/carddisp.pl?gene=GCKR
FN1	Fibronectin 1	Protein Coding	P02751	54	GC02M215360	13.0551	https://www.genecards.org/cgi-bin/carddisp.pl?gene=FN1
CCL5	C-C Motif Chemokine Ligand 5	Protein Coding	P13501	47	GC17M035871	13.0516	https://www.genecards.org/cgi-bin/carddisp.pl?gene=CCL5
NOTCH2	Notch Receptor 2	Protein Coding	Q04721	54	GC01M119911	13.0468	https://www.genecards.org/cgi-bin/carddisp.pl?gene=NOTCH2
SLC10A2	Solute Carrier Family 10 Member 2	Protein Coding	Q12908	46	GC13M103043	13.036	https://www.genecards.org/cgi-bin/carddisp.pl?gene=SLC10A2
ACOX1	Acyl-CoA Oxidase 1	Protein Coding	Q15067	50	GC17M075941	13.022	https://www.genecards.org/cgi-bin/carddisp.pl?gene=ACOX1
PON1	Paraoxonase 1	Protein Coding	P27169	51	GC07M095297	13.0218	https://www.genecards.org/cgi-bin/carddisp.pl?gene=PON1
IL1RN	Interleukin 1 Receptor Antagonist	Protein Coding	P18510	53	GC02P128885	13.006	https://www.genecards.org/cgi-bin/carddisp.pl?gene=IL1RN
ACOX2	Acyl-CoA Oxidase 2	Protein Coding	Q99424	47	GC03M058506	12.9859	https://www.genecards.org/cgi-bin/carddisp.pl?gene=ACOX2
TMX2-CTNND1	TMX2-CTNND1 Readthrough (NMD Candidate)	RNA Gene		17	GC11P057712	12.9824	https://www.genecards.org/cgi-bin/carddisp.pl?gene=TMX2-CTNND1
TGFA	Transforming Growth Factor Alpha	Protein Coding	P01135	50	GC02M070447	12.9806	https://www.genecards.org/cgi-bin/carddisp.pl?gene=TGFA
CCL20	C-C Motif Chemokine Ligand 20	Protein Coding	P78556	46	GC02P227846	12.9359	https://www.genecards.org/cgi-bin/carddisp.pl?gene=CCL20
SMAD3	SMAD Family Member 3	Protein Coding	P84022	56	GC15P067063	12.9263	https://www.genecards.org/cgi-bin/carddisp.pl?gene=SMAD3
STEAP3	STEAP3 Metalloreductase	Protein Coding	Q658P3	48	GC02P128943	12.9066	https://www.genecards.org/cgi-bin/carddisp.pl?gene=STEAP3
EPHX1	Epoxide Hydrolase 1	Protein Coding	P07099	48	GC01P225810	12.9037	https://www.genecards.org/cgi-bin/carddisp.pl?gene=EPHX1
GPR35	G Protein-Coupled Receptor 35	Protein Coding	Q9HC97	46	GC02P240605	12.8887	https://www.genecards.org/cgi-bin/carddisp.pl?gene=GPR35
FGF2	Fibroblast Growth Factor 2	Protein Coding	P09038	49	GC04P122826	12.8818	https://www.genecards.org/cgi-bin/carddisp.pl?gene=FGF2
GSTT1	Glutathione S-Transferase Theta 1	Protein Coding	P30711	35	GC22Mi00270	12.854	https://www.genecards.org/cgi-bin/carddisp.pl?gene=GSTT1
PSMB8	Proteasome 20S Subunit Beta 8	Protein Coding	P28062	53	GC06M032840	12.8109	https://www.genecards.org/cgi-bin/carddisp.pl?gene=PSMB8
NHP2	NHP2 Ribonucleoprotein	Protein Coding	Q9NX24	48	GC05M178149	12.7956	https://www.genecards.org/cgi-bin/carddisp.pl?gene=NHP2
CYP3A7	Cytochrome P450 Family 3 Subfamily A Member 7	Protein Coding	P24462	44	GC07M099705	12.7885	https://www.genecards.org/cgi-bin/carddisp.pl?gene=CYP3A7
ADM	Adrenomedullin	Protein Coding	P35318	48	GC11P010304	12.7566	https://www.genecards.org/cgi-bin/carddisp.pl?gene=ADM
CXCL10	C-X-C Motif Chemokine Ligand 10	Protein Coding	P02778	48	GC04M076021	12.7539	https://www.genecards.org/cgi-bin/carddisp.pl?gene=CXCL10
MCL1	MCL1 Apoptosis Regulator, BCL2 Family Member	Protein Coding	Q07820	51	GC01M158584	12.7478	https://www.genecards.org/cgi-bin/carddisp.pl?gene=MCL1
PDGFRB	Platelet Derived Growth Factor Receptor Beta	Protein Coding	P09619	57	GC05M150113	12.7082	https://www.genecards.org/cgi-bin/carddisp.pl?gene=PDGFRB
ENO1	Enolase 1	Protein Coding	P06733	51	GC01M008861	12.7059	https://www.genecards.org/cgi-bin/carddisp.pl?gene=ENO1
CXCR4	C-X-C Motif Chemokine Receptor 4	Protein Coding	P61073	55	GC02M136114	12.7017	https://www.genecards.org/cgi-bin/carddisp.pl?gene=CXCR4
MDM2	MDM2 Proto-Oncogene	Protein Coding	Q00987	57	GC12P068808	12.6905	https://www.genecards.org/cgi-bin/carddisp.pl?gene=MDM2
ZFYVE19	Zinc Finger FYVE-Type Containing 19	Protein Coding	Q96K21	39	GC15P061257	12.69	https://www.genecards.org/cgi-bin/carddisp.pl?gene=ZFYVE19
CD44	CD44 Molecule (Indian Blood Group)	Protein Coding	P16070	52	GC11P035139	12.6891	https://www.genecards.org/cgi-bin/carddisp.pl?gene=CD44
ACADM	Acyl-CoA Dehydrogenase Medium Chain	Protein Coding	P11310	50	GC01P075724	12.6592	https://www.genecards.org/cgi-bin/carddisp.pl?gene=ACADM
NFKBIA	NFKB Inhibitor Alpha	Protein Coding	P25963	54	GC14M035401	12.651	https://www.genecards.org/cgi-bin/carddisp.pl?gene=NFKBIA
PTPN11	Protein Tyrosine Phosphatase Non-Receptor Type 11	Protein Coding	Q06124	57	GC12P112418	12.6348	https://www.genecards.org/cgi-bin/carddisp.pl?gene=PTPN11
ATP6AP2	ATPase H+ Transporting Accessory Protein 2	Protein Coding	O75787	48	GC0XP040601	12.6263	https://www.genecards.org/cgi-bin/carddisp.pl?gene=ATP6AP2
LCN2	Lipocalin 2	Protein Coding	P80188	48	GC09P128149	12.6228	https://www.genecards.org/cgi-bin/carddisp.pl?gene=LCN2
AIRE	Autoimmune Regulator	Protein Coding	O43918	47	GC21P044285	12.5598	https://www.genecards.org/cgi-bin/carddisp.pl?gene=AIRE
NOD2	Nucleotide Binding Oligomerization Domain Containing 2	Protein Coding	Q9HC29	51	GC16P050693	12.5489	https://www.genecards.org/cgi-bin/carddisp.pl?gene=NOD2
SMARCA4	SWI/SNF Related, Matrix Associated, Actin Dependent Regulator Of Chromatin, Subfamily A, Member 4	Protein Coding	P51532	54	GC19P095233	12.5412	https://www.genecards.org/cgi-bin/carddisp.pl?gene=SMARCA4
PDHX	Pyruvate Dehydrogenase Complex Component X	Protein Coding	O00330	49	GC11P034894	12.5075	https://www.genecards.org/cgi-bin/carddisp.pl?gene=PDHX
CYP27A1	Cytochrome P450 Family 27 Subfamily A Member 1	Protein Coding	Q02318	50	GC02P218781	12.4751	https://www.genecards.org/cgi-bin/carddisp.pl?gene=CYP27A1
NUP210	Nucleoporin 210	Protein Coding	Q8TEM1	45	GC03M024958	12.4723	https://www.genecards.org/cgi-bin/carddisp.pl?gene=NUP210
DBT	Dihydrolipoamide Branched Chain Transacylase E2	Protein Coding	P11182	47	GC01M100186	12.4648	https://www.genecards.org/cgi-bin/carddisp.pl?gene=DBT
BIRC5	Baculoviral IAP Repeat Containing 5	Protein Coding	O15392	50	GC17P078214	12.4453	https://www.genecards.org/cgi-bin/carddisp.pl?gene=BIRC5
RELA	RELA Proto-Oncogene, NF-KB Subunit	Protein Coding	Q04206	54	GC11M065653	12.443	https://www.genecards.org/cgi-bin/carddisp.pl?gene=RELA
HSD17B4	Hydroxysteroid 17-Beta Dehydrogenase 4	Protein Coding	P51659	50	GC05P119452	12.4033	https://www.genecards.org/cgi-bin/carddisp.pl?gene=HSD17B4
AQP2	Aquaporin 2	Protein Coding	P41181	50	GC12P049950	12.3674	https://www.genecards.org/cgi-bin/carddisp.pl?gene=AQP2
MIR373	MicroRNA 373	RNA Gene		20	GC19P096580	12.3493	https://www.genecards.org/cgi-bin/carddisp.pl?gene=MIR373
HSPA5	Heat Shock Protein Family A (Hsp70) Member 5	Protein Coding	P11021	52	GC09M125234	12.3408	https://www.genecards.org/cgi-bin/carddisp.pl?gene=HSPA5
SLC2A4	Solute Carrier Family 2 Member 4	Protein Coding	P14672	50	GC17P092348	12.3239	https://www.genecards.org/cgi-bin/carddisp.pl?gene=SLC2A4
GZMB	Granzyme B	Protein Coding	P10144	51	GC14M024630	12.3087	https://www.genecards.org/cgi-bin/carddisp.pl?gene=GZMB
MAPK14	Mitogen-Activated Protein Kinase 14	Protein Coding	Q16539	54	GC06P119053	12.3013	https://www.genecards.org/cgi-bin/carddisp.pl?gene=MAPK14
EIF2S1	Eukaryotic Translation Initiation Factor 2 Subunit Alpha	Protein Coding	P05198	48	GC14P067359	12.2788	https://www.genecards.org/cgi-bin/carddisp.pl?gene=EIF2S1
EPHX2	Epoxide Hydrolase 2	Protein Coding	P34913	51	GC08P027490	12.2563	https://www.genecards.org/cgi-bin/carddisp.pl?gene=EPHX2
IRS2	Insulin Receptor Substrate 2	Protein Coding	Q9Y4H2	48	GC13M109752	12.2542	https://www.genecards.org/cgi-bin/carddisp.pl?gene=IRS2
GIMAP5	GTPase, IMAP Family Member 5	Protein Coding	Q96F15	42	GC07P150722	12.2501	https://www.genecards.org/cgi-bin/carddisp.pl?gene=GIMAP5
NPY	Neuropeptide Y	Protein Coding	P01303	48	GC07P024290	12.2042	https://www.genecards.org/cgi-bin/carddisp.pl?gene=NPY
CD81	CD81 Molecule	Protein Coding	P60033	50	GC11P005810	12.201	https://www.genecards.org/cgi-bin/carddisp.pl?gene=CD81
IFT172	Intraflagellar Transport 172	Protein Coding	Q9UG01	44	GC02M028677	12.1919	https://www.genecards.org/cgi-bin/carddisp.pl?gene=IFT172
EDNRA	Endothelin Receptor Type A	Protein Coding	P25101	53	GC04P147480	12.176	https://www.genecards.org/cgi-bin/carddisp.pl?gene=EDNRA
MIR146B	MicroRNA 146b	RNA Gene		22	GC10P102436	12.174	https://www.genecards.org/cgi-bin/carddisp.pl?gene=MIR146B
OGDH	Oxoglutarate Dehydrogenase	Protein Coding	Q02218	50	GC07P044606	12.1712	https://www.genecards.org/cgi-bin/carddisp.pl?gene=OGDH
MIR424	MicroRNA 424	RNA Gene		20	GC0XM134743	12.0817	https://www.genecards.org/cgi-bin/carddisp.pl?gene=MIR424
IFNAR2	Interferon Alpha And Beta Receptor Subunit 2	Protein Coding	P48551	53	GC21P033229	12.0808	https://www.genecards.org/cgi-bin/carddisp.pl?gene=IFNAR2
PDP1	Pyruvate Dehydrogenase Phosphatase Catalytic Subunit 1	Protein Coding	Q9P0J1	51	GC08P093857	12.0561	https://www.genecards.org/cgi-bin/carddisp.pl?gene=PDP1
IL2RA	Interleukin 2 Receptor Subunit Alpha	Protein Coding	P01589	54	GC10M006010	12.0523	https://www.genecards.org/cgi-bin/carddisp.pl?gene=IL2RA
AKT2	AKT Serine/Threonine Kinase 2	Protein Coding	P31751	57	GC19M040230	12.0399	https://www.genecards.org/cgi-bin/carddisp.pl?gene=AKT2
CXCR3	C-X-C Motif Chemokine Receptor 3	Protein Coding	P49682	47	GC0XM071615	12.0363	https://www.genecards.org/cgi-bin/carddisp.pl?gene=CXCR3
RAF1	Raf-1 Proto-Oncogene, Serine/Threonine Kinase	Protein Coding	P04049	58	GC03M012583	12.0347	https://www.genecards.org/cgi-bin/carddisp.pl?gene=RAF1
HPD	4-Hydroxyphenylpyruvate Dioxygenase	Protein Coding	P32754	50	GC12M121839	12.0281	https://www.genecards.org/cgi-bin/carddisp.pl?gene=HPD
THBD	Thrombomodulin	Protein Coding	P07204	50	GC20M023026	11.994	https://www.genecards.org/cgi-bin/carddisp.pl?gene=THBD
RGN	Regucalcin	Protein Coding	Q15493	42	GC0XP053070	11.9701	https://www.genecards.org/cgi-bin/carddisp.pl?gene=RGN
FTL	Ferritin Light Chain	Protein Coding	P02792	50	GC19P048965	11.951	https://www.genecards.org/cgi-bin/carddisp.pl?gene=FTL
CHUK	Component Of Inhibitor Of Nuclear Factor Kappa B Kinase Complex	Protein Coding	O15111	53	GC10M100328	11.9296	https://www.genecards.org/cgi-bin/carddisp.pl?gene=CHUK
TIMP2	TIMP Metallopeptidase Inhibitor 2	Protein Coding	P16035	45	GC17M078852	11.9212	https://www.genecards.org/cgi-bin/carddisp.pl?gene=TIMP2
SRC	SRC Proto-Oncogene, Non-Receptor Tyrosine Kinase	Protein Coding	P12931	54	GC20P037344	11.9198	https://www.genecards.org/cgi-bin/carddisp.pl?gene=SRC
TLR9	Toll Like Receptor 9	Protein Coding	Q9NR96	48	GC03M053281	11.9029	https://www.genecards.org/cgi-bin/carddisp.pl?gene=TLR9
SLC22A5	Solute Carrier Family 22 Member 5	Protein Coding	O76082	50	GC05P132369	11.8584	https://www.genecards.org/cgi-bin/carddisp.pl?gene=SLC22A5
MLH1	MutL Homolog 1	Protein Coding	P40692	52	GC03P036993	11.8541	https://www.genecards.org/cgi-bin/carddisp.pl?gene=MLH1
IKBKG	Inhibitor Of Nuclear Factor Kappa B Kinase Regulatory Subunit Gamma	Protein Coding	Q9Y6K9	52	GC0XP154541	11.8501	https://www.genecards.org/cgi-bin/carddisp.pl?gene=IKBKG
NPHP4	Nephrocystin 4	Protein Coding	O75161	44	GC01M011746	11.8458	https://www.genecards.org/cgi-bin/carddisp.pl?gene=NPHP4
HMGB1	High Mobility Group Box 1	Protein Coding	P09429	52	GC13M030456	11.8451	https://www.genecards.org/cgi-bin/carddisp.pl?gene=HMGB1
LECT2	Leukocyte Cell Derived Chemotaxin 2	Protein Coding	O14960	40	GC05M135922	11.8345	https://www.genecards.org/cgi-bin/carddisp.pl?gene=LECT2
UGT2B7	UDP Glucuronosyltransferase Family 2 Member B7	Protein Coding	P16662	47	GC04P069051	11.8329	https://www.genecards.org/cgi-bin/carddisp.pl?gene=UGT2B7
SMAD7	SMAD Family Member 7	Protein Coding	O15105	47	GC18M048919	11.8308	https://www.genecards.org/cgi-bin/carddisp.pl?gene=SMAD7
TWNK	Twinkle MtDNA Helicase	Protein Coding	Q96RR1	45	GC10P104827	11.8174	https://www.genecards.org/cgi-bin/carddisp.pl?gene=TWNK
IGF1R	Insulin Like Growth Factor 1 Receptor	Protein Coding	P08069	58	GC15P098648	11.8073	https://www.genecards.org/cgi-bin/carddisp.pl?gene=IGF1R
LOC114803475	PPARG EExon Liver Enhancer	Functional Element		3	GC03P012405	11.7962	https://www.genecards.org/cgi-bin/carddisp.pl?gene=LOC114803475
MSH2	MutS Homolog 2	Protein Coding	P43246	52	GC02P047403	11.7957	https://www.genecards.org/cgi-bin/carddisp.pl?gene=MSH2
STAT2	Signal Transducer And Activator Of Transcription 2	Protein Coding	P52630	52	GC12M056341	11.7927	https://www.genecards.org/cgi-bin/carddisp.pl?gene=STAT2
PDGFB	Platelet Derived Growth Factor Subunit B	Protein Coding	P01127	54	GC22M073492	11.7699	https://www.genecards.org/cgi-bin/carddisp.pl?gene=PDGFB
SP100	SP100 Nuclear Antigen	Protein Coding	P23497	45	GC02P230415	11.7668	https://www.genecards.org/cgi-bin/carddisp.pl?gene=SP100
DHCR7	7-Dehydrocholesterol Reductase	Protein Coding	Q9UBM7	51	GC11M071428	11.7642	https://www.genecards.org/cgi-bin/carddisp.pl?gene=DHCR7
VCP	Valosin Containing Protein	Protein Coding	P55072	53	GC09M035056	11.759	https://www.genecards.org/cgi-bin/carddisp.pl?gene=VCP
TNFSF11	TNF Superfamily Member 11	Protein Coding	O14788	53	GC13P042562	11.7479	https://www.genecards.org/cgi-bin/carddisp.pl?gene=TNFSF11
CD14	CD14 Molecule	Protein Coding	P08571	50	GC05M140631	11.7282	https://www.genecards.org/cgi-bin/carddisp.pl?gene=CD14
CDK4	Cyclin Dependent Kinase 4	Protein Coding	P11802	57	GC12M058990	11.6897	https://www.genecards.org/cgi-bin/carddisp.pl?gene=CDK4
ENPP2	Ectonucleotide Pyrophosphatase/Phosphodiesterase 2	Protein Coding	Q13822	48	GC08M119556	11.6713	https://www.genecards.org/cgi-bin/carddisp.pl?gene=ENPP2
CYP19A1	Cytochrome P450 Family 19 Subfamily A Member 1	Protein Coding	P11511	52	GC15M051208	11.6712	https://www.genecards.org/cgi-bin/carddisp.pl?gene=CYP19A1
MBOAT7	Membrane Bound O-Acyltransferase Domain Containing 7	Protein Coding	Q96N66	43	GC19M054173	11.6675	https://www.genecards.org/cgi-bin/carddisp.pl?gene=MBOAT7
FADD	Fas Associated Via Death Domain	Protein Coding	Q13158	50	GC11P070203	11.6575	https://www.genecards.org/cgi-bin/carddisp.pl?gene=FADD
XDH	Xanthine Dehydrogenase	Protein Coding	P47989	51	GC02M031334	11.6476	https://www.genecards.org/cgi-bin/carddisp.pl?gene=XDH
SHH	Sonic Hedgehog Signaling Molecule	Protein Coding	Q15465	54	GC07M155799	11.6449	https://www.genecards.org/cgi-bin/carddisp.pl?gene=SHH
PHKA2-AS1	PHKA2 Antisense RNA 1	RNA Gene		15	GC0XP018845	11.6425	https://www.genecards.org/cgi-bin/carddisp.pl?gene=PHKA2-AS1
SEMA4D	Semaphorin 4D	Protein Coding	Q92854	51	GC09M089360	11.6359	https://www.genecards.org/cgi-bin/carddisp.pl?gene=SEMA4D
SMAD5-AS1	SMAD5 Antisense RNA 1	RNA Gene	Q9Y6J3	22	GC05M136129	11.6272	https://www.genecards.org/cgi-bin/carddisp.pl?gene=SMAD5-AS1
ATP6AP1	ATPase H+ Transporting Accessory Protein 1	Protein Coding	Q15904	48	GC0XP154428	11.6258	https://www.genecards.org/cgi-bin/carddisp.pl?gene=ATP6AP1
BRCA1	BRCA1 DNA Repair Associated	Protein Coding	P38398	54	GC17M043044	11.6061	https://www.genecards.org/cgi-bin/carddisp.pl?gene=BRCA1
IKBKB	Inhibitor Of Nuclear Factor Kappa B Kinase Subunit Beta	Protein Coding	O14920	57	GC08P042271	11.6012	https://www.genecards.org/cgi-bin/carddisp.pl?gene=IKBKB
BSCL2	BSCL2 Lipid Droplet Biogenesis Associated, Seipin	Protein Coding	Q96G97	46	GC11M116736	11.5994	https://www.genecards.org/cgi-bin/carddisp.pl?gene=BSCL2
ETFDH	Electron Transfer Flavoprotein Dehydrogenase	Protein Coding	Q16134	49	GC04P158672	11.5955	https://www.genecards.org/cgi-bin/carddisp.pl?gene=ETFDH
ABCG2	ATP Binding Cassette Subfamily G Member 2 (Junior Blood Group)	Protein Coding	Q9UNQ0	52	GC04M088090	11.5684	https://www.genecards.org/cgi-bin/carddisp.pl?gene=ABCG2
RLBP1	Retinaldehyde Binding Protein 1	Protein Coding	P12271	47	GC15M089209	11.5539	https://www.genecards.org/cgi-bin/carddisp.pl?gene=RLBP1
DPYD	Dihydropyrimidine Dehydrogenase	Protein Coding	Q12882	55	GC01M097015	11.5511	https://www.genecards.org/cgi-bin/carddisp.pl?gene=DPYD
HSPA4	Heat Shock Protein Family A (Hsp70) Member 4	Protein Coding	P34932	46	GC05P133062	11.5272	https://www.genecards.org/cgi-bin/carddisp.pl?gene=HSPA4
ERCC1	ERCC Excision Repair 1, Endonuclease Non-Catalytic Subunit	Protein Coding	P07992	50	GC19M085690	11.5178	https://www.genecards.org/cgi-bin/carddisp.pl?gene=ERCC1
ATF4	Activating Transcription Factor 4	Protein Coding	P18848	50	GC22P039519	11.5169	https://www.genecards.org/cgi-bin/carddisp.pl?gene=ATF4
DGAT2	Diacylglycerol O-Acyltransferase 2	Protein Coding	Q96PD7	46	GC11P075759	11.5088	https://www.genecards.org/cgi-bin/carddisp.pl?gene=DGAT2
XIAP	X-Linked Inhibitor Of Apoptosis	Protein Coding	P98170	55	GC0XP123859	11.4993	https://www.genecards.org/cgi-bin/carddisp.pl?gene=XIAP
PEX2	Peroxisomal Biogenesis Factor 2	Protein Coding	P28328	48	GC08M076980	11.4955	https://www.genecards.org/cgi-bin/carddisp.pl?gene=PEX2
GUSB	Glucuronidase Beta	Protein Coding	P08236	51	GC07M065960	11.4888	https://www.genecards.org/cgi-bin/carddisp.pl?gene=GUSB
PEX1	Peroxisomal Biogenesis Factor 1	Protein Coding	O43933	48	GC07M092487	11.4669	https://www.genecards.org/cgi-bin/carddisp.pl?gene=PEX1
GSTA1	Glutathione S-Transferase Alpha 1	Protein Coding	P08263	46	GC06M052791	11.4458	https://www.genecards.org/cgi-bin/carddisp.pl?gene=GSTA1
IL12RB2	Interleukin 12 Receptor Subunit Beta 2	Protein Coding	Q99665	47	GC01P067307	11.4404	https://www.genecards.org/cgi-bin/carddisp.pl?gene=IL12RB2
MIR34C	MicroRNA 34c	RNA Gene		22	GC11P112289	11.428	https://www.genecards.org/cgi-bin/carddisp.pl?gene=MIR34C
HADH	Hydroxyacyl-CoA Dehydrogenase	Protein Coding	Q16836	51	GC04P107989	11.4265	https://www.genecards.org/cgi-bin/carddisp.pl?gene=HADH
MPO	Myeloperoxidase	Protein Coding	P05164	56	GC17M058269	11.4126	https://www.genecards.org/cgi-bin/carddisp.pl?gene=MPO
AOX1	Aldehyde Oxidase 1	Protein Coding	Q06278	48	GC02P200585	11.4069	https://www.genecards.org/cgi-bin/carddisp.pl?gene=AOX1
LTA	Lymphotoxin Alpha	Protein Coding	P01374	46	GC06P118891	11.397	https://www.genecards.org/cgi-bin/carddisp.pl?gene=LTA
MMP7	Matrix Metallopeptidase 7	Protein Coding	P09237	51	GC11M117615	11.3851	https://www.genecards.org/cgi-bin/carddisp.pl?gene=MMP7
PTPN3	Protein Tyrosine Phosphatase Non-Receptor Type 3	Protein Coding	P26045	47	GC09M109375	11.3742	https://www.genecards.org/cgi-bin/carddisp.pl?gene=PTPN3
PML	PML Nuclear Body Scaffold	Protein Coding	P29590	50	GC15P073994	11.3721	https://www.genecards.org/cgi-bin/carddisp.pl?gene=PML
LGALS3BP	Galectin 3 Binding Protein	Protein Coding	Q08380	45	GC17M078971	11.372	https://www.genecards.org/cgi-bin/carddisp.pl?gene=LGALS3BP
CXCL9	C-X-C Motif Chemokine Ligand 9	Protein Coding	Q07325	43	GC04M076001	11.3671	https://www.genecards.org/cgi-bin/carddisp.pl?gene=CXCL9
MIR149	MicroRNA 149	RNA Gene		23	GC02P240456	11.3647	https://www.genecards.org/cgi-bin/carddisp.pl?gene=MIR149
PIK3CG	Phosphatidylinositol-4,5-Bisphosphate 3-Kinase Catalytic Subunit Gamma	Protein Coding	P48736	52	GC07P106865	11.327	https://www.genecards.org/cgi-bin/carddisp.pl?gene=PIK3CG
EDAR	Ectodysplasin A Receptor	Protein Coding	Q9UNE0	45	GC02M108894	11.3227	https://www.genecards.org/cgi-bin/carddisp.pl?gene=EDAR
PLAU	Plasminogen Activator, Urokinase	Protein Coding	P00749	55	GC10P073909	11.3107	https://www.genecards.org/cgi-bin/carddisp.pl?gene=PLAU
NOP10	NOP10 Ribonucleoprotein	Protein Coding	Q9NPE3	45	GC15M038076	11.2809	https://www.genecards.org/cgi-bin/carddisp.pl?gene=NOP10
KLKB1	Kallikrein B1	Protein Coding	P03952	50	GC04P186299	11.276	https://www.genecards.org/cgi-bin/carddisp.pl?gene=KLKB1
CAVIN1	Caveolae Associated Protein 1	Protein Coding	Q6NZI2	45	GC17M068058	11.2758	https://www.genecards.org/cgi-bin/carddisp.pl?gene=CAVIN1
HSPD1	Heat Shock Protein Family D (Hsp60) Member 1	Protein Coding	P10809	52	GC02M197486	11.2727	https://www.genecards.org/cgi-bin/carddisp.pl?gene=HSPD1
IL6ST	Interleukin 6 Cytokine Family Signal Transducer	Protein Coding	P40189	54	GC05M055935	11.2721	https://www.genecards.org/cgi-bin/carddisp.pl?gene=IL6ST
NAGLU	N-Acetyl-Alpha-Glucosaminidase	Protein Coding	P54802	47	GC17P093664	11.2482	https://www.genecards.org/cgi-bin/carddisp.pl?gene=NAGLU
PTPRC	Protein Tyrosine Phosphatase Receptor Type C	Protein Coding	P08575	55	GC01P198607	11.2363	https://www.genecards.org/cgi-bin/carddisp.pl?gene=PTPRC
MT-CO3	Mitochondrially Encoded Cytochrome C Oxidase III	Protein Coding	P00414	33	GCMTP009209	11.236	https://www.genecards.org/cgi-bin/carddisp.pl?gene=MT-CO3
ATP8B1-AS1	ATP8B1 Antisense RNA 1	RNA Gene		16	GC18P057927	11.2356	https://www.genecards.org/cgi-bin/carddisp.pl?gene=ATP8B1-AS1
RTEL1	Regulator Of Telomere Elongation Helicase 1	Protein Coding	Q9NZ71	45	GC20P066087	11.2128	https://www.genecards.org/cgi-bin/carddisp.pl?gene=RTEL1
GPBAR1	G Protein-Coupled Bile Acid Receptor 1	Protein Coding	Q8TDU6	43	GC02P218259	11.1913	https://www.genecards.org/cgi-bin/carddisp.pl?gene=GPBAR1
CYP8B1	Cytochrome P450 Family 8 Subfamily B Member 1	Protein Coding	Q9UNU6	43	GC03M042856	11.1855	https://www.genecards.org/cgi-bin/carddisp.pl?gene=CYP8B1
IL7R	Interleukin 7 Receptor	Protein Coding	P16871	50	GC05P035852	11.1606	https://www.genecards.org/cgi-bin/carddisp.pl?gene=IL7R
VTN	Vitronectin	Protein Coding	P04004	47	GC17M067441	11.1485	https://www.genecards.org/cgi-bin/carddisp.pl?gene=VTN
IRF3	Interferon Regulatory Factor 3	Protein Coding	Q14653	48	GC19M049659	11.1421	https://www.genecards.org/cgi-bin/carddisp.pl?gene=IRF3
NPC2	NPC Intracellular Cholesterol Transporter 2	Protein Coding	P61916	47	GC14M074476	11.1333	https://www.genecards.org/cgi-bin/carddisp.pl?gene=NPC2
PRTN3	Proteinase 3	Protein Coding	P24158	49	GC19P000840	11.1243	https://www.genecards.org/cgi-bin/carddisp.pl?gene=PRTN3
ABCC1	ATP Binding Cassette Subfamily C Member 1	Protein Coding	P33527	52	GC16P015949	11.1231	https://www.genecards.org/cgi-bin/carddisp.pl?gene=ABCC1
NQO1	NAD(P)H Quinone Dehydrogenase 1	Protein Coding	P15559	51	GC16M069706	11.0909	https://www.genecards.org/cgi-bin/carddisp.pl?gene=NQO1
CD80	CD80 Molecule	Protein Coding	P33681	47	GC03M119524	11.0794	https://www.genecards.org/cgi-bin/carddisp.pl?gene=CD80
MIR6766	MicroRNA 6766	RNA Gene		9	GC15M089326	11.074	https://www.genecards.org/cgi-bin/carddisp.pl?gene=MIR6766
UGT1A10	UDP Glucuronosyltransferase Family 1 Member A10	Protein Coding	Q9HAW8	45	GC02P233636	11.0698	https://www.genecards.org/cgi-bin/carddisp.pl?gene=UGT1A10
FGL1	Fibrinogen Like 1	Protein Coding	Q08830	44	GC08M017864	11.0542	https://www.genecards.org/cgi-bin/carddisp.pl?gene=FGL1
WDR19	WD Repeat Domain 19	Protein Coding	Q8NEZ3	42	GC04P039184	11.0533	https://www.genecards.org/cgi-bin/carddisp.pl?gene=WDR19
BCHE	Butyrylcholinesterase	Protein Coding	P06276	53	GC03M165772	11.0395	https://www.genecards.org/cgi-bin/carddisp.pl?gene=BCHE
ITGAL	Integrin Subunit Alpha L	Protein Coding	P20701	50	GC16P030472	11.0354	https://www.genecards.org/cgi-bin/carddisp.pl?gene=ITGAL
BID	BH3 Interacting Domain Death Agonist	Protein Coding	P55957	50	GC22M017734	11.0185	https://www.genecards.org/cgi-bin/carddisp.pl?gene=BID
AVP	Arginine Vasopressin	Protein Coding	P01185	48	GC20M003082	11.0147	https://www.genecards.org/cgi-bin/carddisp.pl?gene=AVP
CPS1	Carbamoyl-Phosphate Synthase 1	Protein Coding	P31327	52	GC02P210477	11.004	https://www.genecards.org/cgi-bin/carddisp.pl?gene=CPS1
GSK3B	Glycogen Synthase Kinase 3 Beta	Protein Coding	P49841	54	GC03M119821	10.9995	https://www.genecards.org/cgi-bin/carddisp.pl?gene=GSK3B
MKS1	MKS Transition Zone Complex Subunit 1	Protein Coding	Q9NXB0	44	GC17M058205	10.9936	https://www.genecards.org/cgi-bin/carddisp.pl?gene=MKS1
IFIH1	Interferon Induced With Helicase C Domain 1	Protein Coding	Q9BYX4	52	GC02M162267	10.9829	https://www.genecards.org/cgi-bin/carddisp.pl?gene=IFIH1
MGMT	O-6-Methylguanine-DNA Methyltransferase	Protein Coding	P16455	53	GC10P129467	10.9806	https://www.genecards.org/cgi-bin/carddisp.pl?gene=MGMT
NR3C1	Nuclear Receptor Subfamily 3 Group C Member 1	Protein Coding	P04150	53	GC05M143277	10.9713	https://www.genecards.org/cgi-bin/carddisp.pl?gene=NR3C1
SLCO1A2	Solute Carrier Organic Anion Transporter Family Member 1A2	Protein Coding	P46721	42	GC12M021264	10.9535	https://www.genecards.org/cgi-bin/carddisp.pl?gene=SLCO1A2
PEX5	Peroxisomal Biogenesis Factor 5	Protein Coding	P50542	48	GC12P033764	10.9519	https://www.genecards.org/cgi-bin/carddisp.pl?gene=PEX5
C4A	Complement C4A (Rodgers Blood Group)	Protein Coding	P0C0L4	47	GC06P118928	10.9491	https://www.genecards.org/cgi-bin/carddisp.pl?gene=C4A
GPD1	Glycerol-3-Phosphate Dehydrogenase 1	Protein Coding	P21695	48	GC12P051089	10.946	https://www.genecards.org/cgi-bin/carddisp.pl?gene=GPD1
SLC22A1	Solute Carrier Family 22 Member 1	Protein Coding	O15245	47	GC06P160121	10.9455	https://www.genecards.org/cgi-bin/carddisp.pl?gene=SLC22A1
PLAUR	Plasminogen Activator, Urokinase Receptor	Protein Coding	Q03405	48	GC19M043646	10.9389	https://www.genecards.org/cgi-bin/carddisp.pl?gene=PLAUR
SERPINB3	Serpin Family B Member 3	Protein Coding	P29508	44	GC18M063655	10.9377	https://www.genecards.org/cgi-bin/carddisp.pl?gene=SERPINB3
IFNAR1	Interferon Alpha And Beta Receptor Subunit 1	Protein Coding	P17181	52	GC21P033324	10.9221	https://www.genecards.org/cgi-bin/carddisp.pl?gene=IFNAR1
PIK3R1	Phosphoinositide-3-Kinase Regulatory Subunit 1	Protein Coding	P27986	55	GC05P068215	10.9082	https://www.genecards.org/cgi-bin/carddisp.pl?gene=PIK3R1
ASGR1	Asialoglycoprotein Receptor 1	Protein Coding	P07306	45	GC17M007173	10.9017	https://www.genecards.org/cgi-bin/carddisp.pl?gene=ASGR1
MME	Membrane Metalloendopeptidase	Protein Coding	P08473	53	GC03P155024	10.8899	https://www.genecards.org/cgi-bin/carddisp.pl?gene=MME
PNPLA2	Patatin Like Phospholipase Domain Containing 2	Protein Coding	Q96AD5	47	GC11P005731	10.8852	https://www.genecards.org/cgi-bin/carddisp.pl?gene=PNPLA2
GCLC	Glutamate-Cysteine Ligase Catalytic Subunit	Protein Coding	P48506	49	GC06M053497	10.8789	https://www.genecards.org/cgi-bin/carddisp.pl?gene=GCLC
MMP3	Matrix Metallopeptidase 3	Protein Coding	P08254	53	GC11M102835	10.8772	https://www.genecards.org/cgi-bin/carddisp.pl?gene=MMP3
SMAD2	SMAD Family Member 2	Protein Coding	Q15796	55	GC18M047809	10.8669	https://www.genecards.org/cgi-bin/carddisp.pl?gene=SMAD2
PGR-AS1	PGR Antisense RNA 1	RNA Gene		11	GC11P101131	10.8626	https://www.genecards.org/cgi-bin/carddisp.pl?gene=PGR-AS1
IGFBP2	Insulin Like Growth Factor Binding Protein 2	Protein Coding	P18065	47	GC02P216632	10.8473	https://www.genecards.org/cgi-bin/carddisp.pl?gene=IGFBP2
WT1	WT1 Transcription Factor	Protein Coding	P19544	52	GC11M032365	10.8431	https://www.genecards.org/cgi-bin/carddisp.pl?gene=WT1
CD8A	CD8 Subunit Alpha	Protein Coding	P01732	51	GC02M086784	10.8308	https://www.genecards.org/cgi-bin/carddisp.pl?gene=CD8A
AQP1	Aquaporin 1 (Colton Blood Group)	Protein Coding	P29972	50	GC07P030911	10.8273	https://www.genecards.org/cgi-bin/carddisp.pl?gene=AQP1
DKC1	Dyskerin Pseudouridine Synthase 1	Protein Coding	O60832	50	GC0XP154762	10.8238	https://www.genecards.org/cgi-bin/carddisp.pl?gene=DKC1
RASSF1	Ras Association Domain Family Member 1	Protein Coding	Q9NS23	46	GC03M050329	10.8154	https://www.genecards.org/cgi-bin/carddisp.pl?gene=RASSF1
ADAR	Adenosine Deaminase RNA Specific	Protein Coding	P55265	49	GC01M158791	10.8136	https://www.genecards.org/cgi-bin/carddisp.pl?gene=ADAR
BTNL2	Butyrophilin Like 2	Protein Coding	Q9UIR0	42	GC06M032393	10.7941	https://www.genecards.org/cgi-bin/carddisp.pl?gene=BTNL2
SLC25A15	Solute Carrier Family 25 Member 15	Protein Coding	Q9Y619	47	GC13P040789	10.7895	https://www.genecards.org/cgi-bin/carddisp.pl?gene=SLC25A15
GH1	Growth Hormone 1	Protein Coding	P01241	47	GC17M063917	10.7779	https://www.genecards.org/cgi-bin/carddisp.pl?gene=GH1
UTS2	Urotensin 2	Protein Coding	O95399	43	GC01M007843	10.7745	https://www.genecards.org/cgi-bin/carddisp.pl?gene=UTS2
FUCA1	Alpha-L-Fucosidase 1	Protein Coding	P04066	52	GC01M023845	10.773	https://www.genecards.org/cgi-bin/carddisp.pl?gene=FUCA1
NPHP1	Nephrocystin 1	Protein Coding	O15259	47	GC02M110122	10.7632	https://www.genecards.org/cgi-bin/carddisp.pl?gene=NPHP1
IRF7	Interferon Regulatory Factor 7	Protein Coding	Q92985	51	GC11M000612	10.7579	https://www.genecards.org/cgi-bin/carddisp.pl?gene=IRF7
SURF1	SURF1 Cytochrome C Oxidase Assembly Factor	Protein Coding	Q15526	45	GC09M133351	10.7233	https://www.genecards.org/cgi-bin/carddisp.pl?gene=SURF1
GHR	Growth Hormone Receptor	Protein Coding	P10912	50	GC05P042429	10.7192	https://www.genecards.org/cgi-bin/carddisp.pl?gene=GHR
SPINK1	Serine Peptidase Inhibitor Kazal Type 1	Protein Coding	P00995	46	GC05M147825	10.7033	https://www.genecards.org/cgi-bin/carddisp.pl?gene=SPINK1
STXBP2	Syntaxin Binding Protein 2	Protein Coding	Q15833	48	GC19P095058	10.6989	https://www.genecards.org/cgi-bin/carddisp.pl?gene=STXBP2
ANGPTL3	Angiopoietin Like 3	Protein Coding	Q9Y5C1	51	GC01P062597	10.6784	https://www.genecards.org/cgi-bin/carddisp.pl?gene=ANGPTL3
ERBB3	Erb-B2 Receptor Tyrosine Kinase 3	Protein Coding	P21860	57	GC12P059071	10.6765	https://www.genecards.org/cgi-bin/carddisp.pl?gene=ERBB3
CDK2	Cyclin Dependent Kinase 2	Protein Coding	P24941	54	GC12P055966	10.6716	https://www.genecards.org/cgi-bin/carddisp.pl?gene=CDK2
PKM	Pyruvate Kinase M1/2	Protein Coding	P14618	53	GC15M072199	10.6614	https://www.genecards.org/cgi-bin/carddisp.pl?gene=PKM
CLEC4M	C-Type Lectin Domain Family 4 Member M	Protein Coding	Q9H2X3	43	GC19P007763	10.6439	https://www.genecards.org/cgi-bin/carddisp.pl?gene=CLEC4M
MAPK3	Mitogen-Activated Protein Kinase 3	Protein Coding	P27361	52	GC16M042426	10.6329	https://www.genecards.org/cgi-bin/carddisp.pl?gene=MAPK3
IDUA	Alpha-L-Iduronidase	Protein Coding	P35475	49	GC04P000986	10.6202	https://www.genecards.org/cgi-bin/carddisp.pl?gene=IDUA
TGFB2	Transforming Growth Factor Beta 2	Protein Coding	P61812	54	GC01P218345	10.6164	https://www.genecards.org/cgi-bin/carddisp.pl?gene=TGFB2
PSMB9	Proteasome 20S Subunit Beta 9	Protein Coding	P28065	50	GC06P118946	10.6152	https://www.genecards.org/cgi-bin/carddisp.pl?gene=PSMB9
BCL2L1	BCL2 Like 1	Protein Coding	Q07817	52	GC20M031664	10.6109	https://www.genecards.org/cgi-bin/carddisp.pl?gene=BCL2L1
ADIPOR2	Adiponectin Receptor 2	Protein Coding	Q86V24	45	GC12P001670	10.6094	https://www.genecards.org/cgi-bin/carddisp.pl?gene=ADIPOR2
MIR15B	MicroRNA 15b	RNA Gene		21	GC03P160404	10.6027	https://www.genecards.org/cgi-bin/carddisp.pl?gene=MIR15B
HLA-C	Major Histocompatibility Complex, Class I, C	Protein Coding	P10321	47	GC06M087164	10.6006	https://www.genecards.org/cgi-bin/carddisp.pl?gene=HLA-C
ADA	Adenosine Deaminase	Protein Coding	P00813	54	GC20M044620	10.55	https://www.genecards.org/cgi-bin/carddisp.pl?gene=ADA
CA2	Carbonic Anhydrase 2	Protein Coding	P00918	54	GC08P085463	10.5424	https://www.genecards.org/cgi-bin/carddisp.pl?gene=CA2
HMBS	Hydroxymethylbilane Synthase	Protein Coding	P08397	48	GC11P119084	10.5358	https://www.genecards.org/cgi-bin/carddisp.pl?gene=HMBS
PEX16	Peroxisomal Biogenesis Factor 16	Protein Coding	Q9Y5Y5	43	GC11M116463	10.5311	https://www.genecards.org/cgi-bin/carddisp.pl?gene=PEX16
ANGPT2	Angiopoietin 2	Protein Coding	O15123	52	GC08M006499	10.529	https://www.genecards.org/cgi-bin/carddisp.pl?gene=ANGPT2
TINF2	TERF1 Interacting Nuclear Factor 2	Protein Coding	Q9BSI4	45	GC14M026223	10.5278	https://www.genecards.org/cgi-bin/carddisp.pl?gene=TINF2
MT-CO1	Mitochondrially Encoded Cytochrome C Oxidase I	Protein Coding	P00395	35	GCMTP005906	10.5274	https://www.genecards.org/cgi-bin/carddisp.pl?gene=MT-CO1
CPOX	Coproporphyrinogen Oxidase	Protein Coding	P36551	48	GC03M098576	10.517	https://www.genecards.org/cgi-bin/carddisp.pl?gene=CPOX
VPS33B	VPS33B Late Endosome And Lysosome Associated	Protein Coding	Q9H267	46	GC15M090998	10.5168	https://www.genecards.org/cgi-bin/carddisp.pl?gene=VPS33B
MIR210	MicroRNA 210	RNA Gene		22	GC11M009566	10.5087	https://www.genecards.org/cgi-bin/carddisp.pl?gene=MIR210
TNFRSF1B	TNF Receptor Superfamily Member 1B	Protein Coding	P20333	52	GC01P012599	10.5059	https://www.genecards.org/cgi-bin/carddisp.pl?gene=TNFRSF1B
MAT2A	Methionine Adenosyltransferase 2A	Protein Coding	P31153	49	GC02P086213	10.493	https://www.genecards.org/cgi-bin/carddisp.pl?gene=MAT2A
C3	Complement C3	Protein Coding	P01024	53	GC19M006677	10.4879	https://www.genecards.org/cgi-bin/carddisp.pl?gene=C3
ST6GAL1	ST6 Beta-Galactoside Alpha-2,6-Sialyltransferase 1	Protein Coding	P15907	48	GC03P186930	10.4846	https://www.genecards.org/cgi-bin/carddisp.pl?gene=ST6GAL1
IFNB1	Interferon Beta 1	Protein Coding	P01574	47	GC09M021077	10.4615	https://www.genecards.org/cgi-bin/carddisp.pl?gene=IFNB1
PEX6	Peroxisomal Biogenesis Factor 6	Protein Coding	Q13608	45	GC06M042963	10.4503	https://www.genecards.org/cgi-bin/carddisp.pl?gene=PEX6
TTC21B	Tetratricopeptide Repeat Domain 21B	Protein Coding	Q7Z4L5	44	GC02M165905	10.4338	https://www.genecards.org/cgi-bin/carddisp.pl?gene=TTC21B
PTCH1	Patched 1	Protein Coding	Q13635	54	GC09M095442	10.4215	https://www.genecards.org/cgi-bin/carddisp.pl?gene=PTCH1
TGFBR1	Transforming Growth Factor Beta Receptor 1	Protein Coding	P36897	57	GC09P099104	10.4202	https://www.genecards.org/cgi-bin/carddisp.pl?gene=TGFBR1
SLPI	Secretory Leukocyte Peptidase Inhibitor	Protein Coding	P03973	44	GC20M045252	10.419	https://www.genecards.org/cgi-bin/carddisp.pl?gene=SLPI
CDKN1C	Cyclin Dependent Kinase Inhibitor 1C	Protein Coding	P49918	48	GC11M009679	10.4174	https://www.genecards.org/cgi-bin/carddisp.pl?gene=CDKN1C
EPAS1	Endothelial PAS Domain Protein 1	Protein Coding	Q99814	54	GC02P046293	10.3532	https://www.genecards.org/cgi-bin/carddisp.pl?gene=EPAS1
COG6	Component Of Oligomeric Golgi Complex 6	Protein Coding	Q9Y2V7	42	GC13P039655	10.3496	https://www.genecards.org/cgi-bin/carddisp.pl?gene=COG6
SP1	Sp1 Transcription Factor	Protein Coding	P08047	49	GC12P053380	10.3494	https://www.genecards.org/cgi-bin/carddisp.pl?gene=SP1
HBA2	Hemoglobin Subunit Alpha 2	Protein Coding	P69905	44	GC16P059727	10.3432	https://www.genecards.org/cgi-bin/carddisp.pl?gene=HBA2
POU5F1	POU Class 5 Homeobox 1	Protein Coding	Q01860	50	GC06M087159	10.3421	https://www.genecards.org/cgi-bin/carddisp.pl?gene=POU5F1
EIF2AK3	Eukaryotic Translation Initiation Factor 2 Alpha Kinase 3	Protein Coding	Q9NZJ5	53	GC02M088556	10.3376	https://www.genecards.org/cgi-bin/carddisp.pl?gene=EIF2AK3
PGM1	Phosphoglucomutase 1	Protein Coding	P36871	51	GC01P063593	10.3347	https://www.genecards.org/cgi-bin/carddisp.pl?gene=PGM1
AGTR1	Angiotensin II Receptor Type 1	Protein Coding	P30556	54	GC03P148697	10.3313	https://www.genecards.org/cgi-bin/carddisp.pl?gene=AGTR1
SP140	SP140 Nuclear Body Protein	Protein Coding	Q13342	39	GC02P230203	10.3214	https://www.genecards.org/cgi-bin/carddisp.pl?gene=SP140
NAMPT	Nicotinamide Phosphoribosyltransferase	Protein Coding	P43490	51	GC07M106248	10.3115	https://www.genecards.org/cgi-bin/carddisp.pl?gene=NAMPT
PRDX5	Peroxiredoxin 5	Protein Coding	P30044	47	GC11P081830	10.3078	https://www.genecards.org/cgi-bin/carddisp.pl?gene=PRDX5
RSF1	Remodeling And Spacing Factor 1	Protein Coding	Q96T23	40	GC11M117329	10.3022	https://www.genecards.org/cgi-bin/carddisp.pl?gene=RSF1
RBPJ	Recombination Signal Binding Protein For Immunoglobulin Kappa J Region	Protein Coding	Q06330	51	GC04P026105	10.2892	https://www.genecards.org/cgi-bin/carddisp.pl?gene=RBPJ
CST3	Cystatin C	Protein Coding	P01034	47	GC20M023848	10.2831	https://www.genecards.org/cgi-bin/carddisp.pl?gene=CST3
B9D1	B9 Domain Containing 1	Protein Coding	Q9UPM9	39	GC17M019334	10.2536	https://www.genecards.org/cgi-bin/carddisp.pl?gene=B9D1
ENPP1	Ectonucleotide Pyrophosphatase/Phosphodiesterase 1	Protein Coding	P22413	53	GC06P131808	10.2369	https://www.genecards.org/cgi-bin/carddisp.pl?gene=ENPP1
MAP2K1	Mitogen-Activated Protein Kinase Kinase 1	Protein Coding	Q02750	58	GC15P066386	10.2231	https://www.genecards.org/cgi-bin/carddisp.pl?gene=MAP2K1
EZH2	Enhancer Of Zeste 2 Polycomb Repressive Complex 2 Subunit	Protein Coding	Q15910	56	GC07M148807	10.2162	https://www.genecards.org/cgi-bin/carddisp.pl?gene=EZH2
AKR1C4	Aldo-Keto Reductase Family 1 Member C4	Protein Coding	P17516	50	GC10P005195	10.2108	https://www.genecards.org/cgi-bin/carddisp.pl?gene=AKR1C4
TNFRSF10A	TNF Receptor Superfamily Member 10a	Protein Coding	O00220	48	GC08M023190	10.1946	https://www.genecards.org/cgi-bin/carddisp.pl?gene=TNFRSF10A
AREG	Amphiregulin	Protein Coding	P15514	47	GC04P074445	10.185	https://www.genecards.org/cgi-bin/carddisp.pl?gene=AREG
MAP3K5	Mitogen-Activated Protein Kinase Kinase Kinase 5	Protein Coding	Q99683	52	GC06M136557	10.1698	https://www.genecards.org/cgi-bin/carddisp.pl?gene=MAP3K5
ELN	Elastin	Protein Coding	P15502	47	GC07P074027	10.1563	https://www.genecards.org/cgi-bin/carddisp.pl?gene=ELN
STAT5B	Signal Transducer And Activator Of Transcription 5B	Protein Coding	P51692	53	GC17M042199	10.156	https://www.genecards.org/cgi-bin/carddisp.pl?gene=STAT5B
INVS	Inversin	Protein Coding	Q9Y283	48	GC09P100099	10.155	https://www.genecards.org/cgi-bin/carddisp.pl?gene=INVS
LOC126806400	CDK7 Strongly-Dependent Group 2 Enhancer GRCh37_chr2:169791870-169793069	Functional Element		3	GC02P168935	10.1534	https://www.genecards.org/cgi-bin/carddisp.pl?gene=LOC126806400
ACADS	Acyl-CoA Dehydrogenase Short Chain	Protein Coding	P16219	48	GC12P129969	10.1412	https://www.genecards.org/cgi-bin/carddisp.pl?gene=ACADS
GDF15	Growth Differentiation Factor 15	Protein Coding	Q99988	46	GC19P095553	10.1363	https://www.genecards.org/cgi-bin/carddisp.pl?gene=GDF15
UROS	Uroporphyrinogen III Synthase	Protein Coding	P10746	47	GC10M125784	10.1328	https://www.genecards.org/cgi-bin/carddisp.pl?gene=UROS
ATM	ATM Serine/Threonine Kinase	Protein Coding	Q13315	57	GC11P108222	10.1278	https://www.genecards.org/cgi-bin/carddisp.pl?gene=ATM
MT-ATP6	Mitochondrially Encoded ATP Synthase Membrane Subunit 6	Protein Coding	P00846	36	GCMTP008531	10.1211	https://www.genecards.org/cgi-bin/carddisp.pl?gene=MT-ATP6
CDKN2B	Cyclin Dependent Kinase Inhibitor 2B	Protein Coding	P42772	49	GC09M022002	10.1205	https://www.genecards.org/cgi-bin/carddisp.pl?gene=CDKN2B
CYP2C8	Cytochrome P450 Family 2 Subfamily C Member 8	Protein Coding	P10632	50	GC10M095038	10.1171	https://www.genecards.org/cgi-bin/carddisp.pl?gene=CYP2C8
RARB	Retinoic Acid Receptor Beta	Protein Coding	P10826	53	GC03P024689	10.1155	https://www.genecards.org/cgi-bin/carddisp.pl?gene=RARB
MT-TL1	Mitochondrially Encoded TRNA-Leu (UUA/G) 1	RNA Gene		18	GCMTP003232	10.0978	https://www.genecards.org/cgi-bin/carddisp.pl?gene=MT-TL1
APOH	Apolipoprotein H	Protein Coding	P02749	48	GC17M066212	10.0901	https://www.genecards.org/cgi-bin/carddisp.pl?gene=APOH
GALT	Galactose-1-Phosphate Uridylyltransferase	Protein Coding	P07902	50	GC09P054400	10.0823	https://www.genecards.org/cgi-bin/carddisp.pl?gene=GALT
MMP13	Matrix Metallopeptidase 13	Protein Coding	P45452	53	GC11M102942	10.077	https://www.genecards.org/cgi-bin/carddisp.pl?gene=MMP13
ELANE	Elastase, Neutrophil Expressed	Protein Coding	P08246	54	GC19P094739	10.074	https://www.genecards.org/cgi-bin/carddisp.pl?gene=ELANE
SERPINA7	Serpin Family A Member 7	Protein Coding	P05543	45	GC0XM106032	10.0449	https://www.genecards.org/cgi-bin/carddisp.pl?gene=SERPINA7
MIR130B	MicroRNA 130b	RNA Gene		20	GC22P063862	10.0426	https://www.genecards.org/cgi-bin/carddisp.pl?gene=MIR130B
CNP	2',3'-Cyclic Nucleotide 3' Phosphodiesterase	Protein Coding	P09543	47	GC17P041966	10.0342	https://www.genecards.org/cgi-bin/carddisp.pl?gene=CNP
DNMT1	DNA Methyltransferase 1	Protein Coding	P26358	56	GC19M010133	10.0313	https://www.genecards.org/cgi-bin/carddisp.pl?gene=DNMT1
PEX13	Peroxisomal Biogenesis Factor 13	Protein Coding	Q92968	44	GC02P061017	10.0186	https://www.genecards.org/cgi-bin/carddisp.pl?gene=PEX13
FOXO1	Forkhead Box O1	Protein Coding	Q12778	55	GC13M040555	10.0186	https://www.genecards.org/cgi-bin/carddisp.pl?gene=FOXO1
UQCRB	Ubiquinol-Cytochrome C Reductase Binding Protein	Protein Coding	P14927	47	GC08M096225	10.0145	https://www.genecards.org/cgi-bin/carddisp.pl?gene=UQCRB
PKD1L1	Polycystin 1 Like 1, Transient Receptor Potential Channel Interacting	Protein Coding	Q8TDX9	40	GC07M047740	10.0099	https://www.genecards.org/cgi-bin/carddisp.pl?gene=PKD1L1
CLU	Clusterin	Protein Coding	P10909	51	GC08M027596	10.005	https://www.genecards.org/cgi-bin/carddisp.pl?gene=CLU
HSD11B1	Hydroxysteroid 11-Beta Dehydrogenase 1	Protein Coding	P28845	54	GC01P209686	10.0007	https://www.genecards.org/cgi-bin/carddisp.pl?gene=HSD11B1
EIF2AK2	Eukaryotic Translation Initiation Factor 2 Alpha Kinase 2	Protein Coding	P19525	53	GC02M037099	9.99608	https://www.genecards.org/cgi-bin/carddisp.pl?gene=EIF2AK2
HPX	Hemopexin	Protein Coding	P02790	45	GC11M009901	9.99579	https://www.genecards.org/cgi-bin/carddisp.pl?gene=HPX
KCNN4	Potassium Calcium-Activated Channel Subfamily N Member 4	Protein Coding	O15554	51	GC19M085647	9.99138	https://www.genecards.org/cgi-bin/carddisp.pl?gene=KCNN4
GC	GC Vitamin D Binding Protein	Protein Coding	P02774	48	GC04M071741	9.97483	https://www.genecards.org/cgi-bin/carddisp.pl?gene=GC
COX5A	Cytochrome C Oxidase Subunit 5A	Protein Coding	P20674	47	GC15M074919	9.94065	https://www.genecards.org/cgi-bin/carddisp.pl?gene=COX5A
TMEM216	Transmembrane Protein 216	Protein Coding	Q9P0N5	38	GC11P061577	9.92659	https://www.genecards.org/cgi-bin/carddisp.pl?gene=TMEM216
EP300	E1A Binding Protein P300	Protein Coding	Q09472	55	GC22P061007	9.9184	https://www.genecards.org/cgi-bin/carddisp.pl?gene=EP300
SEC23B	SEC23 Homolog B, COPII Coat Complex Component	Protein Coding	Q15437	46	GC20P018507	9.91736	https://www.genecards.org/cgi-bin/carddisp.pl?gene=SEC23B
NDUFS1	NADH:Ubiquinone Oxidoreductase Core Subunit S1	Protein Coding	P28331	48	GC02M206114	9.91454	https://www.genecards.org/cgi-bin/carddisp.pl?gene=NDUFS1
MIR1225	MicroRNA 1225	RNA Gene		18	GC16M002090	9.91368	https://www.genecards.org/cgi-bin/carddisp.pl?gene=MIR1225
EHHADH	Enoyl-CoA Hydratase And 3-Hydroxyacyl CoA Dehydrogenase	Protein Coding	Q08426	46	GC03M185190	9.90584	https://www.genecards.org/cgi-bin/carddisp.pl?gene=EHHADH
SELL	Selectin L	Protein Coding	P14151	46	GC01M169690	9.90542	https://www.genecards.org/cgi-bin/carddisp.pl?gene=SELL
SNORD15A	Small Nucleolar RNA, C/D Box 15A	RNA Gene		17	GC11P075400	9.89981	https://www.genecards.org/cgi-bin/carddisp.pl?gene=SNORD15A
G6PD	Glucose-6-Phosphate Dehydrogenase	Protein Coding	P11413	54	GC0XM154588	9.88274	https://www.genecards.org/cgi-bin/carddisp.pl?gene=G6PD
WDR35	WD Repeat Domain 35	Protein Coding	Q9P2L0	44	GC02M019910	9.88245	https://www.genecards.org/cgi-bin/carddisp.pl?gene=WDR35
F9	Coagulation Factor IX	Protein Coding	P00740	51	GC0XP139530	9.88001	https://www.genecards.org/cgi-bin/carddisp.pl?gene=F9
PRF1	Perforin 1	Protein Coding	P14222	50	GC10M070597	9.87329	https://www.genecards.org/cgi-bin/carddisp.pl?gene=PRF1
FGB	Fibrinogen Beta Chain	Protein Coding	P02675	50	GC04P154673	9.85725	https://www.genecards.org/cgi-bin/carddisp.pl?gene=FGB
SLC39A14	Solute Carrier Family 39 Member 14	Protein Coding	Q15043	47	GC08P022367	9.85143	https://www.genecards.org/cgi-bin/carddisp.pl?gene=SLC39A14
MIR9-1	MicroRNA 9-1	RNA Gene		21	GC01M156420	9.84957	https://www.genecards.org/cgi-bin/carddisp.pl?gene=MIR9-1
MT-ND1	Mitochondrially Encoded NADH:Ubiquinone Oxidoreductase Core Subunit 1	Protein Coding	P03886	34	GCMTP003309	9.82433	https://www.genecards.org/cgi-bin/carddisp.pl?gene=MT-ND1
F7	Coagulation Factor VII	Protein Coding	P08709	51	GC13P113105	9.82257	https://www.genecards.org/cgi-bin/carddisp.pl?gene=F7
ITCH	Itchy E3 Ubiquitin Protein Ligase	Protein Coding	Q96J02	51	GC20P034363	9.81912	https://www.genecards.org/cgi-bin/carddisp.pl?gene=ITCH
DNASE2	Deoxyribonuclease 2, Lysosomal	Protein Coding	O00115	45	GC19M012875	9.81296	https://www.genecards.org/cgi-bin/carddisp.pl?gene=DNASE2
H2AC18	H2A Clustered Histone 18	Protein Coding	Q6FI13	33	GC01M158545	9.8053	https://www.genecards.org/cgi-bin/carddisp.pl?gene=H2AC18
RARA	Retinoic Acid Receptor Alpha	Protein Coding	P10276	53	GC17P040309	9.78556	https://www.genecards.org/cgi-bin/carddisp.pl?gene=RARA
NLRP3	NLR Family Pyrin Domain Containing 3	Protein Coding	Q96P20	52	GC01P247416	9.77995	https://www.genecards.org/cgi-bin/carddisp.pl?gene=NLRP3
GABRG2	Gamma-Aminobutyric Acid Type A Receptor Subunit Gamma2	Protein Coding	P18507	52	GC05P162000	9.7789	https://www.genecards.org/cgi-bin/carddisp.pl?gene=GABRG2
TWIST1	Twist Family BHLH Transcription Factor 1	Protein Coding	Q15672	49	GC07M019020	9.75504	https://www.genecards.org/cgi-bin/carddisp.pl?gene=TWIST1
IRF1	Interferon Regulatory Factor 1	Protein Coding	P10914	50	GC05M132440	9.75245	https://www.genecards.org/cgi-bin/carddisp.pl?gene=IRF1
PGR	Progesterone Receptor	Protein Coding	P06401	52	GC11M117590	9.73791	https://www.genecards.org/cgi-bin/carddisp.pl?gene=PGR
CDH3	Cadherin 3	Protein Coding	P22223	51	GC16P069005	9.73438	https://www.genecards.org/cgi-bin/carddisp.pl?gene=CDH3
CTCF	CCCTC-Binding Factor	Protein Coding	P49711	51	GC16P067563	9.73127	https://www.genecards.org/cgi-bin/carddisp.pl?gene=CTCF
RMRP	RNA Component Of Mitochondrial RNA Processing Endoribonuclease	RNA Gene		25	GC09M035655	9.71546	https://www.genecards.org/cgi-bin/carddisp.pl?gene=RMRP
KLF6	KLF Transcription Factor 6	Protein Coding	Q99612	47	GC10M003779	9.70424	https://www.genecards.org/cgi-bin/carddisp.pl?gene=KLF6
MFN2	Mitofusin 2	Protein Coding	O95140	52	GC01P011980	9.69494	https://www.genecards.org/cgi-bin/carddisp.pl?gene=MFN2
GLUD1	Glutamate Dehydrogenase 1	Protein Coding	P00367	53	GC10M087050	9.67434	https://www.genecards.org/cgi-bin/carddisp.pl?gene=GLUD1
CCR2	C-C Motif Chemokine Receptor 2	Protein Coding	P41597	48	GC03P054798	9.65302	https://www.genecards.org/cgi-bin/carddisp.pl?gene=CCR2
CIITA	Class II Major Histocompatibility Complex Transactivator	Protein Coding	P33076	47	GC16P060032	9.64637	https://www.genecards.org/cgi-bin/carddisp.pl?gene=CIITA
FABP4	Fatty Acid Binding Protein 4	Protein Coding	P15090	46	GC08M081478	9.64518	https://www.genecards.org/cgi-bin/carddisp.pl?gene=FABP4
RHOA	Ras Homolog Family Member A	Protein Coding	P61586	53	GC03M049359	9.64423	https://www.genecards.org/cgi-bin/carddisp.pl?gene=RHOA
GJA1	Gap Junction Protein Alpha 1	Protein Coding	P17302	54	GC06P123193	9.64017	https://www.genecards.org/cgi-bin/carddisp.pl?gene=GJA1
ANGPT1	Angiopoietin 1	Protein Coding	Q15389	50	GC08M107246	9.63939	https://www.genecards.org/cgi-bin/carddisp.pl?gene=ANGPT1
TCTN2	Tectonic Family Member 2	Protein Coding	Q96GX1	44	GC12P123671	9.62318	https://www.genecards.org/cgi-bin/carddisp.pl?gene=TCTN2
TCF7L2	Transcription Factor 7 Like 2	Protein Coding	Q9NQB0	50	GC10P112950	9.58983	https://www.genecards.org/cgi-bin/carddisp.pl?gene=TCF7L2
TXN	Thioredoxin	Protein Coding	P10599	49	GC09M110243	9.57302	https://www.genecards.org/cgi-bin/carddisp.pl?gene=TXN
PTK2	Protein Tyrosine Kinase 2	Protein Coding	Q05397	51	GC08M140657	9.56487	https://www.genecards.org/cgi-bin/carddisp.pl?gene=PTK2
GPI	Glucose-6-Phosphate Isomerase	Protein Coding	P06744	51	GC19P034359	9.56464	https://www.genecards.org/cgi-bin/carddisp.pl?gene=GPI
RRM2B	Ribonucleotide Reductase Regulatory TP53 Inducible Subunit M2B	Protein Coding	Q7LG56	53	GC08M102204	9.55838	https://www.genecards.org/cgi-bin/carddisp.pl?gene=RRM2B
HBA1	Hemoglobin Subunit Alpha 1	Protein Coding	P69905	46	GC16P059726	9.55523	https://www.genecards.org/cgi-bin/carddisp.pl?gene=HBA1
SUN2	Sad1 And UNC84 Domain Containing 2	Protein Coding	Q9UH99	43	GC22M072655	9.55182	https://www.genecards.org/cgi-bin/carddisp.pl?gene=SUN2
ATP7A	ATPase Copper Transporting Alpha	Protein Coding	Q04656	50	GC0XP078103	9.54332	https://www.genecards.org/cgi-bin/carddisp.pl?gene=ATP7A
TMEM199	Transmembrane Protein 199	Protein Coding	Q8N511	39	GC17P093081	9.54322	https://www.genecards.org/cgi-bin/carddisp.pl?gene=TMEM199
IL15	Interleukin 15	Protein Coding	P40933	46	GC04P141636	9.53379	https://www.genecards.org/cgi-bin/carddisp.pl?gene=IL15
TNFRSF10B	TNF Receptor Superfamily Member 10b	Protein Coding	O14763	53	GC08M023020	9.52272	https://www.genecards.org/cgi-bin/carddisp.pl?gene=TNFRSF10B
MT-CO2	Mitochondrially Encoded Cytochrome C Oxidase II	Protein Coding	P00403	37	GCMTP007587	9.51987	https://www.genecards.org/cgi-bin/carddisp.pl?gene=MT-CO2
GJB2	Gap Junction Protein Beta 2	Protein Coding	P29033	49	GC13M020187	9.50946	https://www.genecards.org/cgi-bin/carddisp.pl?gene=GJB2
PHKA1	Phosphorylase Kinase Regulatory Subunit Alpha 1	Protein Coding	P46020	46	GC0XM072578	9.50889	https://www.genecards.org/cgi-bin/carddisp.pl?gene=PHKA1
MYB	MYB Proto-Oncogene, Transcription Factor	Protein Coding	P10242	52	GC06P135180	9.50425	https://www.genecards.org/cgi-bin/carddisp.pl?gene=MYB
ACTC1	Actin Alpha Cardiac Muscle 1	Protein Coding	P68032	48	GC15M034790	9.49363	https://www.genecards.org/cgi-bin/carddisp.pl?gene=ACTC1
XRCC1	X-Ray Repair Cross Complementing 1	Protein Coding	P18887	48	GC19M043543	9.49237	https://www.genecards.org/cgi-bin/carddisp.pl?gene=XRCC1
XK	X-Linked Kx Blood Group Antigen, Kell And VPS13A Binding Protein	Protein Coding	P51811	45	GC0XP037685	9.48379	https://www.genecards.org/cgi-bin/carddisp.pl?gene=XK
PEX19	Peroxisomal Biogenesis Factor 19	Protein Coding	P40855	47	GC01M160276	9.47898	https://www.genecards.org/cgi-bin/carddisp.pl?gene=PEX19
FMO3	Flavin Containing Dimethylaniline Monoxygenase 3	Protein Coding	P31513	50	GC01P171090	9.466	https://www.genecards.org/cgi-bin/carddisp.pl?gene=FMO3
FLT3	Fms Related Receptor Tyrosine Kinase 3	Protein Coding	P36888	57	GC13M028003	9.46003	https://www.genecards.org/cgi-bin/carddisp.pl?gene=FLT3
ODC1	Ornithine Decarboxylase 1	Protein Coding	P11926	52	GC02M010432	9.45753	https://www.genecards.org/cgi-bin/carddisp.pl?gene=ODC1
CHKA	Choline Kinase Alpha	Protein Coding	P35790	47	GC11M068052	9.45308	https://www.genecards.org/cgi-bin/carddisp.pl?gene=CHKA
TNFAIP3	TNF Alpha Induced Protein 3	Protein Coding	P21580	51	GC06P137866	9.45258	https://www.genecards.org/cgi-bin/carddisp.pl?gene=TNFAIP3
MTAP	Methylthioadenosine Phosphorylase	Protein Coding	Q13126	53	GC09P021806	9.43704	https://www.genecards.org/cgi-bin/carddisp.pl?gene=MTAP
FABP2	Fatty Acid Binding Protein 2	Protein Coding	P12104	45	GC04M119317	9.4319	https://www.genecards.org/cgi-bin/carddisp.pl?gene=FABP2
GSR	Glutathione-Disulfide Reductase	Protein Coding	P00390	53	GC08M030678	9.42814	https://www.genecards.org/cgi-bin/carddisp.pl?gene=GSR
SNAI1	Snail Family Transcriptional Repressor 1	Protein Coding	O95863	47	GC20P049982	9.42308	https://www.genecards.org/cgi-bin/carddisp.pl?gene=SNAI1
ICOSLG	Inducible T Cell Costimulator Ligand	Protein Coding	O75144	45	GC21M044227	9.41413	https://www.genecards.org/cgi-bin/carddisp.pl?gene=ICOSLG
IL5	Interleukin 5	Protein Coding	P05113	48	GC05M132541	9.39655	https://www.genecards.org/cgi-bin/carddisp.pl?gene=IL5
EGR1	Early Growth Response 1	Protein Coding	P18146	48	GC05P138465	9.38562	https://www.genecards.org/cgi-bin/carddisp.pl?gene=EGR1
NOTCH4	Notch Receptor 4	Protein Coding	Q99466	50	GC06M087292	9.35331	https://www.genecards.org/cgi-bin/carddisp.pl?gene=NOTCH4
CD274	CD274 Molecule	Protein Coding	Q9NZQ7	48	GC09P005450	9.34767	https://www.genecards.org/cgi-bin/carddisp.pl?gene=CD274
MEN1	Menin 1	Protein Coding	O00255	48	GC11M064803	9.33928	https://www.genecards.org/cgi-bin/carddisp.pl?gene=MEN1
SELE	Selectin E	Protein Coding	P16581	47	GC01M169722	9.31265	https://www.genecards.org/cgi-bin/carddisp.pl?gene=SELE
TIMP3	TIMP Metallopeptidase Inhibitor 3	Protein Coding	P35625	47	GC22P060747	9.3014	https://www.genecards.org/cgi-bin/carddisp.pl?gene=TIMP3
FAS-AS1	FAS Antisense RNA 1	RNA Gene		15	GC10M088991	9.29924	https://www.genecards.org/cgi-bin/carddisp.pl?gene=FAS-AS1
GATA1	GATA Binding Protein 1	Protein Coding	P15976	50	GC0XP048786	9.28263	https://www.genecards.org/cgi-bin/carddisp.pl?gene=GATA1
BAK1	BCL2 Antagonist/Killer 1	Protein Coding	Q16611	48	GC06M033572	9.28214	https://www.genecards.org/cgi-bin/carddisp.pl?gene=BAK1
AOC3	Amine Oxidase Copper Containing 3	Protein Coding	Q16853	49	GC17P042851	9.28105	https://www.genecards.org/cgi-bin/carddisp.pl?gene=AOC3
TMEM231	Transmembrane Protein 231	Protein Coding	Q9H6L2	42	GC16M075536	9.27294	https://www.genecards.org/cgi-bin/carddisp.pl?gene=TMEM231
BDNF-AS	BDNF Antisense RNA	RNA Gene		22	GC11P027466	9.26992	https://www.genecards.org/cgi-bin/carddisp.pl?gene=BDNF-AS
PEX26	Peroxisomal Biogenesis Factor 26	Protein Coding	Q7Z412	44	GC22P060196	9.26392	https://www.genecards.org/cgi-bin/carddisp.pl?gene=PEX26
ANXA2	Annexin A2	Protein Coding	P07355	51	GC15M060347	9.26117	https://www.genecards.org/cgi-bin/carddisp.pl?gene=ANXA2
NDUFB9	NADH:Ubiquinone Oxidoreductase Subunit B9	Protein Coding	Q9Y6M9	47	GC08P124539	9.25527	https://www.genecards.org/cgi-bin/carddisp.pl?gene=NDUFB9
GSTZ1	Glutathione S-Transferase Zeta 1	Protein Coding	O43708	46	GC14P077320	9.2521	https://www.genecards.org/cgi-bin/carddisp.pl?gene=GSTZ1
SCO2	Synthesis Of Cytochrome C Oxidase 2	Protein Coding	O43819	48	GC22M050523	9.25014	https://www.genecards.org/cgi-bin/carddisp.pl?gene=SCO2
INPP5E	Inositol Polyphosphate-5-Phosphatase E	Protein Coding	Q9NRR6	45	GC09M136428	9.24369	https://www.genecards.org/cgi-bin/carddisp.pl?gene=INPP5E
GYG2	Glycogenin 2	Protein Coding	O15488	43	GC0XP002828	9.24196	https://www.genecards.org/cgi-bin/carddisp.pl?gene=GYG2
PLAT	Plasminogen Activator, Tissue Type	Protein Coding	P00750	52	GC08M042174	9.23921	https://www.genecards.org/cgi-bin/carddisp.pl?gene=PLAT
ASAH1	N-Acylsphingosine Amidohydrolase 1	Protein Coding	Q13510	53	GC08M018055	9.23622	https://www.genecards.org/cgi-bin/carddisp.pl?gene=ASAH1
MED12	Mediator Complex Subunit 12	Protein Coding	Q93074	48	GC0XP071118	9.2327	https://www.genecards.org/cgi-bin/carddisp.pl?gene=MED12
HSPA1A	Heat Shock Protein Family A (Hsp70) Member 1A	Protein Coding	P0DMV8	50	GC06P118924	9.22872	https://www.genecards.org/cgi-bin/carddisp.pl?gene=HSPA1A
BSG	Basigin (Ok Blood Group)	Protein Coding	P35613	48	GC19P000571	9.2275	https://www.genecards.org/cgi-bin/carddisp.pl?gene=BSG
ALAD	Aminolevulinate Dehydratase	Protein Coding	P13716	49	GC09M113386	9.20595	https://www.genecards.org/cgi-bin/carddisp.pl?gene=ALAD
PARP1	Poly(ADP-Ribose) Polymerase 1	Protein Coding	P09874	54	GC01M226360	9.20237	https://www.genecards.org/cgi-bin/carddisp.pl?gene=PARP1
DMBT1	Deleted In Malignant Brain Tumors 1	Protein Coding	Q9UGM3	44	GC10P122560	9.19716	https://www.genecards.org/cgi-bin/carddisp.pl?gene=DMBT1
CREB1	CAMP Responsive Element Binding Protein 1	Protein Coding	P16220	53	GC02P207529	9.19296	https://www.genecards.org/cgi-bin/carddisp.pl?gene=CREB1
SDC1	Syndecan 1	Protein Coding	P18827	46	GC02M020200	9.18954	https://www.genecards.org/cgi-bin/carddisp.pl?gene=SDC1
REG3A	Regenerating Family Member 3 Alpha	Protein Coding	Q06141	41	GC02M079157	9.18791	https://www.genecards.org/cgi-bin/carddisp.pl?gene=REG3A
ABCD3	ATP Binding Cassette Subfamily D Member 3	Protein Coding	P28288	47	GC01P094385	9.1878	https://www.genecards.org/cgi-bin/carddisp.pl?gene=ABCD3
PROX1	Prospero Homeobox 1	Protein Coding	Q92786	47	GC01P213983	9.18594	https://www.genecards.org/cgi-bin/carddisp.pl?gene=PROX1
FHIT	Fragile Histidine Triad Diadenosine Triphosphatase	Protein Coding	P49789	47	GC03M059747	9.18557	https://www.genecards.org/cgi-bin/carddisp.pl?gene=FHIT
BMP7	Bone Morphogenetic Protein 7	Protein Coding	P18075	50	GC20M057168	9.17086	https://www.genecards.org/cgi-bin/carddisp.pl?gene=BMP7
POR	Cytochrome P450 Oxidoreductase	Protein Coding	P16435	52	GC07P075899	9.15071	https://www.genecards.org/cgi-bin/carddisp.pl?gene=POR
DNMT3A	DNA Methyltransferase 3 Alpha	Protein Coding	Q9Y6K1	55	GC02M025228	9.14942	https://www.genecards.org/cgi-bin/carddisp.pl?gene=DNMT3A
CCNA2	Cyclin A2	Protein Coding	P20248	48	GC04M121816	9.14851	https://www.genecards.org/cgi-bin/carddisp.pl?gene=CCNA2
MMP14	Matrix Metallopeptidase 14	Protein Coding	P50281	54	GC14P041738	9.14558	https://www.genecards.org/cgi-bin/carddisp.pl?gene=MMP14
FOXO3	Forkhead Box O3	Protein Coding	O43524	51	GC06P108559	9.13536	https://www.genecards.org/cgi-bin/carddisp.pl?gene=FOXO3
CTH	Cystathionine Gamma-Lyase	Protein Coding	P32929	53	GC01P070411	9.1261	https://www.genecards.org/cgi-bin/carddisp.pl?gene=CTH
PEX11B	Peroxisomal Biogenesis Factor 11 Beta	Protein Coding	O96011	42	GC01M145911	9.12152	https://www.genecards.org/cgi-bin/carddisp.pl?gene=PEX11B
MIR204	MicroRNA 204	RNA Gene		23	GC09M070809	9.09273	https://www.genecards.org/cgi-bin/carddisp.pl?gene=MIR204
CYP17A1	Cytochrome P450 Family 17 Subfamily A Member 1	Protein Coding	P05093	52	GC10M102830	9.06674	https://www.genecards.org/cgi-bin/carddisp.pl?gene=CYP17A1
CD163	CD163 Molecule	Protein Coding	Q86VB7	48	GC12M009089	9.05794	https://www.genecards.org/cgi-bin/carddisp.pl?gene=CD163
FST	Follistatin	Protein Coding	P19883	52	GC05P053480	9.05289	https://www.genecards.org/cgi-bin/carddisp.pl?gene=FST
IL18BP	Interleukin 18 Binding Protein	Protein Coding	O95998	44	GC11P071998	9.04756	https://www.genecards.org/cgi-bin/carddisp.pl?gene=IL18BP
CTSB	Cathepsin B	Protein Coding	P07858	54	GC08M011842	9.04173	https://www.genecards.org/cgi-bin/carddisp.pl?gene=CTSB
TFF3	Trefoil Factor 3	Protein Coding	Q07654	44	GC21M042311	9.04113	https://www.genecards.org/cgi-bin/carddisp.pl?gene=TFF3
NRP1	Neuropilin 1	Protein Coding	O14786	51	GC10M033177	9.02606	https://www.genecards.org/cgi-bin/carddisp.pl?gene=NRP1
LEPQTL1	Leptin, Serum Levels Of	Genetic Locus		3	GC02U903086	9.02012	https://www.genecards.org/cgi-bin/carddisp.pl?gene=LEPQTL1
HSP90B1	Heat Shock Protein 90 Beta Family Member 1	Protein Coding	P14625	51	GC12P103930	9.01882	https://www.genecards.org/cgi-bin/carddisp.pl?gene=HSP90B1
SELP	Selectin P	Protein Coding	P16109	48	GC01M169558	9.01788	https://www.genecards.org/cgi-bin/carddisp.pl?gene=SELP
BECN1	Beclin 1	Protein Coding	Q14457	50	GC17M042810	9.01165	https://www.genecards.org/cgi-bin/carddisp.pl?gene=BECN1
PINX1	PIN2 (TERF1) Interacting Telomerase Inhibitor 1	Protein Coding	Q96BK5	42	GC08M010726	9.00663	https://www.genecards.org/cgi-bin/carddisp.pl?gene=PINX1
MT-TE	Mitochondrially Encoded TRNA-Glu (GAA/G)	RNA Gene		13	GCMTM014676	9.0063	https://www.genecards.org/cgi-bin/carddisp.pl?gene=MT-TE
SAA1	Serum Amyloid A1	Protein Coding	P0DJI8	42	GC11P018963	8.98975	https://www.genecards.org/cgi-bin/carddisp.pl?gene=SAA1
PECAM1	Platelet And Endothelial Cell Adhesion Molecule 1	Protein Coding	P16284	45	GC17M064319	8.98636	https://www.genecards.org/cgi-bin/carddisp.pl?gene=PECAM1
PEX14	Peroxisomal Biogenesis Factor 14	Protein Coding	O75381	47	GC01P010472	8.98467	https://www.genecards.org/cgi-bin/carddisp.pl?gene=PEX14
PAH	Phenylalanine Hydroxylase	Protein Coding	P00439	51	GC12M102836	8.97348	https://www.genecards.org/cgi-bin/carddisp.pl?gene=PAH
AHCY	Adenosylhomocysteinase	Protein Coding	P23526	53	GC20M035569	8.97059	https://www.genecards.org/cgi-bin/carddisp.pl?gene=AHCY
B9D2	B9 Domain Containing 2	Protein Coding	Q9BPU9	43	GC19M041354	8.96962	https://www.genecards.org/cgi-bin/carddisp.pl?gene=B9D2
MYCN	MYCN Proto-Oncogene, BHLH Transcription Factor	Protein Coding	P04198	51	GC02P015962	8.96723	https://www.genecards.org/cgi-bin/carddisp.pl?gene=MYCN
KLF1	KLF Transcription Factor 1	Protein Coding	Q13351	46	GC19M012884	8.9494	https://www.genecards.org/cgi-bin/carddisp.pl?gene=KLF1
GLI1	GLI Family Zinc Finger 1	Protein Coding	P08151	52	GC12P059141	8.94313	https://www.genecards.org/cgi-bin/carddisp.pl?gene=GLI1
LTF	Lactotransferrin	Protein Coding	P02788	49	GC03M046435	8.9343	https://www.genecards.org/cgi-bin/carddisp.pl?gene=LTF
AHR	Aryl Hydrocarbon Receptor	Protein Coding	P35869	50	GC07P016916	8.90239	https://www.genecards.org/cgi-bin/carddisp.pl?gene=AHR
COL1A1	Collagen Type I Alpha 1 Chain	Protein Coding	P02452	53	GC17M068598	8.88424	https://www.genecards.org/cgi-bin/carddisp.pl?gene=COL1A1
ITGAV	Integrin Subunit Alpha V	Protein Coding	P06756	51	GC02P186589	8.88114	https://www.genecards.org/cgi-bin/carddisp.pl?gene=ITGAV
CSF3	Colony Stimulating Factor 3	Protein Coding	P09919	44	GC17P040015	8.87856	https://www.genecards.org/cgi-bin/carddisp.pl?gene=CSF3
MYD88	MYD88 Innate Immune Signal Transduction Adaptor	Protein Coding	Q99836	52	GC03P038233	8.859	https://www.genecards.org/cgi-bin/carddisp.pl?gene=MYD88
SKP2	S-Phase Kinase Associated Protein 2	Protein Coding	Q13309	48	GC05P036151	8.84491	https://www.genecards.org/cgi-bin/carddisp.pl?gene=SKP2
HSPB1	Heat Shock Protein Family B (Small) Member 1	Protein Coding	P04792	55	GC07P076302	8.84316	https://www.genecards.org/cgi-bin/carddisp.pl?gene=HSPB1
HGFAC	HGF Activator	Protein Coding	Q04756	46	GC04P003443	8.84198	https://www.genecards.org/cgi-bin/carddisp.pl?gene=HGFAC
MSH6	MutS Homolog 6	Protein Coding	P52701	52	GC02P047695	8.83204	https://www.genecards.org/cgi-bin/carddisp.pl?gene=MSH6
GPX1	Glutathione Peroxidase 1	Protein Coding	P07203	48	GC03M053139	8.83166	https://www.genecards.org/cgi-bin/carddisp.pl?gene=GPX1
SSTR2	Somatostatin Receptor 2	Protein Coding	P30874	51	GC17P073165	8.83142	https://www.genecards.org/cgi-bin/carddisp.pl?gene=SSTR2
WNT5A	Wnt Family Member 5A	Protein Coding	P41221	54	GC03M055465	8.82484	https://www.genecards.org/cgi-bin/carddisp.pl?gene=WNT5A
YY1	YY1 Transcription Factor	Protein Coding	P25490	52	GC14P100238	8.82207	https://www.genecards.org/cgi-bin/carddisp.pl?gene=YY1
FGG	Fibrinogen Gamma Chain	Protein Coding	P02679	52	GC04M154604	8.81929	https://www.genecards.org/cgi-bin/carddisp.pl?gene=FGG
LOC106627981	GBA Recombination Region	Functional Element		4	GC01P155233	8.81867	https://www.genecards.org/cgi-bin/carddisp.pl?gene=LOC106627981
CDK1	Cyclin Dependent Kinase 1	Protein Coding	P06493	51	GC10P060772	8.81526	https://www.genecards.org/cgi-bin/carddisp.pl?gene=CDK1
ERCC6	ERCC Excision Repair 6, Chromatin Remodeling Factor	Protein Coding	Q03468	50	GC10M049454	8.81027	https://www.genecards.org/cgi-bin/carddisp.pl?gene=ERCC6
PNKD	PNKD Metallo-Beta-Lactamase Domain Containing	Protein Coding	Q8N490	45	GC02P218270	8.80166	https://www.genecards.org/cgi-bin/carddisp.pl?gene=PNKD
LIPE	Lipase E, Hormone Sensitive Type	Protein Coding	Q05469	51	GC19M042401	8.80036	https://www.genecards.org/cgi-bin/carddisp.pl?gene=LIPE
PEBP1	Phosphatidylethanolamine Binding Protein 1	Protein Coding	P30086	50	GC12P118143	8.79486	https://www.genecards.org/cgi-bin/carddisp.pl?gene=PEBP1
CSPP1	Centrosome And Spindle Pole Associated Protein 1	Protein Coding	Q1MSJ5	43	GC08P067062	8.79446	https://www.genecards.org/cgi-bin/carddisp.pl?gene=CSPP1
IFNL4	Interferon Lambda 4 (Gene/Pseudogene)	Protein Coding	K9M1U5	21	GC19M039246	8.79355	https://www.genecards.org/cgi-bin/carddisp.pl?gene=IFNL4
TULP3	TUB Like Protein 3	Protein Coding	O75386	45	GC12P002877	8.79278	https://www.genecards.org/cgi-bin/carddisp.pl?gene=TULP3
ABCC6	ATP Binding Cassette Subfamily C Member 6	Protein Coding	O95255	51	GC16M017062	8.78886	https://www.genecards.org/cgi-bin/carddisp.pl?gene=ABCC6
CHIT1	Chitinase 1	Protein Coding	Q13231	47	GC01M203213	8.7801	https://www.genecards.org/cgi-bin/carddisp.pl?gene=CHIT1
NHLRC1	NHL Repeat Containing E3 Ubiquitin Protein Ligase 1	Protein Coding	Q6VVB1	44	GC06M018120	8.77995	https://www.genecards.org/cgi-bin/carddisp.pl?gene=NHLRC1
THBS1	Thrombospondin 1	Protein Coding	P07996	49	GC15P039581	8.76554	https://www.genecards.org/cgi-bin/carddisp.pl?gene=THBS1
CASP9	Caspase 9	Protein Coding	P55211	51	GC01M015491	8.75961	https://www.genecards.org/cgi-bin/carddisp.pl?gene=CASP9
SEC61B	SEC61 Translocon Subunit Beta	Protein Coding	P60468	42	GC09P099222	8.75841	https://www.genecards.org/cgi-bin/carddisp.pl?gene=SEC61B
CCNB1	Cyclin B1	Protein Coding	P14635	51	GC05P069167	8.74433	https://www.genecards.org/cgi-bin/carddisp.pl?gene=CCNB1
ACVR2B	Activin A Receptor Type 2B	Protein Coding	Q13705	52	GC03P038453	8.74387	https://www.genecards.org/cgi-bin/carddisp.pl?gene=ACVR2B
NME1	NME/NM23 Nucleoside Diphosphate Kinase 1	Protein Coding	P15531	48	GC17P093982	8.70875	https://www.genecards.org/cgi-bin/carddisp.pl?gene=NME1
CCL4	C-C Motif Chemokine Ligand 4	Protein Coding	P13236	44	GC17P036103	8.70169	https://www.genecards.org/cgi-bin/carddisp.pl?gene=CCL4
F2R	Coagulation Factor II Thrombin Receptor	Protein Coding	P25116	50	GC05P076716	8.69419	https://www.genecards.org/cgi-bin/carddisp.pl?gene=F2R
TPMT	Thiopurine S-Methyltransferase	Protein Coding	P51580	50	GC06M018128	8.6859	https://www.genecards.org/cgi-bin/carddisp.pl?gene=TPMT
SOAT1	Sterol O-Acyltransferase 1	Protein Coding	P35610	47	GC01P179294	8.68169	https://www.genecards.org/cgi-bin/carddisp.pl?gene=SOAT1
NOTCH3	Notch Receptor 3	Protein Coding	Q9UM47	54	GC19M015159	8.67949	https://www.genecards.org/cgi-bin/carddisp.pl?gene=NOTCH3
GLRX5	Glutaredoxin 5	Protein Coding	Q86SX6	44	GC14P095533	8.67561	https://www.genecards.org/cgi-bin/carddisp.pl?gene=GLRX5
PRKCA	Protein Kinase C Alpha	Protein Coding	P17252	54	GC17P066302	8.67556	https://www.genecards.org/cgi-bin/carddisp.pl?gene=PRKCA
SCARB2	Scavenger Receptor Class B Member 2	Protein Coding	Q14108	49	GC04M076158	8.66724	https://www.genecards.org/cgi-bin/carddisp.pl?gene=SCARB2
CEL	Carboxyl Ester Lipase	Protein Coding	P19835	49	GC09P133061	8.66617	https://www.genecards.org/cgi-bin/carddisp.pl?gene=CEL
SDHB	Succinate Dehydrogenase Complex Iron Sulfur Subunit B	Protein Coding	P21912	52	GC01M018919	8.64899	https://www.genecards.org/cgi-bin/carddisp.pl?gene=SDHB
HDAC1	Histone Deacetylase 1	Protein Coding	Q13547	53	GC01P032292	8.6478	https://www.genecards.org/cgi-bin/carddisp.pl?gene=HDAC1
MIR193A	MicroRNA 193a	RNA Gene		21	GC17P031559	8.64765	https://www.genecards.org/cgi-bin/carddisp.pl?gene=MIR193A
CCL3	C-C Motif Chemokine Ligand 3	Protein Coding	P10147	44	GC17M036088	8.63683	https://www.genecards.org/cgi-bin/carddisp.pl?gene=CCL3
CEACAM1	CEA Cell Adhesion Molecule 1	Protein Coding	P13688	48	GC19M042507	8.63637	https://www.genecards.org/cgi-bin/carddisp.pl?gene=CEACAM1
ANPEP	Alanyl Aminopeptidase, Membrane	Protein Coding	P15144	53	GC15M089784	8.63246	https://www.genecards.org/cgi-bin/carddisp.pl?gene=ANPEP
PTPN22	Protein Tyrosine Phosphatase Non-Receptor Type 22	Protein Coding	Q9Y2R2	50	GC01M113813	8.62999	https://www.genecards.org/cgi-bin/carddisp.pl?gene=PTPN22
IFNGR1	Interferon Gamma Receptor 1	Protein Coding	P15260	54	GC06M137197	8.62907	https://www.genecards.org/cgi-bin/carddisp.pl?gene=IFNGR1
AP1S1	Adaptor Related Protein Complex 1 Subunit Sigma 1	Protein Coding	P61966	43	GC07P101154	8.62895	https://www.genecards.org/cgi-bin/carddisp.pl?gene=AP1S1
GSTM3	Glutathione S-Transferase Mu 3	Protein Coding	P21266	50	GC01M109733	8.6283	https://www.genecards.org/cgi-bin/carddisp.pl?gene=GSTM3
KIAA0586	KIAA0586	Protein Coding	Q9BVV6	38	GC14P058427	8.62263	https://www.genecards.org/cgi-bin/carddisp.pl?gene=KIAA0586
MT-ND2	Mitochondrially Encoded NADH:Ubiquinone Oxidoreductase Core Subunit 2	Protein Coding	P03891	37	GCMTP004472	8.61288	https://www.genecards.org/cgi-bin/carddisp.pl?gene=MT-ND2
MIR193B	MicroRNA 193b	RNA Gene		22	GC16P060105	8.60079	https://www.genecards.org/cgi-bin/carddisp.pl?gene=MIR193B
TOP2A	DNA Topoisomerase II Alpha	Protein Coding	P11388	54	GC17M040388	8.6005	https://www.genecards.org/cgi-bin/carddisp.pl?gene=TOP2A
PIGA	Phosphatidylinositol Glycan Anchor Biosynthesis Class A	Protein Coding	P37287	47	GC0XM015319	8.60024	https://www.genecards.org/cgi-bin/carddisp.pl?gene=PIGA
CHGA	Chromogranin A	Protein Coding	P10645	47	GC14P092972	8.59957	https://www.genecards.org/cgi-bin/carddisp.pl?gene=CHGA
DNAJB1	DnaJ Heat Shock Protein Family (Hsp40) Member B1	Protein Coding	P25685	48	GC19M014514	8.59834	https://www.genecards.org/cgi-bin/carddisp.pl?gene=DNAJB1
HDAC9	Histone Deacetylase 9	Protein Coding	Q9UKV0	52	GC07P018086	8.59775	https://www.genecards.org/cgi-bin/carddisp.pl?gene=HDAC9
YBX1	Y-Box Binding Protein 1	Protein Coding	P67809	44	GC01P042682	8.5976	https://www.genecards.org/cgi-bin/carddisp.pl?gene=YBX1
TET2	Tet Methylcytosine Dioxygenase 2	Protein Coding	Q6N021	50	GC04P105145	8.5975	https://www.genecards.org/cgi-bin/carddisp.pl?gene=TET2
SERAC1	Serine Active Site Containing 1	Protein Coding	Q96JX3	40	GC06M158109	8.59676	https://www.genecards.org/cgi-bin/carddisp.pl?gene=SERAC1
RUNX3	RUNX Family Transcription Factor 3	Protein Coding	Q13761	47	GC01M024899	8.59675	https://www.genecards.org/cgi-bin/carddisp.pl?gene=RUNX3
KNG1	Kininogen 1	Protein Coding	P01042	52	GC03P186717	8.58454	https://www.genecards.org/cgi-bin/carddisp.pl?gene=KNG1
PTP4A1	Protein Tyrosine Phosphatase 4A1	Protein Coding	Q93096	46	GC06P119335	8.57846	https://www.genecards.org/cgi-bin/carddisp.pl?gene=PTP4A1
IL1R1	Interleukin 1 Receptor Type 1	Protein Coding	P14778	50	GC02P102136	8.576	https://www.genecards.org/cgi-bin/carddisp.pl?gene=IL1R1
MT-ND5	Mitochondrially Encoded NADH:Ubiquinone Oxidoreductase Core Subunit 5	Protein Coding	P03915	36	GCMTP012339	8.57362	https://www.genecards.org/cgi-bin/carddisp.pl?gene=MT-ND5
E2F1	E2F Transcription Factor 1	Protein Coding	Q01094	47	GC20M033675	8.5713	https://www.genecards.org/cgi-bin/carddisp.pl?gene=E2F1
PEX12	Peroxisomal Biogenesis Factor 12	Protein Coding	O00623	43	GC17M035574	8.5694	https://www.genecards.org/cgi-bin/carddisp.pl?gene=PEX12
CX3CR1	C-X3-C Motif Chemokine Receptor 1	Protein Coding	P49238	46	GC03M039279	8.5632	https://www.genecards.org/cgi-bin/carddisp.pl?gene=CX3CR1
TNFRSF11B	TNF Receptor Superfamily Member 11b	Protein Coding	O00300	51	GC08M118923	8.56223	https://www.genecards.org/cgi-bin/carddisp.pl?gene=TNFRSF11B
AKR1B10	Aldo-Keto Reductase Family 1 Member B10	Protein Coding	O60218	47	GC07P134527	8.56156	https://www.genecards.org/cgi-bin/carddisp.pl?gene=AKR1B10
ALK	ALK Receptor Tyrosine Kinase	Protein Coding	Q9UM73	54	GC02M029190	8.55742	https://www.genecards.org/cgi-bin/carddisp.pl?gene=ALK
PEX10	Peroxisomal Biogenesis Factor 10	Protein Coding	O60683	45	GC01M002403	8.54737	https://www.genecards.org/cgi-bin/carddisp.pl?gene=PEX10
SARDH	Sarcosine Dehydrogenase	Protein Coding	Q9UL12	46	GC09M133663	8.54578	https://www.genecards.org/cgi-bin/carddisp.pl?gene=SARDH
CD86	CD86 Molecule	Protein Coding	P42081	48	GC03P122055	8.54336	https://www.genecards.org/cgi-bin/carddisp.pl?gene=CD86
MUC16	Mucin 16, Cell Surface Associated	Protein Coding	Q8WXI7	42	GC19M008848	8.5432	https://www.genecards.org/cgi-bin/carddisp.pl?gene=MUC16
CTNNA1	Catenin Alpha 1	Protein Coding	P35221	50	GC05P138653	8.54054	https://www.genecards.org/cgi-bin/carddisp.pl?gene=CTNNA1
PPARD	Peroxisome Proliferator Activated Receptor Delta	Protein Coding	Q03181	49	GC06P119039	8.5392	https://www.genecards.org/cgi-bin/carddisp.pl?gene=PPARD
TP73	Tumor Protein P73	Protein Coding	O15350	49	GC01P003652	8.5337	https://www.genecards.org/cgi-bin/carddisp.pl?gene=TP73
RUNX1	RUNX Family Transcription Factor 1	Protein Coding	Q01196	53	GC21M034787	8.52535	https://www.genecards.org/cgi-bin/carddisp.pl?gene=RUNX1
SLC22A7	Solute Carrier Family 22 Member 7	Protein Coding	Q9Y694	45	GC06P119124	8.52275	https://www.genecards.org/cgi-bin/carddisp.pl?gene=SLC22A7
PON3	Paraoxonase 3	Protein Coding	Q15166	48	GC07M095359	8.51705	https://www.genecards.org/cgi-bin/carddisp.pl?gene=PON3
COL18A1	Collagen Type XVIII Alpha 1 Chain	Protein Coding	P39060	50	GC21P045405	8.50574	https://www.genecards.org/cgi-bin/carddisp.pl?gene=COL18A1
CHD1L	Chromodomain Helicase DNA Binding Protein 1 Like	Protein Coding	Q86WJ1	44	GC01P158318	8.49161	https://www.genecards.org/cgi-bin/carddisp.pl?gene=CHD1L
MIR335	MicroRNA 335	RNA Gene		21	GC07P130496	8.4881	https://www.genecards.org/cgi-bin/carddisp.pl?gene=MIR335
SHC1	SHC Adaptor Protein 1	Protein Coding	P29353	47	GC01M154962	8.48662	https://www.genecards.org/cgi-bin/carddisp.pl?gene=SHC1
SCP2	Sterol Carrier Protein 2	Protein Coding	P22307	49	GC01P052927	8.48505	https://www.genecards.org/cgi-bin/carddisp.pl?gene=SCP2
KLB	Klotho Beta	Protein Coding	Q86Z14	45	GC04P039408	8.47735	https://www.genecards.org/cgi-bin/carddisp.pl?gene=KLB
SDHC	Succinate Dehydrogenase Complex Subunit C	Protein Coding	Q99643	47	GC01P161314	8.47454	https://www.genecards.org/cgi-bin/carddisp.pl?gene=SDHC
MPL	MPL Proto-Oncogene, Thrombopoietin Receptor	Protein Coding	P40238	51	GC01P043337	8.47038	https://www.genecards.org/cgi-bin/carddisp.pl?gene=MPL
PRKN	Parkin RBR E3 Ubiquitin Protein Ligase	Protein Coding	O60260	52	GC06M161348	8.47014	https://www.genecards.org/cgi-bin/carddisp.pl?gene=PRKN
CYP1B1	Cytochrome P450 Family 1 Subfamily B Member 1	Protein Coding	Q16678	51	GC02M038066	8.46874	https://www.genecards.org/cgi-bin/carddisp.pl?gene=CYP1B1
SETD2	SET Domain Containing 2, Histone Lysine Methyltransferase	Protein Coding	Q9BYW2	51	GC03M047033	8.46794	https://www.genecards.org/cgi-bin/carddisp.pl?gene=SETD2
ERN1	Endoplasmic Reticulum To Nucleus Signaling 1	Protein Coding	O75460	51	GC17M064039	8.44475	https://www.genecards.org/cgi-bin/carddisp.pl?gene=ERN1
COMT	Catechol-O-Methyltransferase	Protein Coding	P21964	54	GC22P019941	8.41497	https://www.genecards.org/cgi-bin/carddisp.pl?gene=COMT
ACO1	Aconitase 1	Protein Coding	P21399	47	GC09P032374	8.40798	https://www.genecards.org/cgi-bin/carddisp.pl?gene=ACO1
TEK	TEK Receptor Tyrosine Kinase	Protein Coding	Q02763	55	GC09P027109	8.3923	https://www.genecards.org/cgi-bin/carddisp.pl?gene=TEK
TNFRSF6B	TNF Receptor Superfamily Member 6b	Protein Coding	O95407	45	GC20P063696	8.38777	https://www.genecards.org/cgi-bin/carddisp.pl?gene=TNFRSF6B
PTPN1	Protein Tyrosine Phosphatase Non-Receptor Type 1	Protein Coding	P18031	53	GC20P050510	8.38411	https://www.genecards.org/cgi-bin/carddisp.pl?gene=PTPN1
FGF1	Fibroblast Growth Factor 1	Protein Coding	P05230	51	GC05M142555	8.38201	https://www.genecards.org/cgi-bin/carddisp.pl?gene=FGF1
RIPK1	Receptor Interacting Serine/Threonine Kinase 1	Protein Coding	Q13546	53	GC06P003825	8.36379	https://www.genecards.org/cgi-bin/carddisp.pl?gene=RIPK1
DKK1	Dickkopf WNT Signaling Pathway Inhibitor 1	Protein Coding	O94907	48	GC10P052314	8.35492	https://www.genecards.org/cgi-bin/carddisp.pl?gene=DKK1
SULT1A1	Sulfotransferase Family 1A Member 1	Protein Coding	P50225	46	GC16M042237	8.35247	https://www.genecards.org/cgi-bin/carddisp.pl?gene=SULT1A1
MIR92A1	MicroRNA 92a-1	RNA Gene		20	GC13P091644	8.3497	https://www.genecards.org/cgi-bin/carddisp.pl?gene=MIR92A1
TIMMDC1	Translocase Of Inner Mitochondrial Membrane Domain Containing 1	Protein Coding	Q9NPL8	42	GC03P119498	8.34606	https://www.genecards.org/cgi-bin/carddisp.pl?gene=TIMMDC1
DNASE1L3	Deoxyribonuclease 1 Like 3	Protein Coding	Q13609	46	GC03M058192	8.33094	https://www.genecards.org/cgi-bin/carddisp.pl?gene=DNASE1L3
CASP1	Caspase 1	Protein Coding	P29466	52	GC11M105025	8.32281	https://www.genecards.org/cgi-bin/carddisp.pl?gene=CASP1
RAC1	Rac Family Small GTPase 1	Protein Coding	P63000	52	GC07P009178	8.31687	https://www.genecards.org/cgi-bin/carddisp.pl?gene=RAC1
NPPB	Natriuretic Peptide B	Protein Coding	P16860	47	GC01M011866	8.30951	https://www.genecards.org/cgi-bin/carddisp.pl?gene=NPPB
MGAT3	Beta-1,4-Mannosyl-Glycoprotein 4-Beta-N-Acetylglucosaminyltransferase	Protein Coding	Q09327	44	GC22P060939	8.30757	https://www.genecards.org/cgi-bin/carddisp.pl?gene=MGAT3
HBG2	Hemoglobin Subunit Gamma 2	Protein Coding	P69892	45	GC11M009830	8.29248	https://www.genecards.org/cgi-bin/carddisp.pl?gene=HBG2
GATA2	GATA Binding Protein 2	Protein Coding	P23769	52	GC03M128479	8.28913	https://www.genecards.org/cgi-bin/carddisp.pl?gene=GATA2
DMD	Dystrophin	Protein Coding	P11532	49	GC0XM031097	8.28209	https://www.genecards.org/cgi-bin/carddisp.pl?gene=DMD
SLC27A5	Solute Carrier Family 27 Member 5	Protein Coding	Q9Y2P5	44	GC19M058479	8.28204	https://www.genecards.org/cgi-bin/carddisp.pl?gene=SLC27A5
EARS2	Glutamyl-TRNA Synthetase 2, Mitochondrial	Protein Coding	Q5JPH6	45	GC16M024798	8.28054	https://www.genecards.org/cgi-bin/carddisp.pl?gene=EARS2
PPOX	Protoporphyrinogen Oxidase	Protein Coding	P50336	47	GC01P162154	8.27934	https://www.genecards.org/cgi-bin/carddisp.pl?gene=PPOX
AMFR	Autocrine Motility Factor Receptor	Protein Coding	Q9UKV5	46	GC16M056361	8.27304	https://www.genecards.org/cgi-bin/carddisp.pl?gene=AMFR
FCGR2A	Fc Gamma Receptor IIa	Protein Coding	P12318	51	GC01P161505	8.26791	https://www.genecards.org/cgi-bin/carddisp.pl?gene=FCGR2A
MDK	Midkine	Protein Coding	P21741	47	GC11P046380	8.22537	https://www.genecards.org/cgi-bin/carddisp.pl?gene=MDK
CBL	Cbl Proto-Oncogene	Protein Coding	P22681	54	GC11P119206	8.22204	https://www.genecards.org/cgi-bin/carddisp.pl?gene=CBL
ILK	Integrin Linked Kinase	Protein Coding	Q13418	48	GC11P007159	8.21751	https://www.genecards.org/cgi-bin/carddisp.pl?gene=ILK
SAR1B	Secretion Associated Ras Related GTPase 1B	Protein Coding	Q9Y6B6	46	GC05M134601	8.21556	https://www.genecards.org/cgi-bin/carddisp.pl?gene=SAR1B
PSMD10	Proteasome 26S Subunit, Non-ATPase 10	Protein Coding	O75832	44	GC0XM108084	8.21491	https://www.genecards.org/cgi-bin/carddisp.pl?gene=PSMD10
USP18	Ubiquitin Specific Peptidase 18	Protein Coding	Q9UMW8	44	GC22P060197	8.20457	https://www.genecards.org/cgi-bin/carddisp.pl?gene=USP18
HLA-DPB1	Major Histocompatibility Complex, Class II, DP Beta 1	Protein Coding	P04440	48	GC06P118950	8.1998	https://www.genecards.org/cgi-bin/carddisp.pl?gene=HLA-DPB1
MIR499A	MicroRNA 499a	RNA Gene		22	GC20P034990	8.1902	https://www.genecards.org/cgi-bin/carddisp.pl?gene=MIR499A
VIPAS39	VPS33B Interacting Protein, Apical-Basolateral Polarity Regulator, Spe-39 Homolog	Protein Coding	Q9H9C1	42	GC14M077426	8.18539	https://www.genecards.org/cgi-bin/carddisp.pl?gene=VIPAS39
CEACAM6	CEA Cell Adhesion Molecule 6	Protein Coding	P40199	44	GC19P041750	8.17363	https://www.genecards.org/cgi-bin/carddisp.pl?gene=CEACAM6
SLC39A8	Solute Carrier Family 39 Member 8	Protein Coding	Q9C0K1	48	GC04M102252	8.16445	https://www.genecards.org/cgi-bin/carddisp.pl?gene=SLC39A8
MCM2	Minichromosome Maintenance Complex Component 2	Protein Coding	P49736	51	GC03P127598	8.16293	https://www.genecards.org/cgi-bin/carddisp.pl?gene=MCM2
ITGB3	Integrin Subunit Beta 3	Protein Coding	P05106	55	GC17P093864	8.15004	https://www.genecards.org/cgi-bin/carddisp.pl?gene=ITGB3
SOX4	SRY-Box Transcription Factor 4	Protein Coding	Q06945	47	GC06P021593	8.14735	https://www.genecards.org/cgi-bin/carddisp.pl?gene=SOX4
SOS1	SOS Ras/Rac Guanine Nucleotide Exchange Factor 1	Protein Coding	Q07889	54	GC02M039197	8.14011	https://www.genecards.org/cgi-bin/carddisp.pl?gene=SOS1
VEGFC	Vascular Endothelial Growth Factor C	Protein Coding	P49767	51	GC04M176683	8.13943	https://www.genecards.org/cgi-bin/carddisp.pl?gene=VEGFC
OGG1	8-Oxoguanine DNA Glycosylase	Protein Coding	O15527	51	GC03P019245	8.13893	https://www.genecards.org/cgi-bin/carddisp.pl?gene=OGG1
SUCLG1	Succinate-CoA Ligase GDP/ADP-Forming Subunit Alpha	Protein Coding	P53597	49	GC02M084423	8.13485	https://www.genecards.org/cgi-bin/carddisp.pl?gene=SUCLG1
MIR370	MicroRNA 370	RNA Gene		22	GC14P113739	8.12861	https://www.genecards.org/cgi-bin/carddisp.pl?gene=MIR370
UQCRC2	Ubiquinol-Cytochrome C Reductase Core Protein 2	Protein Coding	P22695	49	GC16P060413	8.12405	https://www.genecards.org/cgi-bin/carddisp.pl?gene=UQCRC2
SCO1	Synthesis Of Cytochrome C Oxidase 1	Protein Coding	O75880	49	GC17M010672	8.12351	https://www.genecards.org/cgi-bin/carddisp.pl?gene=SCO1
DNAH8	Dynein Axonemal Heavy Chain 8	Protein Coding	Q96JB1	41	GC06P119084	8.12024	https://www.genecards.org/cgi-bin/carddisp.pl?gene=DNAH8
EPHB4	EPH Receptor B4	Protein Coding	P54760	57	GC07M104513	8.11943	https://www.genecards.org/cgi-bin/carddisp.pl?gene=EPHB4
ANXA5	Annexin A5	Protein Coding	P08758	50	GC04M121667	8.11683	https://www.genecards.org/cgi-bin/carddisp.pl?gene=ANXA5
PDX1	Pancreatic And Duodenal Homeobox 1	Protein Coding	P52945	50	GC13P027921	8.11315	https://www.genecards.org/cgi-bin/carddisp.pl?gene=PDX1
MIR100	MicroRNA 100	RNA Gene		22	GC11M122152	8.10421	https://www.genecards.org/cgi-bin/carddisp.pl?gene=MIR100
EEF1A1	Eukaryotic Translation Elongation Factor 1 Alpha 1	Protein Coding	P68104	48	GC06M087895	8.09539	https://www.genecards.org/cgi-bin/carddisp.pl?gene=EEF1A1
PIN1	Peptidylprolyl Cis/Trans Isomerase, NIMA-Interacting 1	Protein Coding	Q13526	51	GC19P009835	8.09273	https://www.genecards.org/cgi-bin/carddisp.pl?gene=PIN1
AURKA	Aurora Kinase A	Protein Coding	O14965	55	GC20M056370	8.09002	https://www.genecards.org/cgi-bin/carddisp.pl?gene=AURKA
TTC7A	Tetratricopeptide Repeat Domain 7A	Protein Coding	Q9ULT0	42	GC02P046906	8.08086	https://www.genecards.org/cgi-bin/carddisp.pl?gene=TTC7A
ETS1	ETS Proto-Oncogene 1, Transcription Factor	Protein Coding	P14921	51	GC11M128458	8.08064	https://www.genecards.org/cgi-bin/carddisp.pl?gene=ETS1
CD28	CD28 Molecule	Protein Coding	P10747	51	GC02P203706	8.08	https://www.genecards.org/cgi-bin/carddisp.pl?gene=CD28
GLIS3	GLIS Family Zinc Finger 3	Protein Coding	Q8NEA6	41	GC09M003816	8.07229	https://www.genecards.org/cgi-bin/carddisp.pl?gene=GLIS3
ALG2	ALG2 Alpha-1,3/1,6-Mannosyltransferase	Protein Coding	Q9H553	45	GC09M099216	8.0711	https://www.genecards.org/cgi-bin/carddisp.pl?gene=ALG2
TRIM37	Tripartite Motif Containing 37	Protein Coding	O94972	46	GC17M068792	8.07042	https://www.genecards.org/cgi-bin/carddisp.pl?gene=TRIM37
APOA5	Apolipoprotein A5	Protein Coding	Q6Q788	47	GC11M116789	8.06678	https://www.genecards.org/cgi-bin/carddisp.pl?gene=APOA5
ELAVL1	ELAV Like RNA Binding Protein 1	Protein Coding	Q15717	45	GC19M007958	8.06489	https://www.genecards.org/cgi-bin/carddisp.pl?gene=ELAVL1
PDHA1	Pyruvate Dehydrogenase E1 Subunit Alpha 1	Protein Coding	P08559	51	GC0XP019343	8.05379	https://www.genecards.org/cgi-bin/carddisp.pl?gene=PDHA1
ADRB2	Adrenoceptor Beta 2	Protein Coding	P07550	51	GC05P149798	8.05113	https://www.genecards.org/cgi-bin/carddisp.pl?gene=ADRB2
GRB2	Growth Factor Receptor Bound Protein 2	Protein Coding	P62993	50	GC17M075318	8.04924	https://www.genecards.org/cgi-bin/carddisp.pl?gene=GRB2
DNMT3B	DNA Methyltransferase 3 Beta	Protein Coding	Q9UBC3	54	GC20P032762	8.04336	https://www.genecards.org/cgi-bin/carddisp.pl?gene=DNMT3B
ITGA6	Integrin Subunit Alpha 6	Protein Coding	P23229	53	GC02P172427	8.02356	https://www.genecards.org/cgi-bin/carddisp.pl?gene=ITGA6
APOA2	Apolipoprotein A2	Protein Coding	P02652	48	GC01M161222	8.02051	https://www.genecards.org/cgi-bin/carddisp.pl?gene=APOA2
CTSG	Cathepsin G	Protein Coding	P08311	48	GC14M024573	8.01977	https://www.genecards.org/cgi-bin/carddisp.pl?gene=CTSG
BPI	Bactericidal Permeability Increasing Protein	Protein Coding	P17213	45	GC20P038304	8.01131	https://www.genecards.org/cgi-bin/carddisp.pl?gene=BPI
ARL13B	ADP Ribosylation Factor Like GTPase 13B	Protein Coding	Q3SXY8	42	GC03P093980	8.0052	https://www.genecards.org/cgi-bin/carddisp.pl?gene=ARL13B
SLC25A4	Solute Carrier Family 25 Member 4	Protein Coding	P12235	52	GC04P185143	8.00392	https://www.genecards.org/cgi-bin/carddisp.pl?gene=SLC25A4
CLEC4G	C-Type Lectin Domain Family 4 Member G	Protein Coding	Q6UXB4	42	GC19M007728	7.99592	https://www.genecards.org/cgi-bin/carddisp.pl?gene=CLEC4G
EPM2A	EPM2A Glucan Phosphatase, Laforin	Protein Coding	B3EWF7	46	GC06M145382	7.98827	https://www.genecards.org/cgi-bin/carddisp.pl?gene=EPM2A
MIR511	MicroRNA 511	RNA Gene		16	GC10P017845	7.97708	https://www.genecards.org/cgi-bin/carddisp.pl?gene=MIR511
NDUFV1	NADH:Ubiquinone Oxidoreductase Core Subunit V1	Protein Coding	P49821	49	GC11P082105	7.9758	https://www.genecards.org/cgi-bin/carddisp.pl?gene=NDUFV1
FCAR	Fc Alpha Receptor	Protein Coding	P24071	45	GC19P096619	7.9641	https://www.genecards.org/cgi-bin/carddisp.pl?gene=FCAR
BIRC3	Baculoviral IAP Repeat Containing 3	Protein Coding	Q13489	50	GC11P102317	7.96105	https://www.genecards.org/cgi-bin/carddisp.pl?gene=BIRC3
PTTG1	PTTG1 Regulator Of Sister Chromatid Separation, Securin	Protein Coding	O95997	45	GC05P160422	7.9542	https://www.genecards.org/cgi-bin/carddisp.pl?gene=PTTG1
PI4KA	Phosphatidylinositol 4-Kinase Alpha	Protein Coding	P42356	52	GC22M020707	7.95062	https://www.genecards.org/cgi-bin/carddisp.pl?gene=PI4KA
MIR486-1	MicroRNA 486-1	RNA Gene		19	GC08M041660	7.94312	https://www.genecards.org/cgi-bin/carddisp.pl?gene=MIR486-1
ANG	Angiogenin	Protein Coding	P03950	48	GC14P041544	7.93945	https://www.genecards.org/cgi-bin/carddisp.pl?gene=ANG
MIR24-1	MicroRNA 24-1	RNA Gene		19	GC09P095086	7.93936	https://www.genecards.org/cgi-bin/carddisp.pl?gene=MIR24-1
SERPINB2	Serpin Family B Member 2	Protein Coding	P05120	47	GC18P063871	7.93934	https://www.genecards.org/cgi-bin/carddisp.pl?gene=SERPINB2
SC5D	Sterol-C5-Desaturase	Protein Coding	O75845	44	GC11P121292	7.93794	https://www.genecards.org/cgi-bin/carddisp.pl?gene=SC5D
NAGS	N-Acetylglutamate Synthase	Protein Coding	Q8N159	45	GC17P044004	7.9344	https://www.genecards.org/cgi-bin/carddisp.pl?gene=NAGS
SERPINF1	Serpin Family F Member 1	Protein Coding	P36955	49	GC17P015403	7.93387	https://www.genecards.org/cgi-bin/carddisp.pl?gene=SERPINF1
SRF	Serum Response Factor	Protein Coding	P11831	47	GC06P043171	7.92822	https://www.genecards.org/cgi-bin/carddisp.pl?gene=SRF
HK2	Hexokinase 2	Protein Coding	P52789	50	GC02P074833	7.92628	https://www.genecards.org/cgi-bin/carddisp.pl?gene=HK2
ADCY10	Adenylate Cyclase 10	Protein Coding	Q96PN6	47	GC01M167809	7.92481	https://www.genecards.org/cgi-bin/carddisp.pl?gene=ADCY10
SPTBN1	Spectrin Beta, Non-Erythrocytic 1	Protein Coding	Q01082	50	GC02P054456	7.91942	https://www.genecards.org/cgi-bin/carddisp.pl?gene=SPTBN1
SLC4A1	Solute Carrier Family 4 Member 1 (Diego Blood Group)	Protein Coding	P02730	52	GC17M068265	7.9142	https://www.genecards.org/cgi-bin/carddisp.pl?gene=SLC4A1
CDH2	Cadherin 2	Protein Coding	P19022	55	GC18M032084	7.91139	https://www.genecards.org/cgi-bin/carddisp.pl?gene=CDH2
NKX2-1	NK2 Homeobox 1	Protein Coding	P43699	51	GC14M036516	7.90916	https://www.genecards.org/cgi-bin/carddisp.pl?gene=NKX2-1
LARS2	Leucyl-TRNA Synthetase 2, Mitochondrial	Protein Coding	Q15031	48	GC03P054778	7.90226	https://www.genecards.org/cgi-bin/carddisp.pl?gene=LARS2
RIGI	RNA Sensor RIG-I	Protein Coding	O95786	51	GC09M032493	7.89895	https://www.genecards.org/cgi-bin/carddisp.pl?gene=RIGI
RAG2	Recombination Activating 2	Protein Coding	P55895	44	GC11M036575	7.89443	https://www.genecards.org/cgi-bin/carddisp.pl?gene=RAG2
AGK	Acylglycerol Kinase	Protein Coding	Q53H12	44	GC07P141551	7.89373	https://www.genecards.org/cgi-bin/carddisp.pl?gene=AGK
ZEB2	Zinc Finger E-Box Binding Homeobox 2	Protein Coding	O60315	51	GC02M144384	7.88849	https://www.genecards.org/cgi-bin/carddisp.pl?gene=ZEB2
MGAT5	Alpha-1,6-Mannosylglycoprotein 6-Beta-N-Acetylglucosaminyltransferase	Protein Coding	Q09328	45	GC02P134119	7.88724	https://www.genecards.org/cgi-bin/carddisp.pl?gene=MGAT5
EPRS1	Glutamyl-Prolyl-TRNA Synthetase 1	Protein Coding	P07814	47	GC01M219969	7.88277	https://www.genecards.org/cgi-bin/carddisp.pl?gene=EPRS1
CTC1	CST Telomere Replication Complex Component 1	Protein Coding	Q2NKJ3	40	GC17M015459	7.87825	https://www.genecards.org/cgi-bin/carddisp.pl?gene=CTC1
ZIC3	Zic Family Member 3	Protein Coding	O60481	48	GC0XP137566	7.87092	https://www.genecards.org/cgi-bin/carddisp.pl?gene=ZIC3
MMP12	Matrix Metallopeptidase 12	Protein Coding	P39900	50	GC11M102862	7.87057	https://www.genecards.org/cgi-bin/carddisp.pl?gene=MMP12
OSM	Oncostatin M	Protein Coding	P13725	47	GC22M030262	7.8597	https://www.genecards.org/cgi-bin/carddisp.pl?gene=OSM
BIRC2	Baculoviral IAP Repeat Containing 2	Protein Coding	Q13490	51	GC11P102347	7.85861	https://www.genecards.org/cgi-bin/carddisp.pl?gene=BIRC2
MIR106A	MicroRNA 106a	RNA Gene		20	GC0XM134419	7.84243	https://www.genecards.org/cgi-bin/carddisp.pl?gene=MIR106A
TMEM237	Transmembrane Protein 237	Protein Coding	Q96Q45	41	GC02M201620	7.83794	https://www.genecards.org/cgi-bin/carddisp.pl?gene=TMEM237
UAP1	UDP-N-Acetylglucosamine Pyrophosphorylase 1	Protein Coding	Q16222	46	GC01P162561	7.83725	https://www.genecards.org/cgi-bin/carddisp.pl?gene=UAP1
HAVCR2	Hepatitis A Virus Cellular Receptor 2	Protein Coding	Q8TDQ0	48	GC05M157063	7.8367	https://www.genecards.org/cgi-bin/carddisp.pl?gene=HAVCR2
ACTA1	Actin Alpha 1, Skeletal Muscle	Protein Coding	P68133	51	GC01M230051	7.83543	https://www.genecards.org/cgi-bin/carddisp.pl?gene=ACTA1
PEX3	Peroxisomal Biogenesis Factor 3	Protein Coding	P56589	46	GC06P143450	7.82954	https://www.genecards.org/cgi-bin/carddisp.pl?gene=PEX3
TYK2	Tyrosine Kinase 2	Protein Coding	P29597	56	GC19M010350	7.82911	https://www.genecards.org/cgi-bin/carddisp.pl?gene=TYK2
LPA	Lipoprotein(A)	Protein Coding	P08519	45	GC06M160531	7.82532	https://www.genecards.org/cgi-bin/carddisp.pl?gene=LPA
ACTA2	Actin Alpha 2, Smooth Muscle	Protein Coding	P62736	51	GC10M088935	7.82196	https://www.genecards.org/cgi-bin/carddisp.pl?gene=ACTA2
EZR	Ezrin	Protein Coding	P15311	50	GC06M158765	7.81807	https://www.genecards.org/cgi-bin/carddisp.pl?gene=EZR
HPSE	Heparanase	Protein Coding	Q9Y251	48	GC04M083292	7.80067	https://www.genecards.org/cgi-bin/carddisp.pl?gene=HPSE
PSC	Cholangitis, Primary Sclerosing	Genetic Locus		2	GC03U901834	7.79669	https://www.genecards.org/cgi-bin/carddisp.pl?gene=PSC
APOBEC1	Apolipoprotein B MRNA Editing Enzyme Catalytic Subunit 1	Protein Coding	P41238	41	GC12M007649	7.79052	https://www.genecards.org/cgi-bin/carddisp.pl?gene=APOBEC1
NEU1	Neuraminidase 1	Protein Coding	Q99519	50	GC06M031857	7.78498	https://www.genecards.org/cgi-bin/carddisp.pl?gene=NEU1
PPP1R3B	Protein Phosphatase 1 Regulatory Subunit 3B	Protein Coding	Q86XI6	39	GC08M009136	7.78332	https://www.genecards.org/cgi-bin/carddisp.pl?gene=PPP1R3B
BTK	Bruton Tyrosine Kinase	Protein Coding	Q06187	57	GC0XM101349	7.78169	https://www.genecards.org/cgi-bin/carddisp.pl?gene=BTK
SCTR	Secretin Receptor	Protein Coding	P47872	44	GC02M119439	7.78128	https://www.genecards.org/cgi-bin/carddisp.pl?gene=SCTR
CCR1	C-C Motif Chemokine Receptor 1	Protein Coding	P32246	47	GC03M046218	7.77915	https://www.genecards.org/cgi-bin/carddisp.pl?gene=CCR1
SDCCAG8	SHH Signaling And Ciliogenesis Regulator SDCCAG8	Protein Coding	Q86SQ7	45	GC01P243255	7.76542	https://www.genecards.org/cgi-bin/carddisp.pl?gene=SDCCAG8
MIR542	MicroRNA 542	RNA Gene		18	GC0XM134638	7.75792	https://www.genecards.org/cgi-bin/carddisp.pl?gene=MIR542
DUSP1	Dual Specificity Phosphatase 1	Protein Coding	P28562	49	GC05M172768	7.75721	https://www.genecards.org/cgi-bin/carddisp.pl?gene=DUSP1
MIR33B	MicroRNA 33b	RNA Gene		20	GC17M017813	7.74543	https://www.genecards.org/cgi-bin/carddisp.pl?gene=MIR33B
MAGEA4	MAGE Family Member A4	Protein Coding	P43358	41	GC0XP151912	7.73781	https://www.genecards.org/cgi-bin/carddisp.pl?gene=MAGEA4
IREB2	Iron Responsive Element Binding Protein 2	Protein Coding	P48200	48	GC15P078437	7.7334	https://www.genecards.org/cgi-bin/carddisp.pl?gene=IREB2
HGD	Homogentisate 1,2-Dioxygenase	Protein Coding	Q93099	47	GC03M120628	7.73236	https://www.genecards.org/cgi-bin/carddisp.pl?gene=HGD
APOC2	Apolipoprotein C2	Protein Coding	P02655	47	GC19P096174	7.72023	https://www.genecards.org/cgi-bin/carddisp.pl?gene=APOC2
TAP2	Transporter 2, ATP Binding Cassette Subfamily B Member	Protein Coding	Q03519	48	GC06M032821	7.70703	https://www.genecards.org/cgi-bin/carddisp.pl?gene=TAP2
CYBB	Cytochrome B-245 Beta Chain	Protein Coding	P04839	52	GC0XP037780	7.70194	https://www.genecards.org/cgi-bin/carddisp.pl?gene=CYBB
NCOA3	Nuclear Receptor Coactivator 3	Protein Coding	Q9Y6Q9	51	GC20P047501	7.69877	https://www.genecards.org/cgi-bin/carddisp.pl?gene=NCOA3
DYNC2LI1	Dynein Cytoplasmic 2 Light Intermediate Chain 1	Protein Coding	Q8TCX1	44	GC02P043788	7.69492	https://www.genecards.org/cgi-bin/carddisp.pl?gene=DYNC2LI1
ROCK1	Rho Associated Coiled-Coil Containing Protein Kinase 1	Protein Coding	Q13464	53	GC18M031986	7.68432	https://www.genecards.org/cgi-bin/carddisp.pl?gene=ROCK1
HMGA1	High Mobility Group AT-Hook 1	Protein Coding	P17096	50	GC06P119025	7.68045	https://www.genecards.org/cgi-bin/carddisp.pl?gene=HMGA1
CCNE1	Cyclin E1	Protein Coding	P24864	52	GC19P029811	7.67604	https://www.genecards.org/cgi-bin/carddisp.pl?gene=CCNE1
ATXN2	Ataxin 2	Protein Coding	Q99700	47	GC12M111443	7.67392	https://www.genecards.org/cgi-bin/carddisp.pl?gene=ATXN2
CR2	Complement C3d Receptor 2	Protein Coding	P20023	50	GC01P207454	7.67051	https://www.genecards.org/cgi-bin/carddisp.pl?gene=CR2
ANGPTL8	Angiopoietin Like 8	Protein Coding	Q6UXH0	36	GC19P095252	7.66976	https://www.genecards.org/cgi-bin/carddisp.pl?gene=ANGPTL8
NAGA	Alpha-N-Acetylgalactosaminidase	Protein Coding	P17050	49	GC22M042058	7.66925	https://www.genecards.org/cgi-bin/carddisp.pl?gene=NAGA
TCIM	Transcriptional And Immune Response Regulator	Protein Coding	Q9NR00	35	GC08P040153	7.6678	https://www.genecards.org/cgi-bin/carddisp.pl?gene=TCIM
COG2	Component Of Oligomeric Golgi Complex 2	Protein Coding	Q14746	43	GC01P230642	7.66304	https://www.genecards.org/cgi-bin/carddisp.pl?gene=COG2
SDHA	Succinate Dehydrogenase Complex Flavoprotein Subunit A	Protein Coding	P31040	52	GC05P000220	7.66103	https://www.genecards.org/cgi-bin/carddisp.pl?gene=SDHA
IDO1	Indoleamine 2,3-Dioxygenase 1	Protein Coding	P14902	50	GC08P039891	7.65835	https://www.genecards.org/cgi-bin/carddisp.pl?gene=IDO1
GAST	Gastrin	Protein Coding	P01350	43	GC17P041712	7.65762	https://www.genecards.org/cgi-bin/carddisp.pl?gene=GAST
MAGEA1	MAGE Family Member A1	Protein Coding	P43355	39	GC0XP153179	7.65688	https://www.genecards.org/cgi-bin/carddisp.pl?gene=MAGEA1
AQP9	Aquaporin 9	Protein Coding	O43315	45	GC15P058138	7.65325	https://www.genecards.org/cgi-bin/carddisp.pl?gene=AQP9
PLIN1	Perilipin 1	Protein Coding	O60240	50	GC15M089664	7.65026	https://www.genecards.org/cgi-bin/carddisp.pl?gene=PLIN1
IQCB1	IQ Motif Containing B1	Protein Coding	Q15051	45	GC03M121769	7.63345	https://www.genecards.org/cgi-bin/carddisp.pl?gene=IQCB1
HDGF	Heparin Binding Growth Factor	Protein Coding	P51858	44	GC01M158911	7.63279	https://www.genecards.org/cgi-bin/carddisp.pl?gene=HDGF
CKS1B	CDC28 Protein Kinase Regulatory Subunit 1B	Protein Coding	P61024	45	GC01P154974	7.63257	https://www.genecards.org/cgi-bin/carddisp.pl?gene=CKS1B
POMC	Proopiomelanocortin	Protein Coding	P01189	51	GC02M025160	7.63214	https://www.genecards.org/cgi-bin/carddisp.pl?gene=POMC
AHI1	Abelson Helper Integration Site 1	Protein Coding	Q8N157	45	GC06M135283	7.62651	https://www.genecards.org/cgi-bin/carddisp.pl?gene=AHI1
CYLD	CYLD Lysine 63 Deubiquitinase	Protein Coding	Q9NQC7	51	GC16P050742	7.6138	https://www.genecards.org/cgi-bin/carddisp.pl?gene=CYLD
CA5A	Carbonic Anhydrase 5A	Protein Coding	P35218	47	GC16M087882	7.61363	https://www.genecards.org/cgi-bin/carddisp.pl?gene=CA5A
AKT3	AKT Serine/Threonine Kinase 3	Protein Coding	Q9Y243	58	GC01M243488	7.61189	https://www.genecards.org/cgi-bin/carddisp.pl?gene=AKT3
SBDS	SBDS Ribosome Maturation Factor	Protein Coding	Q9Y3A5	47	GC07M066987	7.6085	https://www.genecards.org/cgi-bin/carddisp.pl?gene=SBDS
RNASEH2C	Ribonuclease H2 Subunit C	Protein Coding	Q8TDP1	42	GC11M065714	7.60532	https://www.genecards.org/cgi-bin/carddisp.pl?gene=RNASEH2C
IL32	Interleukin 32	Protein Coding	P24001	42	GC16P059852	7.59379	https://www.genecards.org/cgi-bin/carddisp.pl?gene=IL32
IKZF3	IKAROS Family Zinc Finger 3	Protein Coding	Q9UKT9	46	GC17M067940	7.58404	https://www.genecards.org/cgi-bin/carddisp.pl?gene=IKZF3
IFT43	Intraflagellar Transport 43	Protein Coding	Q96FT9	42	GC14P075902	7.57913	https://www.genecards.org/cgi-bin/carddisp.pl?gene=IFT43
BTD	Biotinidase	Protein Coding	P43251	48	GC03P019420	7.57516	https://www.genecards.org/cgi-bin/carddisp.pl?gene=BTD
TCTN3	Tectonic Family Member 3	Protein Coding	Q6NUS6	44	GC10M095663	7.56872	https://www.genecards.org/cgi-bin/carddisp.pl?gene=TCTN3
DES	Desmin	Protein Coding	P17661	51	GC02P219418	7.56396	https://www.genecards.org/cgi-bin/carddisp.pl?gene=DES
PIGR	Polymeric Immunoglobulin Receptor	Protein Coding	P01833	45	GC01M206928	7.56387	https://www.genecards.org/cgi-bin/carddisp.pl?gene=PIGR
IFI27	Interferon Alpha Inducible Protein 27	Protein Coding	P40305	41	GC14P094104	7.56316	https://www.genecards.org/cgi-bin/carddisp.pl?gene=IFI27
SOCS2	Suppressor Of Cytokine Signaling 2	Protein Coding	O14508	47	GC12P093569	7.56061	https://www.genecards.org/cgi-bin/carddisp.pl?gene=SOCS2
PLK1	Polo Like Kinase 1	Protein Coding	P53350	54	GC16P060461	7.55971	https://www.genecards.org/cgi-bin/carddisp.pl?gene=PLK1
U2AF1	U2 Small Nuclear RNA Auxiliary Factor 1	Protein Coding	Q01081	46	GC21M043092	7.55361	https://www.genecards.org/cgi-bin/carddisp.pl?gene=U2AF1
LTBP3	Latent Transforming Growth Factor Beta Binding Protein 3	Protein Coding	Q9NS15	47	GC11M065538	7.54956	https://www.genecards.org/cgi-bin/carddisp.pl?gene=LTBP3
GIMAP1-GIMAP5	GIMAP1-GIMAP5 Readthrough	Protein Coding		18	GC07P150716	7.54817	https://www.genecards.org/cgi-bin/carddisp.pl?gene=GIMAP1-GIMAP5
IL13	Interleukin 13	Protein Coding	P35225	47	GC05P132656	7.53732	https://www.genecards.org/cgi-bin/carddisp.pl?gene=IL13
MT-ND4	Mitochondrially Encoded NADH:Ubiquinone Oxidoreductase Core Subunit 4	Protein Coding	P03905	35	GCMTP010762	7.52811	https://www.genecards.org/cgi-bin/carddisp.pl?gene=MT-ND4
SULT1E1	Sulfotransferase Family 1E Member 1	Protein Coding	P49888	47	GC04M069823	7.52235	https://www.genecards.org/cgi-bin/carddisp.pl?gene=SULT1E1
GOT1	Glutamic-Oxaloacetic Transaminase 1	Protein Coding	P17174	49	GC10M099396	7.50788	https://www.genecards.org/cgi-bin/carddisp.pl?gene=GOT1
MIRLET7I	MicroRNA Let-7i	RNA Gene		22	GC12P062648	7.50757	https://www.genecards.org/cgi-bin/carddisp.pl?gene=MIRLET7I
MIR124-1	MicroRNA 124-1	RNA Gene		20	GC08M009903	7.5058	https://www.genecards.org/cgi-bin/carddisp.pl?gene=MIR124-1
ALAS1	5'-Aminolevulinate Synthase 1	Protein Coding	P13196	47	GC03P052198	7.4909	https://www.genecards.org/cgi-bin/carddisp.pl?gene=ALAS1
MAPK10	Mitogen-Activated Protein Kinase 10	Protein Coding	P53779	52	GC04M085990	7.48371	https://www.genecards.org/cgi-bin/carddisp.pl?gene=MAPK10
NARS2	Asparaginyl-TRNA Synthetase 2, Mitochondrial	Protein Coding	Q96I59	47	GC11M078435	7.47386	https://www.genecards.org/cgi-bin/carddisp.pl?gene=NARS2
BMI1	BMI1 Proto-Oncogene, Polycomb Ring Finger	Protein Coding	P35226	46	GC10P022326	7.47371	https://www.genecards.org/cgi-bin/carddisp.pl?gene=BMI1
FLT4	Fms Related Receptor Tyrosine Kinase 4	Protein Coding	P35916	55	GC05M182380	7.47283	https://www.genecards.org/cgi-bin/carddisp.pl?gene=FLT4
RPS6KB1	Ribosomal Protein S6 Kinase B1	Protein Coding	P23443	53	GC17P059893	7.45623	https://www.genecards.org/cgi-bin/carddisp.pl?gene=RPS6KB1
SAMHD1	SAM And HD Domain Containing Deoxynucleoside Triphosphate Triphosphohydrolase 1	Protein Coding	Q9Y3Z3	47	GC20M036890	7.45411	https://www.genecards.org/cgi-bin/carddisp.pl?gene=SAMHD1
RUNX2	RUNX Family Transcription Factor 2	Protein Coding	Q13950	50	GC06P119146	7.44859	https://www.genecards.org/cgi-bin/carddisp.pl?gene=RUNX2
ARSA	Arylsulfatase A	Protein Coding	P15289	51	GC22M050622	7.44366	https://www.genecards.org/cgi-bin/carddisp.pl?gene=ARSA
CCR7	C-C Motif Chemokine Receptor 7	Protein Coding	P32248	48	GC17M067978	7.43769	https://www.genecards.org/cgi-bin/carddisp.pl?gene=CCR7
TXNIP	Thioredoxin Interacting Protein	Protein Coding	Q9H3M7	43	GC01M145992	7.43259	https://www.genecards.org/cgi-bin/carddisp.pl?gene=TXNIP
OCLN	Occludin	Protein Coding	Q16625	48	GC05P069492	7.43193	https://www.genecards.org/cgi-bin/carddisp.pl?gene=OCLN
MIR320A	MicroRNA 320a	RNA Gene		22	GC08M022296	7.43088	https://www.genecards.org/cgi-bin/carddisp.pl?gene=MIR320A
TTPA	Alpha Tocopherol Transfer Protein	Protein Coding	P49638	45	GC08M063048	7.43048	https://www.genecards.org/cgi-bin/carddisp.pl?gene=TTPA
CTSD	Cathepsin D	Protein Coding	P07339	56	GC11M001752	7.42932	https://www.genecards.org/cgi-bin/carddisp.pl?gene=CTSD
MIR144	MicroRNA 144	RNA Gene		19	GC17M067447	7.42426	https://www.genecards.org/cgi-bin/carddisp.pl?gene=MIR144
MIR101-1	MicroRNA 101-1	RNA Gene		20	GC01M065058	7.42331	https://www.genecards.org/cgi-bin/carddisp.pl?gene=MIR101-1
FXN	Frataxin	Protein Coding	Q16595	50	GC09P069035	7.42196	https://www.genecards.org/cgi-bin/carddisp.pl?gene=FXN
KLRK1	Killer Cell Lectin Like Receptor K1	Protein Coding	P26718	44	GC12M026827	7.42014	https://www.genecards.org/cgi-bin/carddisp.pl?gene=KLRK1
REG1A	Regenerating Family Member 1 Alpha	Protein Coding	P05451	44	GC02P079120	7.41881	https://www.genecards.org/cgi-bin/carddisp.pl?gene=REG1A
ATOX1	Antioxidant 1 Copper Chaperone	Protein Coding	O00244	45	GC05M151743	7.41757	https://www.genecards.org/cgi-bin/carddisp.pl?gene=ATOX1
IGF2BP2	Insulin Like Growth Factor 2 MRNA Binding Protein 2	Protein Coding	Q9Y6M1	48	GC03M185643	7.41639	https://www.genecards.org/cgi-bin/carddisp.pl?gene=IGF2BP2
JUNB	JunB Proto-Oncogene, AP-1 Transcription Factor Subunit	Protein Coding	P17275	45	GC19P012791	7.41603	https://www.genecards.org/cgi-bin/carddisp.pl?gene=JUNB
CCL16	C-C Motif Chemokine Ligand 16	Protein Coding	O15467	41	GC17M035976	7.41227	https://www.genecards.org/cgi-bin/carddisp.pl?gene=CCL16
CHKB-CPT1B	CHKB-CPT1B Readthrough (NMD Candidate)	RNA Gene		18	GC22M050568	7.41114	https://www.genecards.org/cgi-bin/carddisp.pl?gene=CHKB-CPT1B
CCN1	Cellular Communication Network Factor 1	Protein Coding	O00622	44	GC01P085585	7.41033	https://www.genecards.org/cgi-bin/carddisp.pl?gene=CCN1
KIF1B	Kinesin Family Member 1B	Protein Coding	O60333	47	GC01P010210	7.40917	https://www.genecards.org/cgi-bin/carddisp.pl?gene=KIF1B
AXIN2	Axin 2	Protein Coding	Q9Y2T1	53	GC17M065528	7.40328	https://www.genecards.org/cgi-bin/carddisp.pl?gene=AXIN2
CDX2	Caudal Type Homeobox 2	Protein Coding	Q99626	45	GC13M027962	7.39802	https://www.genecards.org/cgi-bin/carddisp.pl?gene=CDX2
IQGAP1	IQ Motif Containing GTPase Activating Protein 1	Protein Coding	P46940	47	GC15P090388	7.39098	https://www.genecards.org/cgi-bin/carddisp.pl?gene=IQGAP1
ALG6	ALG6 Alpha-1,3-Glucosyltransferase	Protein Coding	Q9Y672	45	GC01P063367	7.38847	https://www.genecards.org/cgi-bin/carddisp.pl?gene=ALG6
TK2	Thymidine Kinase 2	Protein Coding	O00142	46	GC16M066508	7.38779	https://www.genecards.org/cgi-bin/carddisp.pl?gene=TK2
PROC	Protein C, Inactivator Of Coagulation Factors Va And VIIIa	Protein Coding	P04070	55	GC02P127418	7.38243	https://www.genecards.org/cgi-bin/carddisp.pl?gene=PROC
WNT1	Wnt Family Member 1	Protein Coding	P04628	51	GC12P051005	7.38232	https://www.genecards.org/cgi-bin/carddisp.pl?gene=WNT1
RORC	RAR Related Orphan Receptor C	Protein Coding	P51449	47	GC01M151806	7.37757	https://www.genecards.org/cgi-bin/carddisp.pl?gene=RORC
STMN1	Stathmin 1	Protein Coding	P16949	48	GC01M025884	7.36834	https://www.genecards.org/cgi-bin/carddisp.pl?gene=STMN1
CDK6	Cyclin Dependent Kinase 6	Protein Coding	Q00534	54	GC07M092604	7.36824	https://www.genecards.org/cgi-bin/carddisp.pl?gene=CDK6
ERFE	Erythroferrone	Protein Coding	Q4G0M1	36	GC02P238159	7.36777	https://www.genecards.org/cgi-bin/carddisp.pl?gene=ERFE
MTDH	Metadherin	Protein Coding	Q86UE4	44	GC08P097644	7.3645	https://www.genecards.org/cgi-bin/carddisp.pl?gene=MTDH
CDH13	Cadherin 13	Protein Coding	P55290	48	GC16P082626	7.35477	https://www.genecards.org/cgi-bin/carddisp.pl?gene=CDH13
SOAT2	Sterol O-Acyltransferase 2	Protein Coding	O75908	46	GC12P053103	7.35192	https://www.genecards.org/cgi-bin/carddisp.pl?gene=SOAT2
MIR30B	MicroRNA 30b	RNA Gene		22	GC08M134800	7.34682	https://www.genecards.org/cgi-bin/carddisp.pl?gene=MIR30B
SLC9A3	Solute Carrier Family 9 Member A3	Protein Coding	P48764	51	GC05M000472	7.34662	https://www.genecards.org/cgi-bin/carddisp.pl?gene=SLC9A3
COL3A1	Collagen Type III Alpha 1 Chain	Protein Coding	P02461	51	GC02P188974	7.34481	https://www.genecards.org/cgi-bin/carddisp.pl?gene=COL3A1
DENND1B	DENN Domain Containing 1B	Protein Coding	Q6P3S1	39	GC01M197473	7.34306	https://www.genecards.org/cgi-bin/carddisp.pl?gene=DENND1B
RELN	Reelin	Protein Coding	P78509	48	GC07M103471	7.34304	https://www.genecards.org/cgi-bin/carddisp.pl?gene=RELN
MAOA	Monoamine Oxidase A	Protein Coding	P21397	52	GC0XP043654	7.33958	https://www.genecards.org/cgi-bin/carddisp.pl?gene=MAOA
DDOST	Dolichyl-Diphosphooligosaccharide--Protein Glycosyltransferase Non-Catalytic Subunit	Protein Coding	P39656	49	GC01M020651	7.33221	https://www.genecards.org/cgi-bin/carddisp.pl?gene=DDOST
MIR377	MicroRNA 377	RNA Gene		20	GC14P114454	7.33188	https://www.genecards.org/cgi-bin/carddisp.pl?gene=MIR377
MIR98	MicroRNA 98	RNA Gene		20	GC0XM053675	7.31775	https://www.genecards.org/cgi-bin/carddisp.pl?gene=MIR98
PRKAA2	Protein Kinase AMP-Activated Catalytic Subunit Alpha 2	Protein Coding	P54646	53	GC01P056645	7.3173	https://www.genecards.org/cgi-bin/carddisp.pl?gene=PRKAA2
PRKCB	Protein Kinase C Beta	Protein Coding	P05771	52	GC16P060465	7.30338	https://www.genecards.org/cgi-bin/carddisp.pl?gene=PRKCB
MB	Myoglobin	Protein Coding	P02144	48	GC22M035606	7.30143	https://www.genecards.org/cgi-bin/carddisp.pl?gene=MB
COG4	Component Of Oligomeric Golgi Complex 4	Protein Coding	Q9H9E3	44	GC16M072523	7.29541	https://www.genecards.org/cgi-bin/carddisp.pl?gene=COG4
RAG1	Recombination Activating 1	Protein Coding	P15918	47	GC11P036554	7.28748	https://www.genecards.org/cgi-bin/carddisp.pl?gene=RAG1
ID1	Inhibitor Of DNA Binding 1	Protein Coding	P41134	44	GC20P031605	7.26529	https://www.genecards.org/cgi-bin/carddisp.pl?gene=ID1
ATF6	Activating Transcription Factor 6	Protein Coding	P18850	52	GC01P161766	7.26344	https://www.genecards.org/cgi-bin/carddisp.pl?gene=ATF6
SFRP1	Secreted Frizzled Related Protein 1	Protein Coding	Q8N474	47	GC08M041262	7.25703	https://www.genecards.org/cgi-bin/carddisp.pl?gene=SFRP1
ITGA5	Integrin Subunit Alpha 5	Protein Coding	P08648	52	GC12M055460	7.25584	https://www.genecards.org/cgi-bin/carddisp.pl?gene=ITGA5
ASXL1	ASXL Transcriptional Regulator 1	Protein Coding	Q8IXJ9	47	GC20P037878	7.25183	https://www.genecards.org/cgi-bin/carddisp.pl?gene=ASXL1
COG7	Component Of Oligomeric Golgi Complex 7	Protein Coding	P83436	42	GC16M023388	7.24792	https://www.genecards.org/cgi-bin/carddisp.pl?gene=COG7
PRKG1	Protein Kinase CGMP-Dependent 1	Protein Coding	Q13976	54	GC10P050991	7.24732	https://www.genecards.org/cgi-bin/carddisp.pl?gene=PRKG1
KRT20	Keratin 20	Protein Coding	P35900	43	GC17M040875	7.24716	https://www.genecards.org/cgi-bin/carddisp.pl?gene=KRT20
EPOR	Erythropoietin Receptor	Protein Coding	P19235	52	GC19M011377	7.24393	https://www.genecards.org/cgi-bin/carddisp.pl?gene=EPOR
SETX	Senataxin	Protein Coding	Q7Z333	46	GC09M132261	7.23384	https://www.genecards.org/cgi-bin/carddisp.pl?gene=SETX
HIC1	HIC ZBTB Transcriptional Repressor 1	Protein Coding	Q14526	45	GC17P002054	7.22749	https://www.genecards.org/cgi-bin/carddisp.pl?gene=HIC1
TMEM138	Transmembrane Protein 138	Protein Coding	Q9NPI0	42	GC11P061578	7.22391	https://www.genecards.org/cgi-bin/carddisp.pl?gene=TMEM138
CENPB	Centromere Protein B	Protein Coding	P07199	41	GC20M003783	7.22262	https://www.genecards.org/cgi-bin/carddisp.pl?gene=CENPB
EPHA2	EPH Receptor A2	Protein Coding	P29317	56	GC01M016124	7.21377	https://www.genecards.org/cgi-bin/carddisp.pl?gene=EPHA2
IFT74	Intraflagellar Transport 74	Protein Coding	Q96LB3	41	GC09P026947	7.21166	https://www.genecards.org/cgi-bin/carddisp.pl?gene=IFT74
JUP	Junction Plakoglobin	Protein Coding	P14923	52	GC17M041754	7.21119	https://www.genecards.org/cgi-bin/carddisp.pl?gene=JUP
ARNT	Aryl Hydrocarbon Receptor Nuclear Translocator	Protein Coding	P27540	49	GC01M150809	7.21112	https://www.genecards.org/cgi-bin/carddisp.pl?gene=ARNT
RECK	Reversion Inducing Cysteine Rich Protein With Kazal Motifs	Protein Coding	O95980	44	GC09P036036	7.20969	https://www.genecards.org/cgi-bin/carddisp.pl?gene=RECK
TCTN1	Tectonic Family Member 1	Protein Coding	Q2MV58	43	GC12P110614	7.20603	https://www.genecards.org/cgi-bin/carddisp.pl?gene=TCTN1
FBXL4	F-Box And Leucine Rich Repeat Protein 4	Protein Coding	Q9UKA2	43	GC06M098868	7.19874	https://www.genecards.org/cgi-bin/carddisp.pl?gene=FBXL4
RHOD	Ras Homolog Family Member D	Protein Coding	O00212	41	GC11P082069	7.19609	https://www.genecards.org/cgi-bin/carddisp.pl?gene=RHOD
GYS1	Glycogen Synthase 1	Protein Coding	P13807	53	GC19M085831	7.19551	https://www.genecards.org/cgi-bin/carddisp.pl?gene=GYS1
FADS1	Fatty Acid Desaturase 1	Protein Coding	O60427	46	GC11M061799	7.19107	https://www.genecards.org/cgi-bin/carddisp.pl?gene=FADS1
MIR103A1	MicroRNA 103a-1	RNA Gene		19	GC05M168560	7.18864	https://www.genecards.org/cgi-bin/carddisp.pl?gene=MIR103A1
LAMP2	Lysosomal Associated Membrane Protein 2	Protein Coding	P13473	48	GC0XM120426	7.1876	https://www.genecards.org/cgi-bin/carddisp.pl?gene=LAMP2
BAD	BCL2 Associated Agonist Of Cell Death	Protein Coding	Q92934	47	GC11M116809	7.18635	https://www.genecards.org/cgi-bin/carddisp.pl?gene=BAD
CFLAR	CASP8 And FADD Like Apoptosis Regulator	Protein Coding	O15519	48	GC02P201413	7.18097	https://www.genecards.org/cgi-bin/carddisp.pl?gene=CFLAR
SLC22A18	Solute Carrier Family 22 Member 18	Protein Coding	Q96BI1	47	GC11P002899	7.1746	https://www.genecards.org/cgi-bin/carddisp.pl?gene=SLC22A18
S100A8	S100 Calcium Binding Protein A8	Protein Coding	P05109	46	GC01M158702	7.17301	https://www.genecards.org/cgi-bin/carddisp.pl?gene=S100A8
UMOD	Uromodulin	Protein Coding	P07911	46	GC16M020344	7.17207	https://www.genecards.org/cgi-bin/carddisp.pl?gene=UMOD
LPIN1	Lipin 1	Protein Coding	Q14693	51	GC02P011677	7.15608	https://www.genecards.org/cgi-bin/carddisp.pl?gene=LPIN1
ANXA1	Annexin A1	Protein Coding	P04083	51	GC09P073151	7.15373	https://www.genecards.org/cgi-bin/carddisp.pl?gene=ANXA1
GGCX	Gamma-Glutamyl Carboxylase	Protein Coding	P38435	52	GC02M085544	7.15147	https://www.genecards.org/cgi-bin/carddisp.pl?gene=GGCX
ATP5F1A	ATP Synthase F1 Subunit Alpha	Protein Coding	P25705	50	GC18M046081	7.14335	https://www.genecards.org/cgi-bin/carddisp.pl?gene=ATP5F1A
ATG5	Autophagy Related 5	Protein Coding	Q9H1Y0	48	GC06M106045	7.13903	https://www.genecards.org/cgi-bin/carddisp.pl?gene=ATG5
SLC7A7	Solute Carrier Family 7 Member 7	Protein Coding	Q9UM01	49	GC14M022773	7.13398	https://www.genecards.org/cgi-bin/carddisp.pl?gene=SLC7A7
NRIR	Negative Regulator Of Interferon Response	RNA Gene		17	GC02M006791	7.1332	https://www.genecards.org/cgi-bin/carddisp.pl?gene=NRIR
MICB	MHC Class I Polypeptide-Related Sequence B	Protein Coding	Q29980	44	GC06P118888	7.12178	https://www.genecards.org/cgi-bin/carddisp.pl?gene=MICB
MAPK9	Mitogen-Activated Protein Kinase 9	Protein Coding	P45984	52	GC05M180288	7.11258	https://www.genecards.org/cgi-bin/carddisp.pl?gene=MAPK9
CSF1R	Colony Stimulating Factor 1 Receptor	Protein Coding	P07333	55	GC05M150053	7.09919	https://www.genecards.org/cgi-bin/carddisp.pl?gene=CSF1R
HHIP	Hedgehog Interacting Protein	Protein Coding	Q96QV1	45	GC04P144645	7.09264	https://www.genecards.org/cgi-bin/carddisp.pl?gene=HHIP
NDRG2	NDRG Family Member 2	Protein Coding	Q9UN36	42	GC14M021016	7.08828	https://www.genecards.org/cgi-bin/carddisp.pl?gene=NDRG2
PROS1	Protein S	Protein Coding	P07225	52	GC03M093873	7.08624	https://www.genecards.org/cgi-bin/carddisp.pl?gene=PROS1
PPP2R1B	Protein Phosphatase 2 Scaffold Subunit Abeta	Protein Coding	P30154	50	GC11M117782	7.07792	https://www.genecards.org/cgi-bin/carddisp.pl?gene=PPP2R1B
PNP	Purine Nucleoside Phosphorylase	Protein Coding	P00491	53	GC14P041506	7.07739	https://www.genecards.org/cgi-bin/carddisp.pl?gene=PNP
MIR10A	MicroRNA 10a	RNA Gene		22	GC17M048579	7.0634	https://www.genecards.org/cgi-bin/carddisp.pl?gene=MIR10A
CD27	CD27 Molecule	Protein Coding	P26842	51	GC12P033709	7.06134	https://www.genecards.org/cgi-bin/carddisp.pl?gene=CD27
HLA-G	Major Histocompatibility Complex, Class I, G	Protein Coding	P17693	47	GC06P118842	7.06058	https://www.genecards.org/cgi-bin/carddisp.pl?gene=HLA-G
GYG1	Glycogenin 1	Protein Coding	P46976	50	GC03P148991	7.0601	https://www.genecards.org/cgi-bin/carddisp.pl?gene=GYG1
TM4SF5	Transmembrane 4 L Six Family Member 5	Protein Coding	O14894	36	GC17P004771	7.05811	https://www.genecards.org/cgi-bin/carddisp.pl?gene=TM4SF5
ADIPOR1	Adiponectin Receptor 1	Protein Coding	Q96A54	47	GC01M202940	7.05688	https://www.genecards.org/cgi-bin/carddisp.pl?gene=ADIPOR1
ALDH3A1	Aldehyde Dehydrogenase 3 Family Member A1	Protein Coding	P30838	50	GC17M019737	7.05553	https://www.genecards.org/cgi-bin/carddisp.pl?gene=ALDH3A1
CIDEC	Cell Death Inducing DFFA Like Effector C	Protein Coding	Q96AQ7	44	GC03M009866	7.05031	https://www.genecards.org/cgi-bin/carddisp.pl?gene=CIDEC
LGALS1	Galectin 1	Protein Coding	P09382	47	GC22P037675	7.04807	https://www.genecards.org/cgi-bin/carddisp.pl?gene=LGALS1
HEY1	Hes Related Family BHLH Transcription Factor With YRPW Motif 1	Protein Coding	Q9Y5J3	46	GC08M079764	7.03948	https://www.genecards.org/cgi-bin/carddisp.pl?gene=HEY1
ALDOA	Aldolase, Fructose-Bisphosphate A	Protein Coding	P04075	52	GC16P030064	7.0356	https://www.genecards.org/cgi-bin/carddisp.pl?gene=ALDOA
GALK1	Galactokinase 1	Protein Coding	P51570	52	GC17M075751	7.03191	https://www.genecards.org/cgi-bin/carddisp.pl?gene=GALK1
SRD5A2	Steroid 5 Alpha-Reductase 2	Protein Coding	P31213	45	GC02M031522	7.0306	https://www.genecards.org/cgi-bin/carddisp.pl?gene=SRD5A2
PYGM	Glycogen Phosphorylase, Muscle Associated	Protein Coding	P11217	50	GC11M064746	7.02847	https://www.genecards.org/cgi-bin/carddisp.pl?gene=PYGM
RPS6	Ribosomal Protein S6	Protein Coding	P62753	47	GC09M019375	7.02397	https://www.genecards.org/cgi-bin/carddisp.pl?gene=RPS6
GLB1	Galactosidase Beta 1	Protein Coding	P16278	52	GC03M032963	7.02332	https://www.genecards.org/cgi-bin/carddisp.pl?gene=GLB1
BCL2L11	BCL2 Like 11	Protein Coding	O43521	48	GC02P111119	7.02225	https://www.genecards.org/cgi-bin/carddisp.pl?gene=BCL2L11
NPPC	Natriuretic Peptide C	Protein Coding	P23582	45	GC02M231921	7.01073	https://www.genecards.org/cgi-bin/carddisp.pl?gene=NPPC
ALG1	ALG1 Chitobiosyldiphosphodolichol Beta-Mannosyltransferase	Protein Coding	Q9BT22	49	GC16P005033	7.00746	https://www.genecards.org/cgi-bin/carddisp.pl?gene=ALG1
CSF1	Colony Stimulating Factor 1	Protein Coding	P09603	48	GC01P109911	7.00606	https://www.genecards.org/cgi-bin/carddisp.pl?gene=CSF1
TSPO	Translocator Protein	Protein Coding	B1AH88	48	GC22P043151	7.00377	https://www.genecards.org/cgi-bin/carddisp.pl?gene=TSPO
GALM	Galactose Mutarotase	Protein Coding	Q96C23	49	GC02P038693	7.00319	https://www.genecards.org/cgi-bin/carddisp.pl?gene=GALM
TKT	Transketolase	Protein Coding	P29401	49	GC03M053224	7.00298	https://www.genecards.org/cgi-bin/carddisp.pl?gene=TKT
CNR1	Cannabinoid Receptor 1	Protein Coding	P21554	50	GC06M088139	7.00286	https://www.genecards.org/cgi-bin/carddisp.pl?gene=CNR1
MT-ND6	Mitochondrially Encoded NADH:Ubiquinone Oxidoreductase Core Subunit 6	Protein Coding	P03923	34	GCMTM014151	7.00045	https://www.genecards.org/cgi-bin/carddisp.pl?gene=MT-ND6
BLZF1	Basic Leucine Zipper Nuclear Factor 1	Protein Coding	Q9H2G9	41	GC01P169367	6.99855	https://www.genecards.org/cgi-bin/carddisp.pl?gene=BLZF1
EEF1A2	Eukaryotic Translation Elongation Factor 1 Alpha 2	Protein Coding	Q05639	50	GC20M063488	6.99819	https://www.genecards.org/cgi-bin/carddisp.pl?gene=EEF1A2
MOGS	Mannosyl-Oligosaccharide Glucosidase	Protein Coding	Q13724	47	GC02M074461	6.99467	https://www.genecards.org/cgi-bin/carddisp.pl?gene=MOGS
CD63	CD63 Molecule	Protein Coding	P08962	46	GC12M055727	6.99223	https://www.genecards.org/cgi-bin/carddisp.pl?gene=CD63
KISS1	KiSS-1 Metastasis Suppressor	Protein Coding	Q15726	44	GC01M204190	6.99098	https://www.genecards.org/cgi-bin/carddisp.pl?gene=KISS1
PARS2	Prolyl-TRNA Synthetase 2, Mitochondrial	Protein Coding	Q7L3T8	44	GC01M054756	6.98506	https://www.genecards.org/cgi-bin/carddisp.pl?gene=PARS2
SEMA7A	Semaphorin 7A (John Milton Hagen Blood Group)	Protein Coding	O75326	47	GC15M074409	6.98376	https://www.genecards.org/cgi-bin/carddisp.pl?gene=SEMA7A
CD47	CD47 Molecule	Protein Coding	Q08722	48	GC03M108043	6.98207	https://www.genecards.org/cgi-bin/carddisp.pl?gene=CD47
HBEGF	Heparin Binding EGF Like Growth Factor	Protein Coding	Q99075	48	GC05M140332	6.98008	https://www.genecards.org/cgi-bin/carddisp.pl?gene=HBEGF
UCN	Urocortin	Protein Coding	P55089	40	GC02M027308	6.97475	https://www.genecards.org/cgi-bin/carddisp.pl?gene=UCN
CD40	CD40 Molecule	Protein Coding	P25942	54	GC20P046118	6.96871	https://www.genecards.org/cgi-bin/carddisp.pl?gene=CD40
NF1	Neurofibromin 1	Protein Coding	P21359	52	GC17P031094	6.96245	https://www.genecards.org/cgi-bin/carddisp.pl?gene=NF1
ING1	Inhibitor Of Growth Family Member 1	Protein Coding	Q9UK53	47	GC13P110712	6.96189	https://www.genecards.org/cgi-bin/carddisp.pl?gene=ING1
SELENOP	Selenoprotein P	Protein Coding	P49908	41	GC05M042800	6.95807	https://www.genecards.org/cgi-bin/carddisp.pl?gene=SELENOP
ITGA1	Integrin Subunit Alpha 1	Protein Coding	P56199	47	GC05P052788	6.95721	https://www.genecards.org/cgi-bin/carddisp.pl?gene=ITGA1
PEPD	Peptidase D	Protein Coding	P12955	49	GC19M033386	6.9457	https://www.genecards.org/cgi-bin/carddisp.pl?gene=PEPD
PRDX3	Peroxiredoxin 3	Protein Coding	P30048	48	GC10M119167	6.93843	https://www.genecards.org/cgi-bin/carddisp.pl?gene=PRDX3
LOC107133510	Origin Of Replication At HBB	Functional Element		4	GC11P005222	6.93814	https://www.genecards.org/cgi-bin/carddisp.pl?gene=LOC107133510
LOC112272621	H3K27ac-H3K4me1 HESC Enhancers GRCh37_chr15:80452567-80453210 And GRCh37_chr15:80453211-80453853	Functional Element		4	GC15P080160	6.93544	https://www.genecards.org/cgi-bin/carddisp.pl?gene=LOC112272621
C4B	Complement C4B (Chido Blood Group)	Protein Coding	P0C0L5	46	GC06P032014	6.9334	https://www.genecards.org/cgi-bin/carddisp.pl?gene=C4B
ATRIP	ATR Interacting Protein	Protein Coding	Q8WXE1	46	GC03P054917	6.9304	https://www.genecards.org/cgi-bin/carddisp.pl?gene=ATRIP
LPIN2	Lipin 2	Protein Coding	Q92539	46	GC18M003638	6.92865	https://www.genecards.org/cgi-bin/carddisp.pl?gene=LPIN2
EIF6	Eukaryotic Translation Initiation Factor 6	Protein Coding	P56537	45	GC20M035278	6.92439	https://www.genecards.org/cgi-bin/carddisp.pl?gene=EIF6
MIR331	MicroRNA 331	RNA Gene		21	GC12P095308	6.92167	https://www.genecards.org/cgi-bin/carddisp.pl?gene=MIR331
MIR615	MicroRNA 615	RNA Gene		21	GC12P054033	6.92073	https://www.genecards.org/cgi-bin/carddisp.pl?gene=MIR615
PRKD1	Protein Kinase D1	Protein Coding	Q15139	52	GC14M029576	6.9144	https://www.genecards.org/cgi-bin/carddisp.pl?gene=PRKD1
BTRC	Beta-Transducin Repeat Containing E3 Ubiquitin Protein Ligase	Protein Coding	Q9Y297	48	GC10P101354	6.91281	https://www.genecards.org/cgi-bin/carddisp.pl?gene=BTRC
CSF2	Colony Stimulating Factor 2	Protein Coding	P04141	48	GC05P132073	6.91032	https://www.genecards.org/cgi-bin/carddisp.pl?gene=CSF2
XRCC6	X-Ray Repair Cross Complementing 6	Protein Coding	P12956	48	GC22P061039	6.90566	https://www.genecards.org/cgi-bin/carddisp.pl?gene=XRCC6
MIA2	MIA SH3 Domain ER Export Factor 2	Protein Coding	Q96PC5	42	GC14P039230	6.90471	https://www.genecards.org/cgi-bin/carddisp.pl?gene=MIA2
COMMD1	Copper Metabolism Domain Containing 1	Protein Coding	Q8N668	45	GC02P061888	6.89739	https://www.genecards.org/cgi-bin/carddisp.pl?gene=COMMD1
MVP	Major Vault Protein	Protein Coding	Q14764	44	GC16P060759	6.89405	https://www.genecards.org/cgi-bin/carddisp.pl?gene=MVP
PTPA	Protein Phosphatase 2 Phosphatase Activator	Protein Coding	Q15257	46	GC09P135865	6.8933	https://www.genecards.org/cgi-bin/carddisp.pl?gene=PTPA
DIABLO	Diablo IAP-Binding Mitochondrial Protein	Protein Coding	Q9NR28	50	GC12M123130	6.89203	https://www.genecards.org/cgi-bin/carddisp.pl?gene=DIABLO
IL22	Interleukin 22	Protein Coding	Q9GZX6	46	GC12M068248	6.8894	https://www.genecards.org/cgi-bin/carddisp.pl?gene=IL22
RARRES2	Retinoic Acid Receptor Responder 2	Protein Coding	Q99969	43	GC07M150333	6.88264	https://www.genecards.org/cgi-bin/carddisp.pl?gene=RARRES2
MIR501	MicroRNA 501	RNA Gene		17	GC0XP056082	6.87933	https://www.genecards.org/cgi-bin/carddisp.pl?gene=MIR501
FTCD	Formimidoyltransferase Cyclodeaminase	Protein Coding	O95954	46	GC21M052960	6.87595	https://www.genecards.org/cgi-bin/carddisp.pl?gene=FTCD
ANXA10	Annexin A10	Protein Coding	Q9UJ72	39	GC04P168081	6.87056	https://www.genecards.org/cgi-bin/carddisp.pl?gene=ANXA10
FOSL1	FOS Like 1, AP-1 Transcription Factor Subunit	Protein Coding	P15407	48	GC11M116911	6.85993	https://www.genecards.org/cgi-bin/carddisp.pl?gene=FOSL1
IKZF1	IKAROS Family Zinc Finger 1	Protein Coding	Q13422	52	GC07P050303	6.85837	https://www.genecards.org/cgi-bin/carddisp.pl?gene=IKZF1
THY1	Thy-1 Cell Surface Antigen	Protein Coding	P04216	46	GC11M119505	6.85707	https://www.genecards.org/cgi-bin/carddisp.pl?gene=THY1
THRB	Thyroid Hormone Receptor Beta	Protein Coding	P10828	52	GC03M024117	6.85094	https://www.genecards.org/cgi-bin/carddisp.pl?gene=THRB
ZMPSTE24	Zinc Metallopeptidase STE24	Protein Coding	O75844	45	GC01P040258	6.84774	https://www.genecards.org/cgi-bin/carddisp.pl?gene=ZMPSTE24
IMMT	Inner Membrane Mitochondrial Protein	Protein Coding	Q16891	44	GC02M086144	6.84549	https://www.genecards.org/cgi-bin/carddisp.pl?gene=IMMT
SLC3A2	Solute Carrier Family 3 Member 2	Protein Coding	P08195	47	GC11P062856	6.84303	https://www.genecards.org/cgi-bin/carddisp.pl?gene=SLC3A2
B4GALT1	Beta-1,4-Galactosyltransferase 1	Protein Coding	P15291	49	GC09M033100	6.84144	https://www.genecards.org/cgi-bin/carddisp.pl?gene=B4GALT1
FLVCR1	FLVCR Choline And Heme Transporter 1	Protein Coding	Q9Y5Y0	43	GC01P212858	6.84102	https://www.genecards.org/cgi-bin/carddisp.pl?gene=FLVCR1
MIR29B1	MicroRNA 29b-1	RNA Gene		22	GC07M130877	6.83888	https://www.genecards.org/cgi-bin/carddisp.pl?gene=MIR29B1
C1S	Complement C1s	Protein Coding	P09871	51	GC12P033759	6.83587	https://www.genecards.org/cgi-bin/carddisp.pl?gene=C1S
MIR128-1	MicroRNA 128-1	RNA Gene		20	GC02P135665	6.83536	https://www.genecards.org/cgi-bin/carddisp.pl?gene=MIR128-1
CFC1	Cryptic, EGF-CFC Family Member 1	Protein Coding	P0CG37	41	GC02M130592	6.83291	https://www.genecards.org/cgi-bin/carddisp.pl?gene=CFC1
CD151	CD151 Molecule (Raph Blood Group)	Protein Coding	P48509	47	GC11P005728	6.83169	https://www.genecards.org/cgi-bin/carddisp.pl?gene=CD151
MIR211	MicroRNA 211	RNA Gene		22	GC15M031065	6.83079	https://www.genecards.org/cgi-bin/carddisp.pl?gene=MIR211
RPLP0	Ribosomal Protein Lateral Stalk Subunit P0	Protein Coding	P05388	45	GC12M120196	6.8251	https://www.genecards.org/cgi-bin/carddisp.pl?gene=RPLP0
CCL21	C-C Motif Chemokine Ligand 21	Protein Coding	O00585	45	GC09M034709	6.82332	https://www.genecards.org/cgi-bin/carddisp.pl?gene=CCL21
PIK3C2A	Phosphatidylinositol-4-Phosphate 3-Kinase Catalytic Subunit Type 2 Alpha	Protein Coding	O00443	50	GC11M017858	6.82062	https://www.genecards.org/cgi-bin/carddisp.pl?gene=PIK3C2A
PEG10	Paternally Expressed 10	Protein Coding	Q86TG7	44	GC07P094656	6.81723	https://www.genecards.org/cgi-bin/carddisp.pl?gene=PEG10
FBXW7	F-Box And WD Repeat Domain Containing 7	Protein Coding	Q969H0	49	GC04M152321	6.81422	https://www.genecards.org/cgi-bin/carddisp.pl?gene=FBXW7
TRAF6	TNF Receptor Associated Factor 6	Protein Coding	Q9Y4K3	50	GC11M036467	6.80791	https://www.genecards.org/cgi-bin/carddisp.pl?gene=TRAF6
SFTA3	Surfactant Associated 3	RNA Gene	P0C7M3	34	GC14M036474	6.80033	https://www.genecards.org/cgi-bin/carddisp.pl?gene=SFTA3
ASPH	Aspartate Beta-Hydroxylase	Protein Coding	Q12797	46	GC08M061500	6.79615	https://www.genecards.org/cgi-bin/carddisp.pl?gene=ASPH
MIR372	MicroRNA 372	RNA Gene		16	GC19P096579	6.79235	https://www.genecards.org/cgi-bin/carddisp.pl?gene=MIR372
PRL	Prolactin	Protein Coding	P01236	47	GC06M022287	6.78847	https://www.genecards.org/cgi-bin/carddisp.pl?gene=PRL
SSB	Small RNA Binding Exonuclease Protection Factor La	Protein Coding	P05455	46	GC02P169791	6.78697	https://www.genecards.org/cgi-bin/carddisp.pl?gene=SSB
RNASEH2B	Ribonuclease H2 Subunit B	Protein Coding	Q5TBB1	41	GC13P050909	6.77955	https://www.genecards.org/cgi-bin/carddisp.pl?gene=RNASEH2B
HDAC2	Histone Deacetylase 2	Protein Coding	Q92769	55	GC06M113933	6.77641	https://www.genecards.org/cgi-bin/carddisp.pl?gene=HDAC2
MMP15	Matrix Metallopeptidase 15	Protein Coding	P51511	48	GC16P058025	6.7736	https://www.genecards.org/cgi-bin/carddisp.pl?gene=MMP15
CD68	CD68 Molecule	Protein Coding	P34810	43	GC17P007579	6.77341	https://www.genecards.org/cgi-bin/carddisp.pl?gene=CD68
ABCC8	ATP Binding Cassette Subfamily C Member 8	Protein Coding	Q09428	50	GC11M017392	6.77271	https://www.genecards.org/cgi-bin/carddisp.pl?gene=ABCC8
MIR423	MicroRNA 423	RNA Gene		19	GC17P030117	6.7661	https://www.genecards.org/cgi-bin/carddisp.pl?gene=MIR423
MERTK	MER Proto-Oncogene, Tyrosine Kinase	Protein Coding	Q12866	54	GC02P111898	6.76216	https://www.genecards.org/cgi-bin/carddisp.pl?gene=MERTK
PDZK1	PDZ Domain Containing 1	Protein Coding	Q5T2W1	44	GC01M145670	6.7578	https://www.genecards.org/cgi-bin/carddisp.pl?gene=PDZK1
SIRPA	Signal Regulatory Protein Alpha	Protein Coding	P78324	49	GC20P001894	6.75536	https://www.genecards.org/cgi-bin/carddisp.pl?gene=SIRPA
CYBA	Cytochrome B-245 Alpha Chain	Protein Coding	P13498	50	GC16M088643	6.75499	https://www.genecards.org/cgi-bin/carddisp.pl?gene=CYBA
NF2	NF2, Moesin-Ezrin-Radixin Like (MERLIN) Tumor Suppressor	Protein Coding	P35240	52	GC22P029603	6.74706	https://www.genecards.org/cgi-bin/carddisp.pl?gene=NF2
CARS2	Cysteinyl-TRNA Synthetase 2, Mitochondrial	Protein Coding	Q9HA77	44	GC13M110641	6.74677	https://www.genecards.org/cgi-bin/carddisp.pl?gene=CARS2
PARN	Poly(A)-Specific Ribonuclease	Protein Coding	O95453	48	GC16M014435	6.74635	https://www.genecards.org/cgi-bin/carddisp.pl?gene=PARN
JUND	JunD Proto-Oncogene, AP-1 Transcription Factor Subunit	Protein Coding	P17535	45	GC19M018279	6.73905	https://www.genecards.org/cgi-bin/carddisp.pl?gene=JUND
RHD	Rh Blood Group D Antigen	Protein Coding	Q02161	45	GC01P025272	6.73858	https://www.genecards.org/cgi-bin/carddisp.pl?gene=RHD
BLVRB	Biliverdin Reductase B	Protein Coding	P30043	44	GC19M040447	6.73844	https://www.genecards.org/cgi-bin/carddisp.pl?gene=BLVRB
STC1	Stanniocalcin 1	Protein Coding	P52823	44	GC08M023841	6.7381	https://www.genecards.org/cgi-bin/carddisp.pl?gene=STC1
IFT27	Intraflagellar Transport 27	Protein Coding	Q9BW83	42	GC22M072627	6.73623	https://www.genecards.org/cgi-bin/carddisp.pl?gene=IFT27
FANCC	FA Complementation Group C	Protein Coding	Q00597	52	GC09M095099	6.73567	https://www.genecards.org/cgi-bin/carddisp.pl?gene=FANCC
MTA1	Metastasis Associated 1	Protein Coding	Q13330	46	GC14P105419	6.73374	https://www.genecards.org/cgi-bin/carddisp.pl?gene=MTA1
PRAP1	Proline Rich Acidic Protein 1	Protein Coding	Q96NZ9	38	GC10P133347	6.72581	https://www.genecards.org/cgi-bin/carddisp.pl?gene=PRAP1
PRDM2	PR/SET Domain 2	Protein Coding	Q13029	45	GC01P013700	6.72252	https://www.genecards.org/cgi-bin/carddisp.pl?gene=PRDM2
PSAP	Prosaposin	Protein Coding	P07602	51	GC10M071816	6.71415	https://www.genecards.org/cgi-bin/carddisp.pl?gene=PSAP
ADPRH	ADP-Ribosylarginine Hydrolase	Protein Coding	P54922	40	GC03P119579	6.6879	https://www.genecards.org/cgi-bin/carddisp.pl?gene=ADPRH
STX1A	Syntaxin 1A	Protein Coding	Q16623	51	GC07M074306	6.67635	https://www.genecards.org/cgi-bin/carddisp.pl?gene=STX1A
PPP1R3C	Protein Phosphatase 1 Regulatory Subunit 3C	Protein Coding	Q9UQK1	42	GC10M091628	6.676	https://www.genecards.org/cgi-bin/carddisp.pl?gene=PPP1R3C
LMNB2	Lamin B2	Protein Coding	Q03252	46	GC19M016591	6.67243	https://www.genecards.org/cgi-bin/carddisp.pl?gene=LMNB2
GRN	Granulin Precursor	Protein Coding	P28799	51	GC17P044345	6.67221	https://www.genecards.org/cgi-bin/carddisp.pl?gene=GRN
ACTG1	Actin Gamma 1	Protein Coding	P63261	51	GC17M081509	6.66507	https://www.genecards.org/cgi-bin/carddisp.pl?gene=ACTG1
LARP1	La Ribonucleoprotein 1, Translational Regulator	Protein Coding	Q6PKG0	43	GC05P154682	6.66465	https://www.genecards.org/cgi-bin/carddisp.pl?gene=LARP1
ACKR2	Atypical Chemokine Receptor 2	Protein Coding	O00590	44	GC03P042804	6.66456	https://www.genecards.org/cgi-bin/carddisp.pl?gene=ACKR2
ACSL4	Acyl-CoA Synthetase Long Chain Family Member 4	Protein Coding	O60488	49	GC0XM109624	6.6536	https://www.genecards.org/cgi-bin/carddisp.pl?gene=ACSL4
CADM1	Cell Adhesion Molecule 1	Protein Coding	Q9BY67	48	GC11M115169	6.65074	https://www.genecards.org/cgi-bin/carddisp.pl?gene=CADM1
P4HB	Prolyl 4-Hydroxylase Subunit Beta	Protein Coding	P07237	53	GC17M081843	6.64932	https://www.genecards.org/cgi-bin/carddisp.pl?gene=P4HB
S100A9	S100 Calcium Binding Protein A9	Protein Coding	P06702	47	GC01P153357	6.64806	https://www.genecards.org/cgi-bin/carddisp.pl?gene=S100A9
VCL	Vinculin	Protein Coding	P18206	51	GC10P073995	6.64787	https://www.genecards.org/cgi-bin/carddisp.pl?gene=VCL
TFAP2A	Transcription Factor AP-2 Alpha	Protein Coding	P05549	51	GC06M010393	6.64418	https://www.genecards.org/cgi-bin/carddisp.pl?gene=TFAP2A
AP1B1	Adaptor Related Protein Complex 1 Subunit Beta 1	Protein Coding	Q10567	47	GC22M029327	6.64234	https://www.genecards.org/cgi-bin/carddisp.pl?gene=AP1B1
LPCAT3	Lysophosphatidylcholine Acyltransferase 3	Protein Coding	Q6P1A2	42	GC12M006976	6.63544	https://www.genecards.org/cgi-bin/carddisp.pl?gene=LPCAT3
COPS5	COP9 Signalosome Subunit 5	Protein Coding	Q92905	45	GC08M067043	6.61072	https://www.genecards.org/cgi-bin/carddisp.pl?gene=COPS5
CXCL2	C-X-C Motif Chemokine Ligand 2	Protein Coding	P19875	43	GC04M074097	6.60775	https://www.genecards.org/cgi-bin/carddisp.pl?gene=CXCL2
CD209	CD209 Molecule	Protein Coding	Q9NNX6	47	GC19M007739	6.60711	https://www.genecards.org/cgi-bin/carddisp.pl?gene=CD209
DLL4	Delta Like Canonical Notch Ligand 4	Protein Coding	Q9NR61	51	GC15P040929	6.60637	https://www.genecards.org/cgi-bin/carddisp.pl?gene=DLL4
CASR	Calcium Sensing Receptor	Protein Coding	P41180	54	GC03P122183	6.60262	https://www.genecards.org/cgi-bin/carddisp.pl?gene=CASR
LGR5	Leucine Rich Repeat Containing G Protein-Coupled Receptor 5	Protein Coding	O75473	47	GC12P071439	6.59544	https://www.genecards.org/cgi-bin/carddisp.pl?gene=LGR5
CYC1	Cytochrome C1	Protein Coding	P08574	48	GC08P144095	6.59327	https://www.genecards.org/cgi-bin/carddisp.pl?gene=CYC1
GPAM	Glycerol-3-Phosphate Acyltransferase, Mitochondrial	Protein Coding	Q9HCL2	46	GC10M112148	6.58377	https://www.genecards.org/cgi-bin/carddisp.pl?gene=GPAM
BUB1	BUB1 Mitotic Checkpoint Serine/Threonine Kinase	Protein Coding	O43683	52	GC02M110637	6.58341	https://www.genecards.org/cgi-bin/carddisp.pl?gene=BUB1
RTEL1-TNFRSF6B	RTEL1-TNFRSF6B Readthrough (NMD Candidate)	RNA Gene		20	GC20P063657	6.58218	https://www.genecards.org/cgi-bin/carddisp.pl?gene=RTEL1-TNFRSF6B
HK1	Hexokinase 1	Protein Coding	P19367	53	GC10P069269	6.56903	https://www.genecards.org/cgi-bin/carddisp.pl?gene=HK1
SP110	SP110 Nuclear Body Protein	Protein Coding	Q9HB58	44	GC02M230167	6.55716	https://www.genecards.org/cgi-bin/carddisp.pl?gene=SP110
ITIH4	Inter-Alpha-Trypsin Inhibitor Heavy Chain 4	Protein Coding	Q14624	45	GC03M052812	6.5565	https://www.genecards.org/cgi-bin/carddisp.pl?gene=ITIH4
CD82	CD82 Molecule	Protein Coding	P27701	47	GC11P044586	6.5554	https://www.genecards.org/cgi-bin/carddisp.pl?gene=CD82
FCN2	Ficolin 2	Protein Coding	Q15485	47	GC09P134864	6.55149	https://www.genecards.org/cgi-bin/carddisp.pl?gene=FCN2
SYK	Spleen Associated Tyrosine Kinase	Protein Coding	P43405	53	GC09P096881	6.55036	https://www.genecards.org/cgi-bin/carddisp.pl?gene=SYK
BAP1	BRCA1 Associated Protein 1	Protein Coding	Q92560	51	GC03M052401	6.54781	https://www.genecards.org/cgi-bin/carddisp.pl?gene=BAP1
CDAN1	Codanin 1	Protein Coding	Q8IWY9	42	GC15M042723	6.54749	https://www.genecards.org/cgi-bin/carddisp.pl?gene=CDAN1
DNAL1	Dynein Axonemal Light Chain 1	Protein Coding	Q4LDG9	45	GC14P073644	6.54559	https://www.genecards.org/cgi-bin/carddisp.pl?gene=DNAL1
IRF8	Interferon Regulatory Factor 8	Protein Coding	Q02556	49	GC16P085898	6.54502	https://www.genecards.org/cgi-bin/carddisp.pl?gene=IRF8
CCNG1	Cyclin G1	Protein Coding	P51959	44	GC05P163443	6.54336	https://www.genecards.org/cgi-bin/carddisp.pl?gene=CCNG1
PSMA7	Proteasome 20S Subunit Alpha 7	Protein Coding	O14818	48	GC20M062136	6.53461	https://www.genecards.org/cgi-bin/carddisp.pl?gene=PSMA7
ARHGAP1	Rho GTPase Activating Protein 1	Protein Coding	Q07960	46	GC11M116471	6.53457	https://www.genecards.org/cgi-bin/carddisp.pl?gene=ARHGAP1
PSMB4	Proteasome 20S Subunit Beta 4	Protein Coding	P28070	48	GC01P151399	6.53404	https://www.genecards.org/cgi-bin/carddisp.pl?gene=PSMB4
F10	Coagulation Factor X	Protein Coding	P00742	53	GC13P113122	6.53159	https://www.genecards.org/cgi-bin/carddisp.pl?gene=F10
STN1	STN1 Subunit Of CST Complex	Protein Coding	Q9H668	43	GC10M104090	6.52497	https://www.genecards.org/cgi-bin/carddisp.pl?gene=STN1
MMAA	Metabolism Of Cobalamin Associated A	Protein Coding	Q8IVH4	43	GC04P145626	6.52329	https://www.genecards.org/cgi-bin/carddisp.pl?gene=MMAA
PIM2	Pim-2 Proto-Oncogene, Serine/Threonine Kinase	Protein Coding	Q9P1W9	46	GC0XM048913	6.52288	https://www.genecards.org/cgi-bin/carddisp.pl?gene=PIM2
RTN4	Reticulon 4	Protein Coding	Q9NQC3	48	GC02M054934	6.51254	https://www.genecards.org/cgi-bin/carddisp.pl?gene=RTN4
LOX	Lysyl Oxidase	Protein Coding	P28300	51	GC05M122063	6.50491	https://www.genecards.org/cgi-bin/carddisp.pl?gene=LOX
OXA1L	OXA1L Mitochondrial Inner Membrane Protein	Protein Coding	Q15070	41	GC14P022766	6.49947	https://www.genecards.org/cgi-bin/carddisp.pl?gene=OXA1L
MT1G	Metallothionein 1G	Protein Coding	P13640	37	GC16M056666	6.49862	https://www.genecards.org/cgi-bin/carddisp.pl?gene=MT1G
CSK	C-Terminal Src Kinase	Protein Coding	P41240	51	GC15P074782	6.49692	https://www.genecards.org/cgi-bin/carddisp.pl?gene=CSK
SLC39A5	Solute Carrier Family 39 Member 5	Protein Coding	Q6ZMH5	44	GC12P059089	6.49094	https://www.genecards.org/cgi-bin/carddisp.pl?gene=SLC39A5
TRPV4	Transient Receptor Potential Cation Channel Subfamily V Member 4	Protein Coding	Q9HBA0	52	GC12M109783	6.48575	https://www.genecards.org/cgi-bin/carddisp.pl?gene=TRPV4
TLR7	Toll Like Receptor 7	Protein Coding	Q9NYK1	52	GC0XP012867	6.48003	https://www.genecards.org/cgi-bin/carddisp.pl?gene=TLR7
FURIN	Furin, Paired Basic Amino Acid Cleaving Enzyme	Protein Coding	P09958	51	GC15P090868	6.47892	https://www.genecards.org/cgi-bin/carddisp.pl?gene=FURIN
GAMT	Guanidinoacetate N-Methyltransferase	Protein Coding	Q14353	50	GC19M001397	6.47354	https://www.genecards.org/cgi-bin/carddisp.pl?gene=GAMT
BNIP3	BCL2 Interacting Protein 3	Protein Coding	Q12983	44	GC10M131966	6.47165	https://www.genecards.org/cgi-bin/carddisp.pl?gene=BNIP3
MIR532	MicroRNA 532	RNA Gene		17	GC0XP056080	6.47117	https://www.genecards.org/cgi-bin/carddisp.pl?gene=MIR532
PXN	Paxillin	Protein Coding	P49023	49	GC12M120210	6.46709	https://www.genecards.org/cgi-bin/carddisp.pl?gene=PXN
CCK	Cholecystokinin	Protein Coding	P06307	45	GC03M042274	6.46529	https://www.genecards.org/cgi-bin/carddisp.pl?gene=CCK
CSE1L	Chromosome Segregation 1 Like	Protein Coding	P55060	45	GC20P049046	6.46453	https://www.genecards.org/cgi-bin/carddisp.pl?gene=CSE1L
HBG1	Hemoglobin Subunit Gamma 1	Protein Coding	P69891	44	GC11M009829	6.4595	https://www.genecards.org/cgi-bin/carddisp.pl?gene=HBG1
AKR1C1	Aldo-Keto Reductase Family 1 Member C1	Protein Coding	Q04828	47	GC10P004963	6.45731	https://www.genecards.org/cgi-bin/carddisp.pl?gene=AKR1C1
MIR506	MicroRNA 506	RNA Gene		16	GC0XM147230	6.45004	https://www.genecards.org/cgi-bin/carddisp.pl?gene=MIR506
DCK	Deoxycytidine Kinase	Protein Coding	P27707	47	GC04P070992	6.4482	https://www.genecards.org/cgi-bin/carddisp.pl?gene=DCK
TRIM21	Tripartite Motif Containing 21	Protein Coding	P19474	47	GC11M004384	6.44243	https://www.genecards.org/cgi-bin/carddisp.pl?gene=TRIM21
ABCC11	ATP Binding Cassette Subfamily C Member 11	Protein Coding	Q96J66	45	GC16M048166	6.44109	https://www.genecards.org/cgi-bin/carddisp.pl?gene=ABCC11
MIR885	MicroRNA 885	RNA Gene		18	GC03M010748	6.43802	https://www.genecards.org/cgi-bin/carddisp.pl?gene=MIR885
MX1	MX Dynamin Like GTPase 1	Protein Coding	P20591	44	GC21P041420	6.43654	https://www.genecards.org/cgi-bin/carddisp.pl?gene=MX1
RPS6KA3	Ribosomal Protein S6 Kinase A3	Protein Coding	P51812	56	GC0XM020149	6.43472	https://www.genecards.org/cgi-bin/carddisp.pl?gene=RPS6KA3
KCNQ1	Potassium Voltage-Gated Channel Subfamily Q Member 1	Protein Coding	P51787	53	GC11P002444	6.43195	https://www.genecards.org/cgi-bin/carddisp.pl?gene=KCNQ1
MT-ND3	Mitochondrially Encoded NADH:Ubiquinone Oxidoreductase Core Subunit 3	Protein Coding	P03897	35	GCMTP010061	6.42173	https://www.genecards.org/cgi-bin/carddisp.pl?gene=MT-ND3
ICOS	Inducible T Cell Costimulator	Protein Coding	Q9Y6W8	48	GC02P203937	6.41996	https://www.genecards.org/cgi-bin/carddisp.pl?gene=ICOS
TRPV1	Transient Receptor Potential Cation Channel Subfamily V Member 1	Protein Coding	Q8NER1	51	GC17M003565	6.41592	https://www.genecards.org/cgi-bin/carddisp.pl?gene=TRPV1
ATRIP-TREX1	ATRIP-TREX1 Readthrough	RNA Gene		8	GC03P054918	6.41511	https://www.genecards.org/cgi-bin/carddisp.pl?gene=ATRIP-TREX1
MAN1B1	Mannosidase Alpha Class 1B Member 1	Protein Coding	Q9UKM7	51	GC09P137086	6.41143	https://www.genecards.org/cgi-bin/carddisp.pl?gene=MAN1B1
IL2RG	Interleukin 2 Receptor Subunit Gamma	Protein Coding	P31785	51	GC0XM071108	6.40826	https://www.genecards.org/cgi-bin/carddisp.pl?gene=IL2RG
RNASEH2A	Ribonuclease H2 Subunit A	Protein Coding	O75792	47	GC19P095368	6.40719	https://www.genecards.org/cgi-bin/carddisp.pl?gene=RNASEH2A
HTATIP2	HIV-1 Tat Interactive Protein 2	Protein Coding	Q9BUP3	44	GC11P020363	6.40357	https://www.genecards.org/cgi-bin/carddisp.pl?gene=HTATIP2
GSDMB	Gasdermin B	Protein Coding	Q8TAX9	38	GC17M039904	6.4007	https://www.genecards.org/cgi-bin/carddisp.pl?gene=GSDMB
TXNDC15	Thioredoxin Domain Containing 15	Protein Coding	Q96J42	42	GC05P134873	6.39764	https://www.genecards.org/cgi-bin/carddisp.pl?gene=TXNDC15
MIR425	MicroRNA 425	RNA Gene		20	GC03M053106	6.3975	https://www.genecards.org/cgi-bin/carddisp.pl?gene=MIR425
AURKB	Aurora Kinase B	Protein Coding	Q96GD4	55	GC17M015422	6.39706	https://www.genecards.org/cgi-bin/carddisp.pl?gene=AURKB
CDC42	Cell Division Cycle 42	Protein Coding	P60953	54	GC01P022052	6.38883	https://www.genecards.org/cgi-bin/carddisp.pl?gene=CDC42
DCTN4	Dynactin Subunit 4	Protein Coding	Q9UJW0	42	GC05M150708	6.3887	https://www.genecards.org/cgi-bin/carddisp.pl?gene=DCTN4
UGP2	UDP-Glucose Pyrophosphorylase 2	Protein Coding	Q16851	47	GC02P063840	6.38475	https://www.genecards.org/cgi-bin/carddisp.pl?gene=UGP2
CALB2	Calbindin 2	Protein Coding	P22676	43	GC16P071358	6.38447	https://www.genecards.org/cgi-bin/carddisp.pl?gene=CALB2
SLC22A4	Solute Carrier Family 22 Member 4	Protein Coding	Q9H015	47	GC05P132294	6.37745	https://www.genecards.org/cgi-bin/carddisp.pl?gene=SLC22A4
NPC1L1	NPC1 Like Intracellular Cholesterol Transporter 1	Protein Coding	Q9UHC9	47	GC07M044512	6.37581	https://www.genecards.org/cgi-bin/carddisp.pl?gene=NPC1L1
SLC25A37	Solute Carrier Family 25 Member 37	Protein Coding	Q9NYZ2	42	GC08P023528	6.37541	https://www.genecards.org/cgi-bin/carddisp.pl?gene=SLC25A37
HSPG2	Heparan Sulfate Proteoglycan 2	Protein Coding	P98160	52	GC01M021822	6.37221	https://www.genecards.org/cgi-bin/carddisp.pl?gene=HSPG2
GALC	Galactosylceramidase	Protein Coding	P54803	48	GC14M087837	6.37051	https://www.genecards.org/cgi-bin/carddisp.pl?gene=GALC
NDUFA6	NADH:Ubiquinone Oxidoreductase Subunit A6	Protein Coding	P56556	47	GC22M042085	6.36983	https://www.genecards.org/cgi-bin/carddisp.pl?gene=NDUFA6
BCL10	BCL10 Immune Signaling Adaptor	Protein Coding	O95999	48	GC01M085265	6.36437	https://www.genecards.org/cgi-bin/carddisp.pl?gene=BCL10
CYP4F2	Cytochrome P450 Family 4 Subfamily F Member 2	Protein Coding	P78329	46	GC19M015878	6.36357	https://www.genecards.org/cgi-bin/carddisp.pl?gene=CYP4F2
KIF3B	Kinesin Family Member 3B	Protein Coding	O15066	43	GC20P032277	6.36206	https://www.genecards.org/cgi-bin/carddisp.pl?gene=KIF3B
DARS2	Aspartyl-TRNA Synthetase 2, Mitochondrial	Protein Coding	Q6PI48	46	GC01P173824	6.36189	https://www.genecards.org/cgi-bin/carddisp.pl?gene=DARS2
SNAI2	Snail Family Transcriptional Repressor 2	Protein Coding	O43623	47	GC08M048917	6.36132	https://www.genecards.org/cgi-bin/carddisp.pl?gene=SNAI2
PWAR1	Prader Willi/Angelman Region RNA 1	RNA Gene		16	GC15P025135	6.36045	https://www.genecards.org/cgi-bin/carddisp.pl?gene=PWAR1
EDN3	Endothelin 3	Protein Coding	P14138	50	GC20P059300	6.35899	https://www.genecards.org/cgi-bin/carddisp.pl?gene=EDN3
CA7	Carbonic Anhydrase 7	Protein Coding	P43166	41	GC16P066844	6.35639	https://www.genecards.org/cgi-bin/carddisp.pl?gene=CA7
PRKCI	Protein Kinase C Iota	Protein Coding	P41743	51	GC03P170222	6.34853	https://www.genecards.org/cgi-bin/carddisp.pl?gene=PRKCI
ID2	Inhibitor Of DNA Binding 2	Protein Coding	Q02363	47	GC02P008678	6.34067	https://www.genecards.org/cgi-bin/carddisp.pl?gene=ID2
MTR	5-Methyltetrahydrofolate-Homocysteine Methyltransferase	Protein Coding	Q99707	51	GC01P236795	6.33391	https://www.genecards.org/cgi-bin/carddisp.pl?gene=MTR
ADH4	Alcohol Dehydrogenase 4 (Class II), Pi Polypeptide	Protein Coding	P08319	47	GC04M099123	6.32238	https://www.genecards.org/cgi-bin/carddisp.pl?gene=ADH4
MIR574	MicroRNA 574	RNA Gene		21	GC04P039043	6.32165	https://www.genecards.org/cgi-bin/carddisp.pl?gene=MIR574
ITGAM	Integrin Subunit Alpha M	Protein Coding	P11215	51	GC16P060874	6.3186	https://www.genecards.org/cgi-bin/carddisp.pl?gene=ITGAM
LOXL2	Lysyl Oxidase Like 2	Protein Coding	Q9Y4K0	50	GC08M023296	6.31648	https://www.genecards.org/cgi-bin/carddisp.pl?gene=LOXL2
HLA-DRB5	Major Histocompatibility Complex, Class II, DR Beta 5	Protein Coding	Q30154	43	GC06M087305	6.31479	https://www.genecards.org/cgi-bin/carddisp.pl?gene=HLA-DRB5
PRKAA1	Protein Kinase AMP-Activated Catalytic Subunit Alpha 1	Protein Coding	Q13131	50	GC05M040759	6.30429	https://www.genecards.org/cgi-bin/carddisp.pl?gene=PRKAA1
ACP5	Acid Phosphatase 5, Tartrate Resistant	Protein Coding	P13686	50	GC19M011574	6.30227	https://www.genecards.org/cgi-bin/carddisp.pl?gene=ACP5
ABL1	ABL Proto-Oncogene 1, Non-Receptor Tyrosine Kinase	Protein Coding	P00519	56	GC09P130713	6.29649	https://www.genecards.org/cgi-bin/carddisp.pl?gene=ABL1
IL3	Interleukin 3	Protein Coding	P08700	48	GC05P132060	6.29591	https://www.genecards.org/cgi-bin/carddisp.pl?gene=IL3
EFNB2	Ephrin B2	Protein Coding	P52799	48	GC13M106489	6.29013	https://www.genecards.org/cgi-bin/carddisp.pl?gene=EFNB2
ESR2	Estrogen Receptor 2	Protein Coding	Q92731	52	GC14M064084	6.28951	https://www.genecards.org/cgi-bin/carddisp.pl?gene=ESR2
SMAD6	SMAD Family Member 6	Protein Coding	O43541	50	GC15P066702	6.28821	https://www.genecards.org/cgi-bin/carddisp.pl?gene=SMAD6
CXCL1	C-X-C Motif Chemokine Ligand 1	Protein Coding	P09341	46	GC04P073869	6.28377	https://www.genecards.org/cgi-bin/carddisp.pl?gene=CXCL1
CD19	CD19 Molecule	Protein Coding	P15391	54	GC16P060665	6.28032	https://www.genecards.org/cgi-bin/carddisp.pl?gene=CD19
SOX9	SRY-Box Transcription Factor 9	Protein Coding	P48436	49	GC17P072121	6.27933	https://www.genecards.org/cgi-bin/carddisp.pl?gene=SOX9
KHK	Ketohexokinase	Protein Coding	P50053	49	GC02P027086	6.27931	https://www.genecards.org/cgi-bin/carddisp.pl?gene=KHK
SFRP5	Secreted Frizzled Related Protein 5	Protein Coding	Q5T4F7	41	GC10M097766	6.2772	https://www.genecards.org/cgi-bin/carddisp.pl?gene=SFRP5
KCNJ11	Potassium Inwardly Rectifying Channel Subfamily J Member 11	Protein Coding	Q14654	50	GC11M017865	6.27542	https://www.genecards.org/cgi-bin/carddisp.pl?gene=KCNJ11
PON2	Paraoxonase 2	Protein Coding	Q15165	47	GC07M095404	6.27301	https://www.genecards.org/cgi-bin/carddisp.pl?gene=PON2
TFPI2	Tissue Factor Pathway Inhibitor 2	Protein Coding	P48307	46	GC07M093885	6.27231	https://www.genecards.org/cgi-bin/carddisp.pl?gene=TFPI2
RBP1	Retinol Binding Protein 1	Protein Coding	P09455	44	GC03M139517	6.26768	https://www.genecards.org/cgi-bin/carddisp.pl?gene=RBP1
MAVS	Mitochondrial Antiviral Signaling Protein	Protein Coding	Q7Z434	44	GC20P007226	6.26296	https://www.genecards.org/cgi-bin/carddisp.pl?gene=MAVS
CTSA	Cathepsin A	Protein Coding	P10619	50	GC20P045890	6.25392	https://www.genecards.org/cgi-bin/carddisp.pl?gene=CTSA
MIR342	MicroRNA 342	RNA Gene		21	GC14P100109	6.25381	https://www.genecards.org/cgi-bin/carddisp.pl?gene=MIR342
KITLG	KIT Ligand	Protein Coding	P21583	51	GC12M088492	6.25072	https://www.genecards.org/cgi-bin/carddisp.pl?gene=KITLG
GBA3	Glucosylceramidase Beta 3 (Gene/Pseudogene)	Protein Coding	Q9H227	38	GC04P023155	6.24984	https://www.genecards.org/cgi-bin/carddisp.pl?gene=GBA3
DLK1	Delta Like Non-Canonical Notch Ligand 1	Protein Coding	P80370	48	GC14P113877	6.24969	https://www.genecards.org/cgi-bin/carddisp.pl?gene=DLK1
F8	Coagulation Factor VIII	Protein Coding	P00451	51	GC0XM154835	6.24888	https://www.genecards.org/cgi-bin/carddisp.pl?gene=F8
RHCE	Rh Blood Group CcEe Antigens	Protein Coding	P18577	43	GC01M030073	6.24736	https://www.genecards.org/cgi-bin/carddisp.pl?gene=RHCE
KAAG1	Kidney Associated DCDC2 Antisense RNA 1	RNA Gene	Q9UBP8	29	GC06P024356	6.23575	https://www.genecards.org/cgi-bin/carddisp.pl?gene=KAAG1
DGAT1	Diacylglycerol O-Acyltransferase 1	Protein Coding	O75907	51	GC08M146337	6.23149	https://www.genecards.org/cgi-bin/carddisp.pl?gene=DGAT1
MAGEA3	MAGE Family Member A3	Protein Coding	P43357	40	GC0XP152698	6.22501	https://www.genecards.org/cgi-bin/carddisp.pl?gene=MAGEA3
NNMT	Nicotinamide N-Methyltransferase	Protein Coding	P40261	47	GC11P114257	6.22378	https://www.genecards.org/cgi-bin/carddisp.pl?gene=NNMT
INSL6	Insulin Like 6	Protein Coding	Q9Y581	38	GC09M004991	6.22355	https://www.genecards.org/cgi-bin/carddisp.pl?gene=INSL6
CPEB4	Cytoplasmic Polyadenylation Element Binding Protein 4	Protein Coding	Q17RY0	42	GC05P173888	6.22247	https://www.genecards.org/cgi-bin/carddisp.pl?gene=CPEB4
PTMA	Prothymosin Alpha	Protein Coding	P06454	45	GC02P232249	6.22058	https://www.genecards.org/cgi-bin/carddisp.pl?gene=PTMA
YARS2	Tyrosyl-TRNA Synthetase 2	Protein Coding	Q9Y2Z4	48	GC12M032859	6.21638	https://www.genecards.org/cgi-bin/carddisp.pl?gene=YARS2
ADAM10	ADAM Metallopeptidase Domain 10	Protein Coding	O14672	57	GC15M058588	6.21375	https://www.genecards.org/cgi-bin/carddisp.pl?gene=ADAM10
AZIN1	Antizyme Inhibitor 1	Protein Coding	O14977	42	GC08M102826	6.21205	https://www.genecards.org/cgi-bin/carddisp.pl?gene=AZIN1
VIL1	Villin 1	Protein Coding	P09327	44	GC02P218419	6.20404	https://www.genecards.org/cgi-bin/carddisp.pl?gene=VIL1
IL9	Interleukin 9	Protein Coding	P15248	47	GC05M135891	6.20018	https://www.genecards.org/cgi-bin/carddisp.pl?gene=IL9
MMACHC	Metabolism Of Cobalamin Associated C	Protein Coding	Q9Y4U1	47	GC01P045500	6.19906	https://www.genecards.org/cgi-bin/carddisp.pl?gene=MMACHC
CTTN	Cortactin	Protein Coding	Q14247	47	GC11P070398	6.19895	https://www.genecards.org/cgi-bin/carddisp.pl?gene=CTTN
TREH	Trehalase	Protein Coding	O43280	47	GC11M118657	6.19862	https://www.genecards.org/cgi-bin/carddisp.pl?gene=TREH
TAP1	Transporter 1, ATP Binding Cassette Subfamily B Member	Protein Coding	Q03518	52	GC06M087326	6.18888	https://www.genecards.org/cgi-bin/carddisp.pl?gene=TAP1
GLA	Galactosidase Alpha	Protein Coding	P06280	53	GC0XM101393	6.18668	https://www.genecards.org/cgi-bin/carddisp.pl?gene=GLA
APEX1	Apurinic/Apyrimidinic Endodeoxyribonuclease 1	Protein Coding	P27695	49	GC14P020455	6.1817	https://www.genecards.org/cgi-bin/carddisp.pl?gene=APEX1
ESD	Esterase D	Protein Coding	P10768	47	GC13M046771	6.17959	https://www.genecards.org/cgi-bin/carddisp.pl?gene=ESD
DPM1	Dolichyl-Phosphate Mannosyltransferase Subunit 1, Catalytic	Protein Coding	O60762	47	GC20M050934	6.1795	https://www.genecards.org/cgi-bin/carddisp.pl?gene=DPM1
ADH1A	Alcohol Dehydrogenase 1A (Class I), Alpha Polypeptide	Protein Coding	P07327	46	GC04M099276	6.17358	https://www.genecards.org/cgi-bin/carddisp.pl?gene=ADH1A
LOC126861110	CDK7 Strongly-Dependent Group 2 Enhancer GRCh37_chr11:762588-763787	Functional Element		3	GC11P006688	6.1726	https://www.genecards.org/cgi-bin/carddisp.pl?gene=LOC126861110
PARK7	Parkinsonism Associated Deglycase	Protein Coding	Q99497	51	GC01P009047	6.1712	https://www.genecards.org/cgi-bin/carddisp.pl?gene=PARK7
HABP2	Hyaluronan Binding Protein 2	Protein Coding	Q14520	48	GC10P113550	6.16748	https://www.genecards.org/cgi-bin/carddisp.pl?gene=HABP2
RNPC3	RNA Binding Region (RNP1, RRM) Containing 3	Protein Coding	Q96LT9	40	GC01P103525	6.16655	https://www.genecards.org/cgi-bin/carddisp.pl?gene=RNPC3
MCCC2	Methylcrotonyl-CoA Carboxylase Subunit 2	Protein Coding	Q9HCC0	47	GC05P075769	6.15997	https://www.genecards.org/cgi-bin/carddisp.pl?gene=MCCC2
PRKACA	Protein Kinase CAMP-Activated Catalytic Subunit Alpha	Protein Coding	P17612	55	GC19M017498	6.15892	https://www.genecards.org/cgi-bin/carddisp.pl?gene=PRKACA
HSPA8	Heat Shock Protein Family A (Hsp70) Member 8	Protein Coding	P11142	53	GC11M123057	6.15815	https://www.genecards.org/cgi-bin/carddisp.pl?gene=HSPA8
TJP1	Tight Junction Protein 1	Protein Coding	Q07157	48	GC15M029699	6.15774	https://www.genecards.org/cgi-bin/carddisp.pl?gene=TJP1
MIR491	MicroRNA 491	RNA Gene		20	GC09P020716	6.15679	https://www.genecards.org/cgi-bin/carddisp.pl?gene=MIR491
ETS2	ETS Proto-Oncogene 2, Transcription Factor	Protein Coding	P15036	45	GC21P038805	6.15253	https://www.genecards.org/cgi-bin/carddisp.pl?gene=ETS2
COG5	Component Of Oligomeric Golgi Complex 5	Protein Coding	Q9UP83	43	GC07M107201	6.14953	https://www.genecards.org/cgi-bin/carddisp.pl?gene=COG5
CIP2A	Cellular Inhibitor Of PP2A	Protein Coding	Q8TCG1	39	GC03M108597	6.14506	https://www.genecards.org/cgi-bin/carddisp.pl?gene=CIP2A
PRDX4	Peroxiredoxin 4	Protein Coding	Q13162	46	GC0XP023665	6.14261	https://www.genecards.org/cgi-bin/carddisp.pl?gene=PRDX4
SLC26A1	Solute Carrier Family 26 Member 1	Protein Coding	Q9H2B4	42	GC04M003953	6.13593	https://www.genecards.org/cgi-bin/carddisp.pl?gene=SLC26A1
HEPH	Hephaestin	Protein Coding	Q9BQS7	45	GC0XP066162	6.13575	https://www.genecards.org/cgi-bin/carddisp.pl?gene=HEPH
TMEM165	Transmembrane Protein 165	Protein Coding	Q9HC07	43	GC04P055395	6.13554	https://www.genecards.org/cgi-bin/carddisp.pl?gene=TMEM165
TSBP1	Testis Expressed Basic Protein 1	Protein Coding	Q5SRN2	35	GC06M032288	6.13407	https://www.genecards.org/cgi-bin/carddisp.pl?gene=TSBP1
MLC1	Modulator Of VRAC Current 1	Protein Coding	Q15049	46	GC22M050059	6.12944	https://www.genecards.org/cgi-bin/carddisp.pl?gene=MLC1
TPX2	TPX2 Microtubule Nucleation Factor	Protein Coding	Q9ULW0	46	GC20P031739	6.12925	https://www.genecards.org/cgi-bin/carddisp.pl?gene=TPX2
VIP	Vasoactive Intestinal Peptide	Protein Coding	P01282	48	GC06P152750	6.1281	https://www.genecards.org/cgi-bin/carddisp.pl?gene=VIP
TEP1	Telomerase Associated Protein 1	Protein Coding	Q99973	44	GC14M020365	6.12741	https://www.genecards.org/cgi-bin/carddisp.pl?gene=TEP1
MIR660	MicroRNA 660	RNA Gene		15	GC0XP050013	6.12523	https://www.genecards.org/cgi-bin/carddisp.pl?gene=MIR660
GATAD1	GATA Zinc Finger Domain Containing 1	Protein Coding	Q8WUU5	40	GC07P092447	6.12408	https://www.genecards.org/cgi-bin/carddisp.pl?gene=GATAD1
SALL4	Spalt Like Transcription Factor 4	Protein Coding	Q9UJQ4	47	GC20M051784	6.12235	https://www.genecards.org/cgi-bin/carddisp.pl?gene=SALL4
MIR503	MicroRNA 503	RNA Gene		21	GC0XM134742	6.11871	https://www.genecards.org/cgi-bin/carddisp.pl?gene=MIR503
PANK1	Pantothenate Kinase 1	Protein Coding	Q8TE04	44	GC10M089579	6.11065	https://www.genecards.org/cgi-bin/carddisp.pl?gene=PANK1
TNFRSF25	TNF Receptor Superfamily Member 25	Protein Coding	Q93038	46	GC01M006460	6.1106	https://www.genecards.org/cgi-bin/carddisp.pl?gene=TNFRSF25
SLC2A3	Solute Carrier Family 2 Member 3	Protein Coding	P11169	51	GC12M007919	6.10938	https://www.genecards.org/cgi-bin/carddisp.pl?gene=SLC2A3
CCT2	Chaperonin Containing TCP1 Subunit 2	Protein Coding	P78371	46	GC12P069585	6.10657	https://www.genecards.org/cgi-bin/carddisp.pl?gene=CCT2
RHOC	Ras Homolog Family Member C	Protein Coding	P08134	45	GC01M112701	6.10107	https://www.genecards.org/cgi-bin/carddisp.pl?gene=RHOC
MIR196A1	MicroRNA 196a-1	RNA Gene		22	GC17M048632	6.10092	https://www.genecards.org/cgi-bin/carddisp.pl?gene=MIR196A1
F13A1	Coagulation Factor XIII A Chain	Protein Coding	P00488	51	GC06M006144	6.09866	https://www.genecards.org/cgi-bin/carddisp.pl?gene=F13A1
WWOX	WW Domain Containing Oxidoreductase	Protein Coding	Q9NZC7	49	GC16P078099	6.09366	https://www.genecards.org/cgi-bin/carddisp.pl?gene=WWOX
FAP	Fibroblast Activation Protein Alpha	Protein Coding	Q12884	50	GC02M162170	6.08736	https://www.genecards.org/cgi-bin/carddisp.pl?gene=FAP
SUCLA2	Succinate-CoA Ligase ADP-Forming Subunit Beta	Protein Coding	Q9P2R7	50	GC13M047745	6.0836	https://www.genecards.org/cgi-bin/carddisp.pl?gene=SUCLA2
CLPX	Caseinolytic Mitochondrial Matrix Peptidase Chaperone Subunit X	Protein Coding	O76031	44	GC15M065148	6.07567	https://www.genecards.org/cgi-bin/carddisp.pl?gene=CLPX
FLNC	Filamin C	Protein Coding	Q14315	48	GC07P128830	6.07551	https://www.genecards.org/cgi-bin/carddisp.pl?gene=FLNC
MIR455	MicroRNA 455	RNA Gene		20	GC09P114209	6.06665	https://www.genecards.org/cgi-bin/carddisp.pl?gene=MIR455
SLC35A2	Solute Carrier Family 35 Member A2	Protein Coding	P78381	44	GC0XM048903	6.06522	https://www.genecards.org/cgi-bin/carddisp.pl?gene=SLC35A2
AIP	Aryl Hydrocarbon Receptor Interacting Protein	Protein Coding	O00170	47	GC11P067468	6.06441	https://www.genecards.org/cgi-bin/carddisp.pl?gene=AIP
CASP10	Caspase 10	Protein Coding	Q92851	52	GC02P201182	6.0628	https://www.genecards.org/cgi-bin/carddisp.pl?gene=CASP10
IRAK4	Interleukin 1 Receptor Associated Kinase 4	Protein Coding	Q9NWZ3	53	GC12P043758	6.05755	https://www.genecards.org/cgi-bin/carddisp.pl?gene=IRAK4
PAK1	P21 (RAC1) Activated Kinase 1	Protein Coding	Q13153	54	GC11M117322	6.0557	https://www.genecards.org/cgi-bin/carddisp.pl?gene=PAK1
CTNND1	Catenin Delta 1	Protein Coding	O60716	48	GC11P058457	6.05272	https://www.genecards.org/cgi-bin/carddisp.pl?gene=CTNND1
DPAGT1	Dolichyl-Phosphate N-Acetylglucosaminephosphotransferase 1	Protein Coding	Q9H3H5	47	GC11M119504	6.04988	https://www.genecards.org/cgi-bin/carddisp.pl?gene=DPAGT1
POSTN	Periostin	Protein Coding	Q15063	46	GC13M037562	6.04946	https://www.genecards.org/cgi-bin/carddisp.pl?gene=POSTN
MIR188	MicroRNA 188	RNA Gene		17	GC0XP050003	6.04614	https://www.genecards.org/cgi-bin/carddisp.pl?gene=MIR188
SPINT2	Serine Peptidase Inhibitor, Kunitz Type 2	Protein Coding	O43291	45	GC19P038244	6.04277	https://www.genecards.org/cgi-bin/carddisp.pl?gene=SPINT2
CEP41	Centrosomal Protein 41	Protein Coding	Q9BYV8	45	GC07M130393	6.03248	https://www.genecards.org/cgi-bin/carddisp.pl?gene=CEP41
RUVBL2	RuvB Like AAA ATPase 2	Protein Coding	Q9Y230	48	GC19P048993	6.03038	https://www.genecards.org/cgi-bin/carddisp.pl?gene=RUVBL2
SMYD3	SET And MYND Domain Containing 3	Protein Coding	Q9H7B4	46	GC01M245749	6.02663	https://www.genecards.org/cgi-bin/carddisp.pl?gene=SMYD3
GALE	UDP-Galactose-4-Epimerase	Protein Coding	Q14376	47	GC01M023795	6.02352	https://www.genecards.org/cgi-bin/carddisp.pl?gene=GALE
LMNB1	Lamin B1	Protein Coding	P20700	50	GC05P126776	6.02014	https://www.genecards.org/cgi-bin/carddisp.pl?gene=LMNB1
CR1	Complement C3b/C4b Receptor 1 (Knops Blood Group)	Protein Coding	P17927	48	GC01P207496	6.01874	https://www.genecards.org/cgi-bin/carddisp.pl?gene=CR1
CHEK1	Checkpoint Kinase 1	Protein Coding	O14757	54	GC11P125625	6.01729	https://www.genecards.org/cgi-bin/carddisp.pl?gene=CHEK1
IL11	Interleukin 11	Protein Coding	P20809	45	GC19M055364	6.01186	https://www.genecards.org/cgi-bin/carddisp.pl?gene=IL11
SERPINB1	Serpin Family B Member 1	Protein Coding	P30740	44	GC06M003569	6.00996	https://www.genecards.org/cgi-bin/carddisp.pl?gene=SERPINB1
SSBP1	Single Stranded DNA Binding Protein 1	Protein Coding	Q04837	45	GC07P155560	6.00988	https://www.genecards.org/cgi-bin/carddisp.pl?gene=SSBP1
ARSB	Arylsulfatase B	Protein Coding	P15848	51	GC05M078777	6.00832	https://www.genecards.org/cgi-bin/carddisp.pl?gene=ARSB
CYP51A1	Cytochrome P450 Family 51 Subfamily A Member 1	Protein Coding	Q16850	46	GC07M092112	6.00609	https://www.genecards.org/cgi-bin/carddisp.pl?gene=CYP51A1
SPINT1	Serine Peptidase Inhibitor, Kunitz Type 1	Protein Coding	O43278	45	GC15P040844	6.00249	https://www.genecards.org/cgi-bin/carddisp.pl?gene=SPINT1
GP2	Glycoprotein 2	Protein Coding	P55259	42	GC16M020309	5.99732	https://www.genecards.org/cgi-bin/carddisp.pl?gene=GP2
MICA	MHC Class I Polypeptide-Related Sequence A	Protein Coding	Q29983	42	GC06P031399	5.9957	https://www.genecards.org/cgi-bin/carddisp.pl?gene=MICA
HBS1L	HBS1 Like Translational GTPase	Protein Coding	Q9Y450	45	GC06M134960	5.99562	https://www.genecards.org/cgi-bin/carddisp.pl?gene=HBS1L
[truncated: 3,395 more rows]
