# Supplementary material for: Structural maintenance of chromosome protein 1A exacerbates liver fibrosis by enhancing hepatic stellate cell activation and extracellular matrix synthesis via laminin subunit gamma 2 activation
Source: J Cell Commun Signal. 2026 Feb 23;20(1):e70067. doi: 10.1002/ccs3.70067 (PMC12928013; doi:10.1002/ccs3.70067)
Supplement: Supplementary file 1 — Supporting Information S1 [file CCS3-20-e70067-s001.zip › revised supplementary file/Supplemental material 2/Supplemental material 2.xlsx]

## Sheet: Sheet1
FXYD2
TMEM100
SNRPN
USP53
SHARPIN
HOXA13
GDF2
TSHR
PSMC6
PKHD1
GAD1
UQCRQ
FCGR3A
RNF111
NCOA3
LIG3
LOX
HSPA9
ABL1
FTL
NOS3
CD2AP
TRRAP
ITGAL
MSX2
PSMA6
COL13A1
EDNRA
DNAL1
INHBA
GRHL2
TH
MRPL34
PTENP1
VSIG4
SCO1
MAGEA4
AKT3
MMP10
TNFRSF25
HNF4A
COL2A1
STAT1
NR3C1
STX10
TGM2
TTF2
MAF
AZIN1
RBM39
GSK3B
FUBP1
NR1I3
PSMD11
CFHR5
WDR27
NDUFB9
PRLR
TAF6
GNPAT
RPL3
IRF7
SDCCAG8
DCUN1D1
PCSK5
ALG13
FBXO4
GAK
SIGLEC7
KIFC3
DRD3
EEF1A1
ELP3
ADARB1
SP110
CAT
GNAS
HPRT1
SETD3
GGPS1
APOL1
CLEC4M
RHD
BRD4
SEC13
STEAP2
LARP6
COL6A1
PPP2R1B
ADH5
GAPDH
MYCN
MASP1
CCL7
DPP4
TRIM25
TCF19
VCAM1
MBD4
GDNF
NPM1
GOSR1
SFTPC
AKT2
KCTD10
TPO
ZNF2
TARDBP
PEX7
DDX21
TNC
CYP2D6
MALT1
FGFR2
COX15
CDC25C
ENPP1
CHKA
NUDT4
PLA2G12B
IGFBP4
LAIR1
ANG
ABCF2
BHMT
FGFR4
PLG
TGFB1
IGF2BP1
ACSL4
SLC17A5
FARP1
MOCS2
AKR1A1
CXCL2
PPP1R13L
BMP15
IL23A
CCNG1
SLC4A2
CHI3L1
CYP2C8
ATP8B2
HADH
MARVELD2
MIP
CYP7B1
CIRBP
XPNPEP1
ATXN1
TTR
SAR1B
SOAT1
CPB2
RET
FMO3
ACACA
EIF4EBP1
PBX1
CDK2
MYBL2
CGA
CANX
BCL2
CPT1A
NETO1
BRF1
RBMS3
NF1
ATF3
IL21R
IGF2
RHOD
MAPK3
AGPS
FKBP8
PRKG2
ING1
PCSK9
LAMC2
SETX
BCL11A
PRM1
MCM2
RRM2
NET1
AGPAT4
SARDH
IL16
DCN
DPM2
AKAP13
TRIM14
RPS24
GSTO1
CMTM2
DNAH17
MAGI1
PDX1
KIR2DL1
HIF1A
SLC22A18
TK2
CA2
GALC
SKIL
GCK
BRCA1
ZNF334
PAX5
FABP6
WRN
HSD11B2
MASP2
TKT
CD34
GLO1
CPEB2
COMT
ATM
NOD2
LY96
CHAT
BBS12
PITRM1
NFATC3
LAMP2
IL1R1
FST
PTCH1
NPHP1
CSNK2A2
ZCCHC8
AIM2
CDH5
U2AF1
CXCL1
NCOA1
VASH1
IKZF3
STK32B
TRIB1
RAC2
TLR1
CASD1
ACVRL1
FCGR1A
DBT
USP9X
AP1G2
SFRP4
CD86
MGLL
HBQ1
ADAMTSL1
PLEKHG6
EXOSC9
ABCC5
SLC24A4
ATP11B
EPO
ASIP
MAPK14
RPL26
KRT18
TIMP4
RXFP1
SIAE
CLEC6A
SPTA1
DENND1B
PDE4DIP
ZMYM5
MGAT2
ITGB6
TPH1
CAV3
PQBP1
TNNC1
SLC25A27
MADCAM1
PTP4A1
HGD
TLN1
GIP
SLC22A1
TSG101
FH
MSH3
MCFD2
PRSS1
ATAD2
NAP1L1
MRC1
SLC2A4
CDC27
UNC5A
AP1B1
MEFV
CD59
CRHR1
SHH
ADAM28
CCR1
KCTD5
USF2
GPT
CCL24
ROCK2
ACOX1
LEP
YARS2
FCRL3
IL23R
DDR2
TNFRSF13B
CALCOCO1
MAPKAP1
LTBP3
STEAP4
CLN3
SLC2A3
MAT2B
RPS6KA1
FUNDC2
SLC6A14
IGSF11
ADAMTS5
SMYD3
NAGS
WDR81
CRYAA
MCL1
EGFL7
SMAD5
BCL2L1
CDAN1
PEX10
TRUB1
RNASEH2A
DIO2
ADAMTSL2
ALPI
PLP1
COL4A3
ALDH3A2
HRH2
YTHDC2
PLCB3
TPH2
IDUA
EDNRB
TRDMT1
C4BPB
NAGLU
DDX11
PEX13
SERAC1
DPP8
PDLIM3
STK11
BIRC3
PHKB
SYT7
GNB3
FHL2
RLBP1
MAN1A1
RASGRP4
C2orf16
MPL
ECM1
NR2F2
